# Supplementary material for: Raw signal segmentation for estimating RNA modification from Nanopore direct RNA sequencing data
Source: eLife. 2026 Mar 2;14:RP104618. doi: 10.7554/eLife.104618 (PMC12952792; doi:10.7554/eLife.104618)
Supplement: Figure 3—source data 1. [file elife-104618-fig3-data1.csv]

pos	kmer	gene_id	miCLIP2	Tombo	MINES	Nanom6A	Nanopolish+m6Anet	ELIGOS	Epinano	SegPore+m6Anet	CHEUI
chr1|4776442|-	AGACT	ENSMUSG00000033845.13	1	0.603733537	0.449042642	0.351274788	0.6056043	1.59E-34	0.241734423	0.674968779
chr1|4776462|-	GAACT	ENSMUSG00000033845.13	1	0.748615244	0.589154301	0.796033994	0.92355907	9.77E-48	0.661529394	0.728286922
chr1|4776502|-	AAACC	ENSMUSG00000033845.13	0	0.202438369	0.605674143	0.171348315	0.032588173	0.584930318	0.098614941	0.142679602
chr1|4776601|-	GAACT	ENSMUSG00000033845.13	1	0.218585061	0.544860017	0.296296296	0.8632986	0.012973467	0.178096454	0.836282551
chr1|4776649|-	GAACT	ENSMUSG00000033845.13	0	0.148062195	0.567482274	0.234285714	0.7014915	1.83E-11	0.199179585	0.48769331
chr1|4776655|-	AGACT	ENSMUSG00000033845.13	0	0.248323171	0.18879267	0.074285714	0.14419636	1	0.240606898	0.378023505
chr1|4776698|-	AAACC	ENSMUSG00000033845.13	0	0.487910429	0.582926839	0.112391931	0.07058308	2.02E-13	0.345530092	0.126886234
chr1|4776763|-	GGACA	ENSMUSG00000033845.13	0	0.780839252	0.6142271	0.392961877	0.38846385	0.292890397	0.047816949	0.325809836
chr1|4782696|-	AGACT	ENSMUSG00000033845.13	0	0.502307692	0.26085693	0.07761194	0.099937305	0.413149095	0.0424098	0.421025813
chr1|4783955|-	GGACA	ENSMUSG00000033845.13	0	0.616384466	0.264631215	0.066869301	0.056523513	0.264577731	0.178055521	0.340459913	0.009403093
chr1|4783999|-	AGACT	ENSMUSG00000033845.13	0	0.865813158	0.701074872	0.175384615	0.15926996	1	0.040719022	0.323457479	0.09414506
chr1|4784032|-	GAACC	ENSMUSG00000033845.13	0	0.165232013	0.525279718	0.095679012	0.3430317	0.065645514	0.168038557	0.229789957	0.008083183
chr1|4785639|-	GGACC	ENSMUSG00000033845.13	0	0.144778201	0.291980406	0.052980132	0.3605644	0.572572761	0.016093506	0.356782615	0.006673118
chr1|4785649|-	GGACC	ENSMUSG00000033845.13	0	0.393222491	0.333089007	0.105960265	0.32651985	1	0.180829432	0.260826916	0.010333779
chr1|4832325|+	GGACT	ENSMUSG00000104217.1|ENSMUSG00000025903.14	0	0.119	0.101295772	0.185185185	0.2306993	0.007685181	0.218235749	0.514082551
chr1|4832364|+	AAACA	ENSMUSG00000104217.1|ENSMUSG00000025903.14	0	0.56	0.544759962	0.777777778	0.09486963	1	0.005340151	0.107085504
chr1|4832377|+	AAACC	ENSMUSG00000104217.1|ENSMUSG00000025903.14	0	0.1429	0.608336923	0.111111111	0.030265093	1	0.003971165	0.156853884
chr1|4839430|+	AAACT	ENSMUSG00000104217.1|ENSMUSG00000025903.14	0	0.1026	0.559978964	0.290909091	0.14081034	0.667239756	0.014432193	0.119666718
chr1|4841056|+	AGACT	ENSMUSG00000104217.1|ENSMUSG00000025903.14	0	0.5263	0.272933774	0.228070175	0.52191436	0.445408199	0.12561093	0.579838634
chr1|4845071|+	AAACC	ENSMUSG00000025903.14	0	0.1471	0.551823604	0.339622642	0.00607481	1	0.231947713	0.192508027
chr1|4845096|+	GAACT	ENSMUSG00000025903.14	0	0.1765	0.58569669	0.094339623	0.9532639	0.779467771	0.074049671	0.882420778
chr1|4845150|+	AGACT	ENSMUSG00000025903.14	0	0.2439	0.193718958	0.148148148	0.21544938	0.134422706	0.052306805	0.434091926
chr1|4845302|+	AAACA	ENSMUSG00000025903.14	0	0.1515	0.5506953	0.185185185	0.09084827	1	0.019490255	0.129443511
chr1|4845394|+	AGACT	ENSMUSG00000025903.14	0	0.2895	0.197199853	0.055555556	0.05582104	1	0.053348141	0.087080829
chr1|4845583|+	AGACC	ENSMUSG00000025903.14	0	0.4	0.538760106	0.454545455	0.08352558	1	0.076955435	0.059388369
chr1|4845626|+	AAACA	ENSMUSG00000025903.14	0	0.7931	0.19245529	0.163636364	0.111247994	0.236416025	0.041378343
chr1|4845656|+	AAACT	ENSMUSG00000025903.14	0	0.6757	0.562328752	0.109090909	0.21718732	1	0.01213134	0.531094253
chr1|4845707|+	AGACA	ENSMUSG00000025903.14	0	0.5484	0.545168997	0.017857143	0.02296846	0.014739026	0.669778613	0.207603022
chr1|4845808|+	GGACA	ENSMUSG00000025903.14	0	0.7179	0.614264901	0.596491228	0.7877595	1	0.038577938	0.730714977
chr1|4845830|+	AAACC	ENSMUSG00000025903.14	0	0.0556	0.605942769	0.051724138	0.051405333	1	0.024647431	0.052323099
chr1|4845844|+	AAACA	ENSMUSG00000025903.14	0	0.1064	0.528448434	0.310344828	0.046769034	1	0.012148387	0.096529394
chr1|4845852|+	AAACA	ENSMUSG00000025903.14	0	0.1579	0.545088998	0.120689655	0.05276685	1	0.007992874	0.413724691
chr1|4845860|+	AAACC	ENSMUSG00000025903.14	0	0.45	0.573376333	0.24137931	0.03200234	0.10980248	0.441315349	0.098823033
chr1|4845866|+	AAACA	ENSMUSG00000025903.14	0	0.1395	0.55200511	0.275862069	0.04643662	0.819895504	0.078033398	0.085791364
chr1|4845872|+	AGACA	ENSMUSG00000025903.14	0	0.1765	0.396129315	0	0.01926123	0.087397769	0.097602593	0.133012444
chr1|4845914|+	AAACA	ENSMUSG00000025903.14	0	0.0962	0.538178987	0.557377049	0.059698176	0.323377497	0.087072027	0.318438232
chr1|4845966|+	AGACT	ENSMUSG00000025903.14	0	0.1087	0.192178701	0.193548387	0.65376073	1	0.117944816	0.645153344
chr1|4845981|+	AGACT	ENSMUSG00000025903.14	0	0.48	0.398690861	0.532258065	0.15561375	0.692363846	0.229345029	0.265715957
chr1|4846027|+	AAACA	ENSMUSG00000025903.14	0	0.0811	0.53729604	0.261538462	0.2086107	0.085457039	0.429519334	0.073737256
chr1|4846152|+	AAACC	ENSMUSG00000025903.14	0	0.22	0.599655635	0.069444444	0.09525242	0.070090563	0.103576721	0.062662788	0.4357328
chr1|4846181|+	AGACT	ENSMUSG00000025903.14	0	0.0889	0.18842495	0.055555556	0.04451885	1	0.026556382	0.32670036	0.02877471
chr1|4846342|+	GGACT	ENSMUSG00000025903.14	0	0.4783	0.284755387	0.324675325	0.69175327	0.001447316	0.249961878	0.704868555	0.97997653
chr1|4846352|+	GAACA	ENSMUSG00000025903.14	0	0.6567	0.546458063	0.103896104	0.2622566	1	0.024604371	0.434586853	0.03027653
chr1|4846478|+	AAACA	ENSMUSG00000025903.14	0	0.4681	0.536780179	0.280487805	0.043902718	1	0.035398956	0.166660815	0.34963724
chr1|4846550|+	AAACA	ENSMUSG00000025903.14	0	0.0299	0.531363495	0.134146341	0.0543545	1	0.03213327	0.174862817	0.544536
chr1|4846560|+	AAACA	ENSMUSG00000025903.14	0	0.0139	0.523298529	0.243902439	0.12412951	1	0.00910509	0.154419556	0.23337436
chr1|4846593|+	GAACA	ENSMUSG00000025903.14	0	0.0364	0.521417184	0.12195122	0.66238445	1	0.240194448	0.507836163	0.014482038
chr1|4857950|+	GGACA	ENSMUSG00000033813.15	0	0.2679	0.310319535	0.120481928	0.29553735	0.074362607	0.016202457	0.276109368
chr1|4886747|+	GGACC	ENSMUSG00000104217.1|ENSMUSG00000033813.15	0	0.234756098	0.554227353	0.573033708	0.6373414	1	0.079356482	0.254582137
chr1|4886764|+	AGACC	ENSMUSG00000104217.1|ENSMUSG00000033813.15	0	0.4	0.416771654	0.055555556	0.1380786	1	0.123997762	0.152890921
chr1|4889493|+	AGACA	ENSMUSG00000033813.15	0	0.342719512	0.488666899	0.044444444	0.036827363	1	0.025533161	0.061744004
chr1|4889595|+	GGACA	ENSMUSG00000033813.15	0	0.442018072	0.482377025	0.131868132	0.10098292	1	0.156335374	0.359323025
chr1|4890773|+	GAACT	ENSMUSG00000033813.15	0	0.041042169	0.402679774	0.087912088	0.38428855	0.543610682	0.014923491	0.602050781
chr1|4891941|+	AGACA	ENSMUSG00000033813.15	0	0.126336145	0.37988768	0.10989011	0.010591805	1	0.042469491	0.078010954
chr1|4891956|+	AAACA	ENSMUSG00000033813.15	0	0.507327711	0.474612631	0.120879121	0.018510306	0.853404565	0.037462048	0.132830322
chr1|4893453|+	AAACC	ENSMUSG00000033813.15	0	0.479935955	0.59389093	0.102040816	0.018690849	1	0.005107493	0.212196589
chr1|4893494|+	AGACT	ENSMUSG00000033813.15	0	0.409346067	0.357513539	0.142857143	0.25663155	1	0.030632696	0.438943297
chr1|4893503|+	GGACC	ENSMUSG00000033813.15	0	0.573452809	0.494801032	0.102040816	0.22363047	1	0.019947818	0.395449042
chr1|4893509|+	AGACT	ENSMUSG00000033813.15	0	0.526562921	0.540073137	0.591836735	0.10854925	1	0.076857609	0.482598633
chr1|4893546|+	GAACT	ENSMUSG00000033813.15	0	0.066531461	0.409689395	0.132653061	0.73353225	1	0.017459479	0.402766347
chr1|4894939|+	AAACT	ENSMUSG00000033813.15	0	0.352773333	0.537248376	0.282828283	0.08218618	0.073250097	0.172610386	0.47277385
chr1|4894956|+	GAACC	ENSMUSG00000033813.15	0	0.036807692	0.580706038	0.12	0.20110445	0.055381199	0.450600465	0.141064435
chr1|4896391|+	GGACC	ENSMUSG00000033813.15	0	0.387961957	0.567264474	0.188118812	0.3643499	0.10317397	0.100987345	0.428067267
chr1|4896404|+	AAACT	ENSMUSG00000033813.15	0	0.105591304	0.528720436	0.168316832	0.07152609	1	0.011370006	0.325858474
chr1|4896470|+	AAACA	ENSMUSG00000033813.15	0	0.243022581	0.543528875	0.62745098	0.005990994	2.06E-05	0.139025989	0.038545959
chr1|4896555|+	AGACC	ENSMUSG00000033813.15	0	0.4544	0.57574733	0.156862745	0.116394125	0.475345575	0.031344372	0.102918774
chr1|4896647|+	GAACA	ENSMUSG00000033813.15	0	0.159898901	0.53949914	0.141414141	0.7674656	0.222498465	0.098020346	0.552604139
chr1|4896714|+	AAACA	ENSMUSG00000033813.15	0	0.014736047	0.542998032	0.35106383	0.086809772	1	0.089563051	0.114041641
chr1|4896819|+	GAACT	ENSMUSG00000033813.15	0	0.275728235	0.575792551	0.565217391	0.84492433	0.059638178	0.087350827	0.522615731
chr1|4896968|+	GGACT	ENSMUSG00000033813.15	0	0.298495699	0.23723529	0.29	0.656826384	0.203511442	0.098000522	0.594637215
chr1|4897015|+	GAACT	ENSMUSG00000033813.15	0	0.330893684	0.587793928	0.155339806	0.476476185	1	0.046948528	0.596150726
chr1|4897091|+	AGACA	ENSMUSG00000033813.15	0	0.522079381	0.527656551	0.104761905	0.126147646	0.553820706	0.219315928	0.087052971
chr1|4897163|+	AAACC	ENSMUSG00000033813.15	0	0.182464	0.56590461	0.240740741	0.024729547	0.086030364	0.0333445	0.199455053	0.312872
chr1|4897191|+	GAACT	ENSMUSG00000033813.15	0	0.194664	0.536221375	0.203703704	0.862391333	1	0.057405805	0.791030139	0.036688015
chr1|4897256|+	AGACT	ENSMUSG00000033813.15	0	0.572707692	0.37398045	0.526785714	0.532721703	8.25E-09	0.560444834	0.444065437	0.79450923
chr1|4897339|+	AAACA	ENSMUSG00000033813.15	0	0.174930841	0.507054696	0.504347826	0.044441931	0.472720789	0.183526793	0.213451661	0.03885343
chr1|4897492|+	AGACT	ENSMUSG00000033813.15	0	0.81122973	0.722256625	0.051724138	0.355652059	1	0.108280002	0.481576145
chr1|4897506|+	AAACC	ENSMUSG00000033813.15	0	0.220777477	0.583878166	0.120689655	0.00549343	3.43E-09	0.530078669	0.16978427
chr1|4897549|+	AGACC	ENSMUSG00000033813.15	0	0.445337168	0.564525072	0.483050847	0.014703206	3.44E-10	0.407197709	0.131345373
chr1|4897571|+	AAACA	ENSMUSG00000033813.15	0	0.09820531	0.519960105	0.093220339	0.031559837	1	0.066061718	0.087367143
chr1|4897635|+	GAACT	ENSMUSG00000033813.15	0	0.517126316	0.484443158	0.050420168	0.827693726	0.01047771	0.165038057	0.535501376
chr1|4897703|+	GGACA	ENSMUSG00000033813.15	0	0.752594783	0.613858795	0.441666667	0.549816646	0.74836279	0.086449208	0.568991959
chr1|4897725|+	AAACC	ENSMUSG00000033813.15	0	0.063626087	0.560162713	0.091666667	0.042861351	1	0.010782353	0.105128936
chr1|5083217|+	AGACC	ENSMUSG00000033793.12	0	0.5333	0.558144075	0	0.18425827	0.541022572	0.045057605
chr1|5084427|+	AAACA	ENSMUSG00000033793.12	0	0	0.547425774	0.347826087	0.03494575	1	0.010283565
chr1|5084544|+	GAACT	ENSMUSG00000033793.12	0	0.0909	0.361640843	0.333333333	0.8580888	1	0.027271673
chr1|5089076|+	GGACA	ENSMUSG00000033793.12	0	0.6154	0.27370887	0.208333333	0.2677911	1	0.060125544
chr1|5089096|+	AAACT	ENSMUSG00000033793.12	0	0.5	0.562389367	0.44	0.33852547	0.102271311	0.479518169
chr1|5093371|+	AAACA	ENSMUSG00000033793.12	0	0.3684	0.560934264	0.44	0.026622677	0.566669754	0.043263182
chr1|5093406|+	GAACA	ENSMUSG00000033793.12	0	0.4	0.549669095	0.2	0.3564111	0.493603762	0.017916641
chr1|5098069|+	GAACT	ENSMUSG00000033793.12	0	0.1429	0.478582563	0.08	0.52467185	1	0.008323406
chr1|5098115|+	AAACT	ENSMUSG00000033793.12	0	0.1	0.448092051	0.28	0.10633589	0.651674565	0.053788177
chr1|5101071|+	AAACT	ENSMUSG00000033793.12	0	0.8	0.135382141	0.043478261	0.117979944	0.045921439	0.005709085
chr1|5101105|+	GAACA	ENSMUSG00000033793.12	0	0.1364	0.528338162	0.086956522	0.16367611	0.007072785	0.002856375
chr1|5117483|+	GAACT	ENSMUSG00000033793.12	0	0.0833	0.411275528	0.4	0.70392174	1	0.008655823
chr1|5133113|+	AAACT	ENSMUSG00000033793.12	0	0.2143	0.498744692	0.08	0.100695945	1	1.39E-05
chr1|5133160|+	AAACA	ENSMUSG00000033793.12	0	0.2143	0.553449856	0.423076923	0.020399868	1	0.002520234
chr1|5133213|+	AGACA	ENSMUSG00000033793.12	0	0.2941	0.527886481	0.037037037	0.018685829	1	0.052673375
chr1|5133235|+	AAACT	ENSMUSG00000033793.12	0	0.8	0.426776696	0.185185185	0.08264077	1	0.008806214
chr1|5133255|+	GGACC	ENSMUSG00000033793.12	0	0.1739	0.36105438	0.074074074	0.30331644	1	0.032653706
chr1|5135835|+	GAACT	ENSMUSG00000033793.12	0	0.087	0.378723148	0.103448276	0.64349115	0.653161914	0.013366219
chr1|5135921|+	GAACT	ENSMUSG00000033793.12	0	0.125	0.488005793	0.137931034	0.053156853	1	0.004896842		0.04578923
chr1|5135928|+	GAACT	ENSMUSG00000033793.12	0	0.2143	0.586549523	0.172413793	0.4019312	0.592072598	0.014940133		0.33295643
chr1|5143761|+	AAACT	ENSMUSG00000033793.12	0	0.4375	0.548701187	0.068965517	0.049656402	1	0.070967568		0.14388388
chr1|5149985|+	GAACC	ENSMUSG00000033793.12	0	0.1579	0.501294141	0.709677419	0.24389586	1	0.689517733		0.058249477
chr1|5150003|+	AGACC	ENSMUSG00000033793.12	0	0.3913	0.509651749	0.290322581	0.06539483	1	0.093660693		0.006673118
chr1|5162119|+	AAACA	ENSMUSG00000033793.12	0	0.4375	0.554707762	0.363636364	0.026270473	0.438952092	0.081927308		0.108805634
chr1|5162144|+	AGACT	ENSMUSG00000033793.12	0	0.08	0.364784411	0.2	0.26110792	1	0.060907097		0.0305748
chr1|5162199|+	GGACC	ENSMUSG00000033793.12	0	0.1852	0.336058538	0.171428571	0.33995557	1	0.569497468		0.69386804
chr1|5162214|+	GAACC	ENSMUSG00000033793.12	0	0.1905	0.531164198	0.194444444	0.24674508	0.606539071	0.194423231		0.006673118
chr1|7171310|+	AAACA	ENSMUSG00000051285.17	0	0.5	0.528870359	0.260869565	0.0248299	1	0.01510338
chr1|7171439|+	AAACA	ENSMUSG00000051285.17	0	0.1333	0.518604511	0.739130435	0.010605836	1	0.010065761
chr1|7171493|+	AGACA	ENSMUSG00000051285.17	0	0.5	0.463245447	0.086956522	0.13743171	1	0.170777215
chr1|7171529|+	AAACC	ENSMUSG00000051285.17	0	0.125	0.475504067	0.391304348	0.017367125	0.656085858	0.009459816
chr1|7171542|+	GGACC	ENSMUSG00000051285.17	0	0.2778	0.550355379	0.130434783	0.84038734	0.50819441	0.478787535
chr1|7171644|+	GAACT	ENSMUSG00000051285.17	0	0.2143	0.54079254	0.08	0.8242178	1	0.103841298
chr1|7171748|+	AAACT	ENSMUSG00000051285.17	0	0.0952	0.529680702	0.32	0.17159767	1	0.007848404
chr1|7172139|+	AAACT	ENSMUSG00000051285.17	0	0	0.496192998	0.153846154	0.22445026	0.153228442	0.016829121
chr1|7172152|+	AAACA	ENSMUSG00000051285.17	0	0.1667	0.546173758	0.346153846	0.0191265	0.000722736	0.018399468
chr1|7172263|+	GGACT	ENSMUSG00000051285.17	0	0.1333	0.101295772	0.111111111	0.3405612	0.555223282	0.021244389
chr1|7172281|+	GGACC	ENSMUSG00000051285.17	0	0.1739	0.320937978	0.666666667	0.36589506	1	0.389164163
chr1|7172294|+	AGACC	ENSMUSG00000051285.17	0	0.5833	0.45044416	0.259259259	0.08269371	0.00012209	0.276983848
chr1|7172316|+	GAACA	ENSMUSG00000051285.17	0	0.15	0.538233932	0.222222222	0.4034678	0.086936093	0.28904808
chr1|7172322|+	AAACA	ENSMUSG00000051285.17	0	0.1111	0.538973335	0.407407407	0.007949496	1	0.018303596		0.52890265
chr1|7172376|+	AGACA	ENSMUSG00000051285.17	0	0.3913	0.38990349	0.142857143	0.020370472	1	0.28429998		0.9210804
chr1|7172465|+	AGACA	ENSMUSG00000051285.17	0	0.9259	0.566714363	0.285714286	0.37342423	1	0.044748644		0.35368627
chr1|7172480|+	GAACA	ENSMUSG00000051285.17	0	0	0.511225626	0.035714286	0.1482263	1	0.02081804	0.307485104	0.015856119
chr1|7172577|+	GGACT	ENSMUSG00000051285.17	0	0.92	0.669104814	0.928571429	0.99062186	0.004206641	0.350071169		0.9999958
chr1|7172672|+	AAACC	ENSMUSG00000051285.17	0	0.1818	0.588441757	0.111111111	0.02063651	0.469011629	0.008966435		0.10532305
chr1|7172692|+	GAACT	ENSMUSG00000051285.17	0	0.0667	0.410621777	0.481481481	0.36376953	1	0.006189235		0.047821727
chr1|7172719|+	AAACA	ENSMUSG00000051285.17	0	0.1176	0.530142704	0.807692308	0.03460418	1	0.004290875		0.7819108
chr1|9545650|+	GGACC	ENSMUSG00000061024.8	0	0.2667	0.330618708	0.148148148	0.8493117	0.000192465	0.605863992
chr1|9545722|+	GGACA	ENSMUSG00000061024.8	0	0.75	0.611963098	0.518518519	0.8570512	0.106878826	0.082993799
chr1|9545907|+	AGACC	ENSMUSG00000061024.8	0	0.5789	0.531558809	0.259259259	0.10632521	0.372650942	0.057615143
chr1|9546028|+	AGACC	ENSMUSG00000061024.8	0	0.6316	0.553304582	0.3	0.1303916	1	0.009648552
chr1|9546045|+	GGACT	ENSMUSG00000061024.8	1	0.8333	0.660751202	0.6	0.86576045	0.002836317	0.239200047
chr1|9546085|+	GAACC	ENSMUSG00000061024.8	0	0.2727	0.493186934	0.193548387	0.61421186	0.240460371	0.260373359
chr1|9546097|+	GAACC	ENSMUSG00000061024.8	0	0.2174	0.533588943	0.161290323	0.32661477	1	0.047792356
chr1|9546155|+	GGACA	ENSMUSG00000061024.8	1	0.5714	0.529846583	0.612903226	0.91221154	4.85E-11	0.139063948
chr1|9546301|+	GGACT	ENSMUSG00000061024.8	1	0.5	0.585303315	0.366666667	0.37477598	0.169374789	0.191770038
chr1|9546322|+	GAACC	ENSMUSG00000061024.8	0	0.1176	0.562909097	0.103448276	0.6370275	1	0.040631597
chr1|9546349|+	GAACA	ENSMUSG00000061024.8	0	0.2857	0.546563296	0.310344828	0.42193308	0.142920055	0.668065586
chr1|9546359|+	AAACC	ENSMUSG00000061024.8	0	0.1579	0.59370331	0.161290323	0.03299881	1	0.005813044
chr1|9546409|+	GGACC	ENSMUSG00000061024.8	0	0.4348	0.565905498	0.317073171	0.88239366	0.775223071	0.240076196	0.291788399
chr1|9546476|+	GGACC	ENSMUSG00000061024.8	1	0.7143	0.65309362	0.916666667	0.9969856	9.51E-18	0.97651055	0.909202993
chr1|9546636|+	GGACC	ENSMUSG00000061024.8	0	0.7368	0.624613446	0.679245283	0.96661836	7.27E-05	0.81640342	0.786961675
chr1|9546656|+	GGACT	ENSMUSG00000061024.8	1	0.9545	0.640968643	0.924528302	0.994743	2.32E-31	0.939581404	0.988973498
chr1|9546769|+	AGACA	ENSMUSG00000061024.8	0	0.7778	0.527121834	0.537037037	0.9670454	3.14E-08	0.589552859	0.952915251	0.9999871
chr1|9546822|+	GAACC	ENSMUSG00000061024.8	0	0.1351	0.534553896	0.148148148	0.23323306	1	0.022059628	0.318577081
chr1|9547089|+	AAACA	ENSMUSG00000061024.8	0	0.2857	0.506752727	0.081967213	0.008068144	1	0.03489671	0.140640646	0.1482863
chr1|9547118|+	AGACC	ENSMUSG00000061024.8	0	0.439	0.546964138	0.111111111	0.14661266	1	0.153763801	0.102186643	0.9766822
chr1|9547136|+	AAACT	ENSMUSG00000061024.8	0	0.1818	0.528714344	0.161290323	0.08886093	1	0.013178051	0.137048677	0.04735972
chr1|9547316|+	GAACC	ENSMUSG00000061024.8	0	0.4706	0.365061764	0.5	0.47084123	1.14E-19	0.516509971	0.176523462	0.019575456
chr1|9547333|+	GAACT	ENSMUSG00000061024.8	0	0.4444	0.552582333	0.580645161	0.5313179	0.163574446	0.374976506	0.379183352	0.011671648
chr1|9547436|+	AAACT	ENSMUSG00000061024.8	0	0.6786	0.426836792	0.754385965	0.3027795	0.665092347	0.734217642	0.429969907	0.9465406
chr1|9942035|-	AAACA	ENSMUSG00000098234.7	0	0.381716495	0.396916466	0.177339901	0.100850105	1	0.208299918	0.283021897	0.8385651
chr1|9942095|-	AAACA	ENSMUSG00000098234.7	0	0.3539025	0.554549393	0.152380952	0.020212226	0.017216737	0.230802353	0.045316571
chr1|9942115|-	GAACA	ENSMUSG00000098234.7	0	0.491587	0.537700183	0.047619048	0.276501399	0.033989411	0.752308474	0.223381586
chr1|9942338|-	AAACC	ENSMUSG00000098234.7	0	0.770078818	0.406985381	0.028169014	0.023111592	0.003081704	0.193611221	0.107212849	0.044769388
chr1|9942629|-	GGACT	ENSMUSG00000098234.7	0	0.720026108	0.639831221	0.117924528	0.173203505	0.247969459	0.433085722	0.446548223	0.1455021
chr1|9942642|-	AAACA	ENSMUSG00000098234.7	0	0.228763366	0.551259587	0.222748815	0.002503169	0.266817769	0.101536544	0.10401034
chr1|9942667|-	AAACA	ENSMUSG00000098234.7	0	0.118985149	0.541312759	0.156398104	0.029981103	0.000331506	0.496343633	0.071875377
chr1|9942682|-	GAACA	ENSMUSG00000098234.7	0	0.16069802	0.497164081	0.033175355	0.380320005	1	0.072414932	0.385194853
chr1|9942706|-	AAACC	ENSMUSG00000098234.7	0	0.182341584	0.449721075	0.151658768	0.008909072	0.071107138	0.130110047	0.090897821
chr1|9944045|-	GAACC	ENSMUSG00000098234.7	0	0.421191579	0.557615647	0.145728643	0.359931218	1.28E-05	0.521813729	0.270963237	0.0319244
chr1|10024842|-	AAACT	ENSMUSG00000025917.9	0	0.0882	0.494176977	0.381294964	0.14461823	0.745416053	0.313675381	0.176005706	0.61759686
chr1|10024886|-	AGACT	ENSMUSG00000025917.9	0	0.2551	0.192936246	0.1	0.18208775	0.655138189	0.180108702	0.269888937	0.9624742
chr1|10024900|-	AAACT	ENSMUSG00000025917.9	0	0.0636	0.518484505	0.126666667	0.24342766	6.84E-05	0.197445234	0.520680785	0.18227601
chr1|10025005|-	AAACT	ENSMUSG00000025917.9	0	0.1667	0.549971833	0.402684564	0.5469546	1.57E-05	0.053162772	0.714677513	0.316702
chr1|10025032|-	GGACT	ENSMUSG00000025917.9	0	0.4123	0.208292685	0.362416107	0.46676865	0.000674216	0.307956713	0.59781003	0.999411
chr1|10025055|-	AAACC	ENSMUSG00000025917.9	0	0.102	0.586132209	0.540540541	0.040014792	1	0.625560281	0.034858864	0.27125004
chr1|10027105|-	AGACA	ENSMUSG00000025917.9	0	0.4889	0.5279634	0.068027211	0.027988803	1	0.06545456	0.11624109	0.06933417
chr1|10027129|-	AGACA	ENSMUSG00000025917.9	0	0.65	0.550349091	0.06122449	0.0569247	0.814990166	0.004329826	0.10814362	0.03282625
chr1|10027151|-	AAACA	ENSMUSG00000025917.9	0	0.6351	0.490473263	0.292517007	0.023164475	2.44E-14	0.056742764	0.105969355	0.16667241
chr1|10027243|-	AGACT	ENSMUSG00000025917.9	0	0.3333	0.318593148	0.075342466	0.027876008	1	0.173209041	0.095878005	0.05589441
chr1|10030661|-	AAACT	ENSMUSG00000025917.9	0	0.2658	0.534733016	0.910344828	0.05203862	0.499808604	0.197481275	0.284935594	0.40022436
chr1|10032340|-	AAACA	ENSMUSG00000025917.9	0	0.2143	0.549288839	0.309859155	0.03711753	0.28697939	0.0240186	0.123219103	0.21476765
chr1|10032384|-	AGACT	ENSMUSG00000025917.9	0	0.4658	0.529878113	0.128571429	0.03210957	1	0.061395672	0.093166701	0.035953898
chr1|10032400|-	GGACC	ENSMUSG00000025917.9	0	0.3297	0.320518038	0.064285714	0.13863876	1	0.202415831	0.312764704	0.022679951
chr1|10032415|-	AAACC	ENSMUSG00000025917.9	0	0.2088	0.560647397	0.164285714	0.006569111	0.826387702	0.037045516	0.199173301	0.08811955
chr1|10033268|-	GGACA	ENSMUSG00000025917.9	0	0.75	0.327176132	0.157142857	0.14579904	0.32755122	0.154991118	0.502224147
chr1|10033307|-	GAACA	ENSMUSG00000025917.9	0	0.3119	0.548704116	0.042857143	0.15263486	1	0.00313197	0.141436458
chr1|10034025|-	GAACC	ENSMUSG00000025917.9	0	0.6207	0.531253614	0.398550725	0.5251962	0.163716077	0.067036762	0.14668946
chr1|10034041|-	GAACC	ENSMUSG00000025917.9	0	0.1364	0.518188686	0.248175182	0.4679269	0.749319494	0.086615885	0.15209198
chr1|10034931|-	AAACA	ENSMUSG00000025917.9	0	0.5397	0.55114741	0.088235294	0.032779835	1	0.123598636	0.068210848
chr1|10034993|-	AAACT	ENSMUSG00000025917.9	0	0.4464	0.563179199	0.135338346	0.023657907	1	0.010660969	0.250425369
chr1|10035025|-	GGACA	ENSMUSG00000025917.9	0	0.907	0.331480412	0.128787879	0.37087974	1	0.019294101	0.413035125
chr1|10035041|-	AGACC	ENSMUSG00000025917.9	0	0.2273	0.49865234	0.145038168	0.20231926	0.002213506	0.033720699	0.092493899
chr1|10037676|-	GGACT	ENSMUSG00000025917.9	0	0.8	0.636380227	0.219512195	0.57753825	0.000744863	0.120754904	0.65396601
chr1|10037683|-	AAACC	ENSMUSG00000025917.9	0	0.2125	0.429054529	0.097560976	0.013086557	1	0.023351695	0.060502894
chr1|10037710|-	AAACA	ENSMUSG00000025917.9	0	0.1264	0.545284859	0.097560976	0.046745252	6.23E-06	0.04667171	0.188508451
chr1|10037778|-	AAACC	ENSMUSG00000025917.9	0	0.1071	0.53495667	0.05	0.01326927	1	0.005265802	0.147533536
chr1|10137792|-	GAACT	ENSMUSG00000067851.11	0	0.0455	0.444503219	0.608695652	0.9116934	0.252540437	0.0738836		0.018679319
chr1|10137845|-	AAACC	ENSMUSG00000067851.11	0	0.5	0.600564251	0.043478261	0.029192973	1	0.220127372		0.1504338
chr1|10138000|-	AGACA	ENSMUSG00000067851.11	0	0.6	0.562413222	0.136363636	0.095477834	1	0.023691081
chr1|13113463|-	AGACA	ENSMUSG00000042414.7	0	0.8095	0	0.071428571	0.15775897	0.613714459	0.119811721
chr1|13113527|-	AGACT	ENSMUSG00000042414.7	0	0.7619	0.527930632	0.275862069	0.18397725	0.04663608	0.067972205		0.3328236
chr1|13113831|-	AAACC	ENSMUSG00000042414.7	0	0	0.568426609	0.428571429	0.008333886	1	0.016798862
chr1|13113872|-	GAACC	ENSMUSG00000042414.7	0	0.0952	0.541301572	0.107142857	0.41007918	1	0.431956983
chr1|13113938|-	AGACA	ENSMUSG00000042414.7	0	0.7619	0.481182896	0.185185185	0.6379572	0.005204534	0.070088859
chr1|13114035|-	GAACA	ENSMUSG00000042414.7	0	0.0476	0.50025321	0.037037037	0.24796648	0.055800416	0.214500006
chr1|13114108|-	AGACC	ENSMUSG00000042414.7	0	0.2	0.439548689	0.178571429	0.4226573	1	0.049684644
chr1|13114128|-	AAACC	ENSMUSG00000042414.7	0	0.7333	0.438887018	0.178571429	0.005672348	0.596140009	0.026239859
chr1|13114232|-	AAACC	ENSMUSG00000042414.7	0	0.0417	0.523886262	0.107142857	0.19871023	0.795054553	0.100878534
chr1|13114267|-	AAACC	ENSMUSG00000042414.7	0	0.2174	0.607885271	0.066666667	0.19027242	1	0.023280902
chr1|13114350|-	GGACA	ENSMUSG00000042414.7	0	0.7241	0.364715592	0.666666667	0.9916703	3.13E-13	0.869506306
chr1|13114448|-	AGACA	ENSMUSG00000042414.7	0	0.7727	0.585393264	0.1	0.5127203	1	0.368971532	0.485810071
chr1|13114459|-	GAACA	ENSMUSG00000042414.7	0	0.0741	0.517986642	0.1	0.32026786	0.205931574	0.103820791	0.247080043
chr1|13115810|-	AGACA	ENSMUSG00000042414.7	0	0.4545	0.530781383	0.1	0.04233395	1	0.057388893
chr1|13115837|-	GAACA	ENSMUSG00000042414.7	0	0.16	0.545618225	0.066666667	0.7421079	0.149203883	0.086200652
chr1|13118862|-	GGACA	ENSMUSG00000042414.7	0	0.4167	0.500671788	0.068965517	0.0850628	0.298772029	0.038945188
chr1|13118871|-	GGACA	ENSMUSG00000042414.7	0	0.92	0.517755267	0.310344828	0.17083928	0.581836581	0.186782007
chr1|13122410|-	GAACC	ENSMUSG00000042414.7	0	0.087	0.575497352	0.214285714	0.5308679	1	0.042569239
chr1|13122463|-	GAACT	ENSMUSG00000042414.7	0	0.2105	0.583963457	0.607142857	0.6185366	0.07495755	0.043525999
chr1|13122470|-	GAACC	ENSMUSG00000042414.7	0	0.1053	0.544359643	0.035714286	0.32123908	1	0.05617409
chr1|13122482|-	AGACA	ENSMUSG00000042414.7	0	0.7143	0.516136383	0	0.052194368	1	0.055158989
chr1|13122533|-	GAACC	ENSMUSG00000042414.7	0	0.1852	0.541277504	0	0.17412971	1	0.034620292
chr1|13122578|-	GAACT	ENSMUSG00000042414.7	0	0.3704	0.54317825	0.148148148	0.6287041	1	0.014001344
chr1|13124381|-	GGACA	ENSMUSG00000042414.7	0	0.0556	0.43702996	0.307692308	0.34722537	1	0.013666018
chr1|13124431|-	GGACC	ENSMUSG00000042414.7	0	0.5263	0.293317619	0.038461538	0.16377148	1	0.11660788
chr1|13124502|-	AGACC	ENSMUSG00000042414.7	0	0.3333	0.551630367	0.038461538	0.029888798	0.101038732	0.026198153
chr1|13124638|-	AGACT	ENSMUSG00000042414.7	0	0.1667	0.188479366	0.076923077	0.27220076	1	0.045669174
chr1|13124644|-	GGACA	ENSMUSG00000042414.7	0	0.7727	0.256650032	0.153846154	0.077302895	0.570650225	0.082447736
chr1|13124651|-	AAACC	ENSMUSG00000042414.7	0	0.75	0.431825852	0	0.029146563	1	0.016798862
chr1|13125262|-	GAACT	ENSMUSG00000042414.7	0	0.2105	0.547806452	0.269230769	0.9457424	0.02234073	0.221566578
chr1|13125318|-	AAACC	ENSMUSG00000042414.7	0	0.7826	0.421648136	0.153846154	0.04449483	0.00088899	0.045745871	0.171656221
chr1|13125536|-	GAACC	ENSMUSG00000042414.7	0	0.1333	0.532419361	0.166666667	0.47583765	0.209071155	0.876006958
chr1|13125602|-	GAACC	ENSMUSG00000042414.7	0	0.2667	0.541687051	0.043478261	0.5000814	0.082697999	0.268916444
chr1|13566344|-	GAACA	ENSMUSG00000025935.10	0	0.25	0.553956801	0.21875	0.2382257	1	0.154715311		0.016852016
chr1|13566356|-	AGACT	ENSMUSG00000025935.10	0	0.913	0.722139388	0.125	0.39095742	0.340379128	0.167205343		0.83150095
chr1|13569473|-	GAACA	ENSMUSG00000025935.10	0	0.3846	0.54798504	0.25	0.045429837	0.239204833	0.205232696
chr1|13569510|-	AAACC	ENSMUSG00000025935.10	0	0	0.574596206	0.066666667	0.015567541	0.647579088	0.250014591		0.010935136
chr1|13569546|-	GAACA	ENSMUSG00000025935.10	0	0.1111	0.487902311	0	0.28427273	0.35845003	0.112884435	0.247612968	0.006673118
chr1|13569959|-	AAACT	ENSMUSG00000025935.10	0	0.4167	0.557441579	0.166666667	0.19826007	0.35232957	0.079941364
chr1|13569974|-	GGACT	ENSMUSG00000025935.10	0	0.375	0.275294845	0.066666667	0.20106807	1	0.058212353	0.290026128
chr1|13570045|-	AGACT	ENSMUSG00000025935.10	0	0.1429	0.191134355	0.033333333	0.007020295	1	0.009810433
chr1|13571901|-	GAACC	ENSMUSG00000025935.10	0	0.0952	0.540667026	0.214285714	0.37616077	0.194244526	0.802930502
chr1|13576375|-	AAACC	ENSMUSG00000025935.10	0	0	0.569054947	0.076923077	0.045915328	1	0.073660735
chr1|13576391|-	GAACT	ENSMUSG00000025935.10	0	0	0.394482618	0.153846154	0.71340954	1	0.107724997
chr1|13578141|-	AGACC	ENSMUSG00000025935.10	0	0.25	0.490949832	0.076923077	0.043392636	0.807810444	0.15070633
chr1|13578153|-	AAACT	ENSMUSG00000025935.10	0	0.2381	0.524677467	0.153846154	0.0634409	1	0.015415815
chr1|13579762|-	AGACT	ENSMUSG00000025935.10	0	0.1739	0.488482151	0.076923077	0.20857005	1	0.016852152
chr1|13579806|-	GAACA	ENSMUSG00000025935.10	0	0.1818	0.53058082	0.038461538	0.10973791	0.446447926	0.01076752
chr1|13589648|-	GGACA	ENSMUSG00000025935.10	0	0.5	0.338666978	0.115384615	0.015078676	0.278764397	0.062499086
chr1|13589693|-	GAACC	ENSMUSG00000025935.10	0	0.1364	0.501964304	0.153846154	0.33266932	0.009807832	0.093956114
chr1|13625050|-	AAACT	ENSMUSG00000025937.6	1	0.2353	0.536854692	0.238095238	0.29148445	1	0.106767982		0.098625965
chr1|13625132|-	AAACT	ENSMUSG00000025937.6	0	0.0952	0.489588061	0.095238095	0.05255399	0.856688644	0.072116		0.33604383
chr1|13626193|-	AAACC	ENSMUSG00000025937.6	0	0.0952	0.538036417	0.833333333	0.041683804	8.68E-07	0.271097649	0.016601253
chr1|13626226|-	AAACA	ENSMUSG00000025937.6	0	0.36	0.485664927	0.444444444	0.028638458	2.66E-05	0.567303177	0.191888213
chr1|13626338|-	AGACT	ENSMUSG00000025937.6	1	0.2381	0.310904087	0.171428571	0.5539451	0.070672114	0.045601618	0.596155047
chr1|13626343|-	GAACA	ENSMUSG00000025937.6	0	0.4074	0.539124213	0.114285714	0.17847045	1	0.003876965	0.192597881
chr1|13626403|-	AGACA	ENSMUSG00000025937.6	0	0.7826	0.584995446	0.147058824	0.48232096	0.300189674	0.154632547	0.162874579
chr1|13626513|-	AAACA	ENSMUSG00000025937.6	0	0.25	0.551151585	0.09375	0.010591006	0.207536591	0.034541314
chr1|13626564|-	AAACC	ENSMUSG00000025937.6	0	0.6	0.41702542	0.28125	0.009438241	1	0.038477588	0.037056576
chr1|13626573|-	GAACA	ENSMUSG00000025937.6	0	0	0.489924717	0.09375	0.57952654	0.017653182	0.020990627
chr1|13626688|-	GGACA	ENSMUSG00000025937.6	0	0.9167	0.442696486	0.290322581	0.5110389	0.868889495	0.16704607	0.341453969
chr1|13627377|-	AAACT	ENSMUSG00000025937.6	0	0.3333	0.553587801	0.045112782	0.023144472	1	0.045846856	0.412463188	0.4679525
chr1|13630078|-	GGACA	ENSMUSG00000025937.6	0	0.5275	0.289630474	0.318181818	0.5315697	0.00782394	0.049276791	0.415614694	0.02200802
chr1|13630085|-	GAACT	ENSMUSG00000025937.6	0	0.0526	0.436803287	0.212121212	0.507187	1	0.037661854	0.543726087	0.0068199
chr1|13630139|-	GAACA	ENSMUSG00000025937.6	0	0.6211	0.484453485	0.083969466	0.19942963	1	0.008765159	0.248947293	0.008871574
chr1|13638268|-	AAACA	ENSMUSG00000025937.6	0	0.0429	0.504417403	0.395348837	0.06441627	0.000576399	0.323759801	0.070085481	0.22718364
chr1|13638277|-	GAACT	ENSMUSG00000025937.6	0	0.1842	0.587564819	0.178294574	0.8170891	0.001442833	0.136159141	0.46754238	0.68743134
chr1|13638295|-	AGACC	ENSMUSG00000025937.6	0	0.3617	0.574268612	0.131782946	0.20384303	1	0.094971181	0.191728503	0.023349347
chr1|13638331|-	GGACT	ENSMUSG00000025937.6	0	0.2917	0.173555087	0.102362205	0.4464418	1	0.294035262	0.647065163
chr1|13647403|-	AGACC	ENSMUSG00000025937.6	0	0.75	0.542206444	0.23015873	0.07089307	0.003688012	0.310065037	0.117498994
chr1|13647443|-	GAACA	ENSMUSG00000025937.6	0	0.1744	0.542851824	0.129032258	0.33431873	1	0.00342687	0.313176781
chr1|13647488|-	AAACT	ENSMUSG00000025937.6	0	0.299	0.521415135	0.096774194	0.055725884	1	0.084646357	0.118091643
chr1|13650731|-	AAACA	ENSMUSG00000025937.6	0	0.0833	0.54637902	0.162601626	0.089755215	0.104957446	0.164054107	0.122186981
chr1|13650743|-	AGACA	ENSMUSG00000025937.6	0	0.5652	0.475426988	0.284552846	0.05471622	1	0.075467058	0.082765341
chr1|13660338|-	GGACC	ENSMUSG00000025937.6	0	0.4638	0.534561435	0.168067227	0.2782982	1	0.067203715	0.223861128
chr1|15805731|+	GGACA	ENSMUSG00000025925.14	1	0.7337875	0.464986146	0.227272727	0.28222346	0.303599083	0.070959763	0.740469098
chr1|15805806|+	GGACC	ENSMUSG00000025925.14	0	0.294565854	0.358796519	0.111111111	0.59138787	0.781379555	0.112084255	0.49614048
chr1|15805927|+	GGACT	ENSMUSG00000025925.14	0	0.5629	0.565986705	0.369565217	0.7876661	0.000316119	0.192381309	0.837733567
chr1|15807653|+	GGACT	ENSMUSG00000025925.14	0	0.6	0.370832714	0.391304348	0.19213119	1	0.092545259	0.289166361
chr1|15807662|+	AGACT	ENSMUSG00000025925.14	0	0.394778571	0.377760172	0.065217391	0.4708869	0.036096293	0.136220627	0.220703125
chr1|15807684|+	AAACT	ENSMUSG00000025925.14	0	0.533792857	0.423799028	0.173913043	0.1794808	0.522977736	0.047317037	0.665576875
chr1|15813100|+	GAACT	ENSMUSG00000025925.14	0	0.142097619	0.542381378	0.444444444	0.6971389	1	0.038701198	0.312758327
chr1|15813116|+	GAACA	ENSMUSG00000025925.14	0	0	0.523531277	0.045454545	0.30548173	1	0.01207444	0.350891292
chr1|15813125|+	AAACT	ENSMUSG00000025925.14	0	0.050302381	0.486191876	0.318181818	0.2953288	0.555946894	0.034015952	0.275273085
chr1|15819686|+	GGACA	ENSMUSG00000025925.14	0	0.290310417	0.219327754	0.38	0.38352984	0.143094904	0.040772172	0.493611217
chr1|15819732|+	GGACA	ENSMUSG00000025925.14	0	0.066893478	0.302386421	0.083333333	0.2981425	1	0.009675405	0.46711719
chr1|15831531|+	AAACT	ENSMUSG00000025925.14	0	0.055634783	0.554793664	0.375	0.12810916	0.044097421	0.044953724	0.20348981
chr1|15831536|+	GAACC	ENSMUSG00000025925.14	0	0.072506522	0.566241273	0.416666667	0.19598372	0.48930257	0.325118661	0.150330067
chr1|15833430|+	AAACA	ENSMUSG00000025925.14	0	0.131448936	0.462616037	0.551020408	0.1782401	0.602323589	0.276954592	0.149342626
chr1|15833473|+	GAACA	ENSMUSG00000025925.14	0	0.192104348	0.534636498	0.020408163	0.3737735	0.243482652	0.048423373	0.254934013
chr1|15833479|+	GAACT	ENSMUSG00000025925.14	0	0.07683913	0.416258014	0.326530612	0.4860157	1	0.010107221	0.488167703
chr1|15838186|+	AAACA	ENSMUSG00000025925.14	0	0.066430435	0.553740055	0.224489796	0.009096491	0.751337979	0.039525535	0.141540244
chr1|15838202|+	GAACC	ENSMUSG00000025925.14	0	0.206856522	0.538340682	0.081632653	0.6180317	0.057116194	0.664065177	0.156543165
chr1|15838210|+	GAACC	ENSMUSG00000025925.14	0	0.200065217	0.476524734	0.081632653	0.035450637	1	0.003606116	0.071298413
chr1|15838253|+	AGACA	ENSMUSG00000025925.14	0	0.088473913	0.32100043	0.1	0.12747963	1	0.003759739	0.158466682
chr1|15838284|+	AGACA	ENSMUSG00000025925.14	0	0.617069565	0.528656459	0.16	0.067670986	1	0.037695002	0.176694125
chr1|15842939|+	AGACA	ENSMUSG00000025925.14	0	0.719963636	0.545319096	0.145833333	0.14510061	1	0.033280758
chr1|15843022|+	GAACA	ENSMUSG00000025925.14	0	0.469690909	0.527255987	0.25	0.5841645	1	0.181763793	0.453246891
chr1|15843052|+	GAACA	ENSMUSG00000025925.14	0	0.138536364	0.517767061	0.145833333	0.37066394	1	0.027530579	0.197854772
chr1|15843063|+	AGACT	ENSMUSG00000025925.14	1	0.857445455	0.671375912	0.791666667	0.91403645	1.62E-08	0.510864735	0.850169301
chr1|15843069|+	AAACT	ENSMUSG00000025925.14	0	0.295454545	0.545285903	0.375	0.3418641	0.327972758	0.005241069
chr1|15843083|+	AGACA	ENSMUSG00000025925.14	0	0.715145455	0.487567257	0.270833333	0.47143793	0.004123767	0.08171447	0.261215746
chr1|15843349|+	GAACC	ENSMUSG00000025925.14	0	0.38705	0.477722629	0.361702128	0.32943654	1	0.161599395	0.18762216
chr1|16101318|-	AAACA	ENSMUSG00000043716.13	0	0.662442149	0.477631893	0.576587421	0.21123163	0	0.82654721	0.446216553
chr1|16101731|-	GAACT	ENSMUSG00000043716.13	0	0.199898459	0.522829253	0.447277556	0.680039	1	0.037852693	0.441351771
chr1|16101752|-	AAACA	ENSMUSG00000043716.13	0	0.245494685	0.545519816	0.120890774	0.022118067	1	0.017975003	0.161817968
chr1|16101761|-	AGACC	ENSMUSG00000043716.13	0	0.477891138	0.522715065	0.199417373	0.08309893	1	0.02940963	0.086918183
chr1|16101804|-	AGACA	ENSMUSG00000043716.13	0	0.456770319	0.447749371	0.083046813	0.017273283	0.35292449	0.030567328	0.14437972
chr1|16103199|-	GAACC	ENSMUSG00000043716.13	0	0.1875	0.563265707	0.081330352	0.14013804	1	0.206694942	0.108838629
chr1|16103511|-	AGACA	ENSMUSG00000043716.13	0	0.4753	0.53601442	0.103646282	0.090814054	1	0.013486807	0.221495673
chr1|16103583|-	AAACC	ENSMUSG00000043716.13	0	0.9501	0.423345384	0.097101449	0.06148096	3.74E-29	0.007902198	0.065893937
chr1|16103616|-	AAACT	ENSMUSG00000043716.13	0	0.0514	0.486994868	0.115552962	0.1181555	5.25E-101	0.029774214	0.539796323
chr1|16103649|-	GAACC	ENSMUSG00000043716.13	0	0.8886	0.45271606	0.55154185	0.3747119	1.49E-11	0.033828416	0.381593302
chr1|16104380|-	GAACC	ENSMUSG00000043716.13	0	0.1191	0.53928543	0.243296272	0.20024343	1	0.135203373	0.184234999
chr1|16643100|-	GGACA	ENSMUSG00000079658.9	0	0.553025	0.272568155	0.6	0.717970468	0.003829473	0.534614202
chr1|16643267|-	AAACT	ENSMUSG00000079658.9	0	0.10036654	0.531438232	0.161172161	0.388069946	0.34975011	0.192580089	0.398887172
chr1|16643303|-	AAACT	ENSMUSG00000079658.9	0	0.237854577	0.525566663	0.345762712	0.422550498	0.073397101	0.682266503	0.485573217
chr1|16643320|-	GAACT	ENSMUSG00000079658.9	0	0.272667254	0.550430132	0.547297297	0.738508307	0.151396152	0.198375544	0.727163434
chr1|16643457|-	AAACC	ENSMUSG00000079658.9	0	0.049870775	0.599952555	0.307432432	0.018068209	1	0.013674422	0.030025321
chr1|16645712|-	GAACA	ENSMUSG00000079658.9	0	0.108670877	0.531763704	0.077441077	0.19106481	1	0.021209181	0.370604858
chr1|16645731|-	GAACA	ENSMUSG00000079658.9	0	0.042816901	0.529721613	0.081355932	0.519914554	0.409961401	0.351939405	0.53622058
chr1|16645814|-	AGACC	ENSMUSG00000079658.9	0	0.287354286	0.53520265	0.04137931	0.130988582	1	0.032577483	0.191033296
chr1|16647962|-	GAACA	ENSMUSG00000079658.9	0	0.128610394	0.535908462	0.108013937	0.430801564	0.002231641	0.196678087	0.346022889
chr1|16656828|-	GGACT	ENSMUSG00000079658.9	0	0.6122	0.285610266	0.075757576	0.36493906	0.562857136	0.178123732	0.383715481	0.006860872
chr1|16665278|+	AAACT	ENSMUSG00000025940.6	0	0.576923077	0.551628637	0.409090909	0.47909132	1	0.035512894
chr1|16667684|+	GAACA	ENSMUSG00000025940.6	0	0.029515909	0.478865046	0.269230769	0.064106844	0.133254211	0.067231368	0.171382904
chr1|16667752|+	AAACC	ENSMUSG00000025940.6	0	0.202193333	0.609387061	0.301886792	0.014348042	0.516475887	0.030654204	0.178579316
chr1|16677215|+	AAACC	ENSMUSG00000025940.6	0	0.0753375	0.593810651	0.385964912	0.04831779	1	0.008794804	0.024880985
chr1|16677290|+	AAACA	ENSMUSG00000025940.6	0	0.151075	0.544405002	0.333333333	0.019952262	0.590844534	0.039831265	0.214453191
chr1|16677327|+	AAACC	ENSMUSG00000025940.6	0	0.779825	0.392148072	0.245614035	0.03688675	1	0.135123324	0.063140146
chr1|16677336|+	AGACT	ENSMUSG00000025940.6	0	0.82626875	0.722428994	0.649122807	0.93995667	9.78E-20	0.644940473	0.918053508
chr1|16677364|+	AAACC	ENSMUSG00000025940.6	0	0.105866667	0.511499984	0.350877193	0.049295176	0.005915346	0.125158318	0.108391844
chr1|16677403|+	AAACT	ENSMUSG00000025940.6	0	0.158191667	0.565295306	0.438596491	0.99236333	0.000408613	0.140783249	0.921630979
chr1|16677425|+	GAACC	ENSMUSG00000025940.6	0	0.129616667	0.525345395	0.192982456	0.3980352	0.172682116	0.20719172	0.4464809
chr1|16677516|+	AAACA	ENSMUSG00000025940.6	0	0.294172917	0.545714144	0.280701754	0.011564791	0.019093028	0.011804708	0.245115966
chr1|16677521|+	AAACA	ENSMUSG00000025940.6	0	0.37375	0.549711791	0.280701754	0.033677768	0.400863644	0.041575686	0.383887768
chr1|16677526|+	AAACA	ENSMUSG00000025940.6	0	0.414247917	0.52745381	0.140350877	0.020192873	0.012091587	0.66839597	0.271941602
chr1|16677553|+	GGACA	ENSMUSG00000025940.6	0	0.4	0.522038044	0.403508772	0.76780945	0.185215107	0.258075931	0.529398739
chr1|16677650|+	GGACA	ENSMUSG00000025940.6	0	0.616424	0.60165621	0.355932203	0.25937682	0.021834988	0.391977694	0.578479886
chr1|16677719|+	GGACC	ENSMUSG00000025940.6	0	0.196703922	0.311830461	0.383333333	0.7982421	0.024178338	0.330236618	0.681401908
chr1|16677733|+	AAACA	ENSMUSG00000025940.6	0	0.281017647	0.560171325	0.266666667	0.040686954	0.040862643	0.067911731	0.458360255
chr1|16677745|+	AAACT	ENSMUSG00000025940.6	0	0.063235294	0.501162851	0.65	0.31393853	0.059273926	0.101356701	0.209230006
chr1|16677994|+	GAACC	ENSMUSG00000025940.6	0	0.3889	0.602842785	0.137931034	0.81432915	0.025379204	0.396443917
chr1|20803005|-	GGACT	ENSMUSG00000041859.10	0	0.819047059	0.646582011	0.276785714	0.35403877	1	0.435913939	0.511411667	0.99482745
chr1|20803045|-	AGACA	ENSMUSG00000041859.10	0	0.452369841	0.432531075	0.322115385	0.23073356	0.321563229	0.107875321	0.225788027
chr1|20803077|-	AGACT	ENSMUSG00000041859.10	0	0.684571429	0.446574674	0.277511962	0.33499545	0.940011571	0.297963472	0.186389282
chr1|20803258|-	AAACA	ENSMUSG00000041859.10	0	0.06668973	0.550152745	0.092682927	0.14366344	1	0.083225752	0.077956542
chr1|20803297|-	GGACT	ENSMUSG00000041859.10	1	0.862610811	0.6590515	0.643902439	0.89457685	1.70E-48	0.924218473	0.752010047
chr1|20803358|-	GGACT	ENSMUSG00000041859.10	1	0.858285714	0.662622132	0.707920792	0.94830245	6.83E-34	0.415435779	0.917842329
chr1|20804830|-	GAACT	ENSMUSG00000041859.10	0	0.2054	0.534859909	0.471502591	0.745419	1	0.01598557	0.706234396
chr1|20804846|-	GGACT	ENSMUSG00000041859.10	0	0.7206	0.643038192	0.528497409	0.3336298	0.211181128	0.022597445	0.418304086
chr1|20804853|-	AGACC	ENSMUSG00000041859.10	0	0.5902	0.570191172	0.088082902	0.06339113	0.008555229	0.051639568	0.153500006
chr1|20804871|-	AGACC	ENSMUSG00000041859.10	0	0.4754	0.489261684	0.21761658	0.0474146	1	0.032900307	0.128381982
chr1|20804892|-	AGACT	ENSMUSG00000041859.10	1	0.2917	0.201433602	0.310880829	0.23388958	0.122759768	0.075952374	0.412359983	0.16447079
chr1|20805331|-	AGACT	ENSMUSG00000041859.10	0	0.4404	0.259482335	0.154255319	0.08556558	0.052972426	0.018340479	0.344088137	0.060815845
chr1|20805817|-	AGACA	ENSMUSG00000041859.10	0	0.3271	0.450072695	0.095744681	0.15221685	1	0.011834063	0.25702703	0.006673118
chr1|20805850|-	AGACC	ENSMUSG00000041859.10	0	0.1333	0.422568584	0.095744681	0.038239755	1	0.005057867	0.073818207	0.092446476
chr1|20806796|-	GGACC	ENSMUSG00000041859.10	0	0.2623	0.535414184	0.203703704	0.42134094	0.000468465	0.487644612	0.342679381	0.034164328
chr1|20806803|-	AGACT	ENSMUSG00000041859.10	0	0.165	0.188416981	0.09375	0.2274464	1	0.041295415	0.582092881	0.023237199
chr1|20806851|-	AAACT	ENSMUSG00000041859.10	0	0.1724	0.561614855	0.184210526	0.09547893	1	0.020771764	0.376832873	0.41498893
chr1|20806860|-	GGACA	ENSMUSG00000041859.10	0	0.3333	0.272120826	0.066225166	0.33096248	1	0.012093067	0.398782134	0.010507979
chr1|20808730|-	AGACA	ENSMUSG00000041859.10	0	0.0505	0.351599183	0.066666667	0.17410722	0.390444589	0.026397562	0.169557318	0.07329901
chr1|20808745|-	GGACA	ENSMUSG00000041859.10	0	0.5521	0.609676322	0.261744966	0.29983258	1	0.032764287	0.338770628	0.12278485
chr1|20809608|-	GGACC	ENSMUSG00000041859.10	0	0.2661	0.528600636	0.104166667	0.30846864	1	0.144557569	0.163174197	0.63509095
chr1|20810110|-	AGACC	ENSMUSG00000041859.10	0	0.1798	0.42651856	0.264285714	0.030229855	1	0.018918084	0.044718158	0.020396613
chr1|20810130|-	GAACA	ENSMUSG00000041859.10	0	0.5934	0.52951175	0.188405797	0.6661865	1	0.045168205	0.435552806	0.04134469
chr1|20810188|-	GGACT	ENSMUSG00000041859.10	0	0.6944	0.616036011	0.277372263	0.5395969	1	0.05416534	0.437986195
chr1|20810203|-	GAACA	ENSMUSG00000041859.10	0	0.1053	0.51954363	0.088235294	0.35046008	1.23E-05	0.160308898	0.505822837
chr1|20812085|-	GGACC	ENSMUSG00000041859.10	0	0.068	0.290020201	0.108527132	0.28056943	1	0.096506948	0.169075921
chr1|20812566|-	AAACA	ENSMUSG00000041859.10	0	0.2125	0.551919423	0.078740157	0.045026302	1	0.00732468	0.15302898
chr1|20812574|-	AGACC	ENSMUSG00000041859.10	0	0.5484	0.5690418	0.070866142	0.015517568	0.066868989	0.183180658	0.260488212
chr1|20812980|-	AGACA	ENSMUSG00000041859.10	0	0.3086	0.532354255	0.048	0.04923016	1	0.025599739	0.198558375
chr1|20813009|-	GAACT	ENSMUSG00000041859.10	0	0.35	0.565527554	0.344	0.49324712	0.004288057	0.00459196	0.556251168
chr1|20814409|-	AAACT	ENSMUSG00000041859.10	0	0.2131	0.531210071	0.074380165	0.16362001	1	0.073013297	0.698285103
chr1|20814695|-	GGACC	ENSMUSG00000041859.10	0	0.4026	0.572843534	0.07826087	0.36205998	0.025083913	0.220365636	0.353363037
chr1|20814740|-	GGACC	ENSMUSG00000041859.10	0	0.2817	0.299701151	0.077586207	0.32439643	1	0.039890915	0.40916419
chr1|20814866|-	AGACC	ENSMUSG00000041859.10	0	0.2188	0.462187557	0.107142857	0.08362001	0.027265232	0.026185774	0.035504986
chr1|20814874|-	GGACC	ENSMUSG00000041859.10	0	0.3797	0.331653655	0.133928571	0.2234064	0.000275792	0.171336321	0.235111192
chr1|20814902|-	AGACA	ENSMUSG00000041859.10	0	0.875	0.472983977	0.080357143	0.06750722	1	0.032479807	0.080091491
chr1|20814916|-	GAACA	ENSMUSG00000041859.10	0	0.0563	0.5032928	0.071428571	0.15605237	0.584728519	0.057859941	0.118675597
chr1|20816719|-	AGACC	ENSMUSG00000041859.10	0	0.5694	0.524411322	0.12962963	0.082967535	1	0.048475536	0.064706795
chr1|20817299|-	GGACT	ENSMUSG00000041859.10	0	0.7952	0.654268397	0.165137615	0.44744784	0.002844219	0.020708075	0.553573608
chr1|20817442|-	GAACA	ENSMUSG00000041859.10	0	0.0423	0.50686503	0.056074766	0.33684832	1	0.009834993	0.207871959
chr1|20817869|-	GAACT	ENSMUSG00000041859.10	0	0.1912	0.57183368	0.339622642	0.76869565	1	0.162236839	0.526809096
chr1|20817882|-	GAACA	ENSMUSG00000041859.10	0	0.2656	0.540077996	0.037735849	0.39124063	1	6.32E-06	0.326564014
chr1|20817900|-	GGACC	ENSMUSG00000041859.10	0	0.24	0.327667802	0.066037736	0.23297572	1	0.121735741	0.165460318
chr1|20820146|-	GGACT	ENSMUSG00000041859.10	0	0.8395	0.664090688	0.576923077	0.5227954	1	0.03114356	0.580627561
chr1|20820155|-	AGACT	ENSMUSG00000041859.10	0	0.4444	0.257840621	0.134615385	0.03879758	2.41E-15	0.04194349	0.64704138
chr1|20820241|-	GGACT	ENSMUSG00000041859.10	0	0.3409	0.121911141	0.120689655	0.78251487	1	0.041290568	0.91078037
chr1|23845640|-	AAACA	ENSMUSG00000026155.13	0	0.5556	0	0.442307692	0.05988704	1	0.102423286	0.148968443	0.9028544
chr1|23845745|-	AAACA	ENSMUSG00000026155.13	0	0.125	0.517357447	0.301886792	0.004728556	1	0.02762412	0.029558592	0.8870748
chr1|23845782|-	AGACC	ENSMUSG00000026155.13	0	0.3939	0.550246426	0.132075472	0.06855694	1	0.068256112	0.151094899	0.040044613
chr1|23845865|-	AAACT	ENSMUSG00000026155.13	0	0.0263	0.497991892	0.314814815	0.4814743	0.558101606	0.176944242	0.343671262	0.4880108
chr1|23845884|-	AAACC	ENSMUSG00000026155.13	0	0.1875	0.365953536	0.111111111	0.008454192	1	0.016946562	0.192855716	0.17100015
chr1|23846077|-	AAACC	ENSMUSG00000026155.13	0	0.2286	0.571914216	0.074074074	0.009112632	1	0.048645903	0.046247985
chr1|23846245|-	AAACC	ENSMUSG00000026155.13	0	0.4706	0.40858313	0.272727273	0.006940389	0.111192254	0.035970793	0.028924149
chr1|23846401|-	GAACC	ENSMUSG00000026155.13	0	0.7143	0.535126941	0.068965517	0.4132051	1	0.57274216	0.180343598
chr1|23846537|-	GAACC	ENSMUSG00000026155.13	0	0.129	0.481752394	0.389830508	0.14190176	1	0.016559133	0.221727222
chr1|23848273|-	GAACC	ENSMUSG00000026155.13	0	0.1136	0.570061412	0.534482759	0.21096304	1	0.013080235	0.177450314
chr1|23848332|-	GGACA	ENSMUSG00000026155.13	0	0.7674	0.283546669	0.155172414	0.43775615	0.120281095	0.01246056	0.298336238
chr1|23848388|-	AGACT	ENSMUSG00000026155.13	1	0.4737	0.385621303	0.509090909	0.8064214	2.64E-08	0.211339301	0.818112195
chr1|23848449|-	GGACA	ENSMUSG00000026155.13	0	0.8158	0.614283825	0.563636364	0.9670761	3.66E-07	0.398935197	0.961631835
chr1|23848557|-	GGACC	ENSMUSG00000026155.13	0	0.5676	0.646648252	0.127272727	0.6086813	1	0.095699291	0.501127243
chr1|23849349|-	AGACT	ENSMUSG00000026155.13	0	0.4444	0.331729259	0.055555556	0.08387643	0.481758061	0.040050838	0.184439972
chr1|23849363|-	AAACA	ENSMUSG00000026155.13	0	0.0526	0.545440422	0.12962963	0.013325727	1	0.035589563	0.1025085
chr1|23849392|-	AAACT	ENSMUSG00000026155.13	0	0.1351	0.514090676	0.444444444	0.16599628	0.005727238	0.5	0.319644272
chr1|23849415|-	GGACC	ENSMUSG00000026155.13	0	0.1429	0.349218558	0.018518519	0.21641073	1	0.091704075	0.31256482
chr1|23849464|-	GGACT	ENSMUSG00000026155.13	0	0.65	0.593050712	0.096153846	0.43641472	0.11286665	0.305278347	0.494701117
chr1|23853470|-	GGACC	ENSMUSG00000026155.13	0	0.0435	0.355502476	0.137254902	0.40738082	1	0.011243675	0.195428252
chr1|23853480|-	GGACA	ENSMUSG00000026155.13	0	0.1818	0.224417151	0.470588235	0.08821191	1	0.02250918	0.360623121
chr1|23853516|-	AAACC	ENSMUSG00000026155.13	0	0.0682	0.602894692	0.098039216	0.019411743	1	0.008477472	0.085298143
chr1|23859026|-	GGACT	ENSMUSG00000026155.13	0	0.7333	0.285648093	0.098039216	0.36434063	0.51382187	0.2098274	0.34497577
chr1|23866234|-	AAACC	ENSMUSG00000026155.13	0	0.12	0.528473996	0.085106383	0.010674035	1	0.245526459	0.050878793
chr1|23877715|-	AGACA	ENSMUSG00000026155.13	0	0.5862	0.497090554	0.133333333	0.101737894	0.664351587	0.039224894	0.095161848
chr1|23877722|-	AGACC	ENSMUSG00000026155.13	0	0.1818	0.523486055	0.133333333	0.06752654	1	0.138708685	0.041139778
chr1|23877732|-	GAACT	ENSMUSG00000026155.13	0	0	0.369180191	0.022222222	0.17624001	0.003324677	0.002615419	0.213897064
chr1|23877761|-	AGACT	ENSMUSG00000026155.13	0	0.4	0.249129696	0.090909091	0.36489922	0.538904302	0.084139608	0.153408259
chr1|23891868|-	GAACA	ENSMUSG00000026155.13	0	0.6061	0.558355093	0.093023256	0.23324923	1	0.008443814	0.320784658
chr1|23891876|-	GGACA	ENSMUSG00000026155.13	0	0.3846	0.244567636	0.093023256	0.21037945	0.255002039	0.008587722	0.350935131
chr1|23891884|-	AGACC	ENSMUSG00000026155.13	0	0.6207	0.532093597	0.465116279	0.021910716	1	0.014188316	0.045932334
chr1|23922069|-	GGACA	ENSMUSG00000026155.13	0	0.5625	0.504372743	0.243902439	0.05713918	0.834120632	0.029285878	0.412422329
chr1|23922086|-	AAACT	ENSMUSG00000026155.13	0	0	0.480130201	0.243902439	0.16840017	0.009960758	0.082463653	0.36730054
chr1|23995958|-	AGACC	ENSMUSG00000026154.4	0	0.1892	0.387111184	0.035714286	0.07105657	1	0.097827066	0.233292654	0.08993264
chr1|23996213|-	GAACT	ENSMUSG00000026154.4	0	0.2564	0.589470583	0.016949153	0.88649064	0.038493143	0.080243254	0.846304834	0.047130186
chr1|23996284|-	AGACT	ENSMUSG00000026154.4	0	0.5517	0.384552435	0.051724138	0.274968	1	0.125603065	0.333330631	0.3655186
chr1|23996316|-	GGACC	ENSMUSG00000026154.4	0	0.0667	0.288963201	0.017241379	0.25797758	4.48E-07	0.327393622	0.148485407	0.011923889
chr1|24612068|-	GAACT	ENSMUSG00000100131.1	0	0	0.428150011	0.529411765	0.39652443	0.525925844	0.35293592
chr1|24612131|-	AAACT	ENSMUSG00000100131.1	0	0.125	0.493833355	0.105263158	0.06870834	0.001711458	0.456043144
chr1|24612165|-	AAACC	ENSMUSG00000100131.1	0	0.1	0.564232172	0.277777778	0.006740236	0.001085125	0.451227747
chr1|24612234|-	AGACC	ENSMUSG00000100131.1	0	0.2308	0.531069813	0	0.014645624	0.040983238	0.082520963
chr1|24612258|-	AAACT	ENSMUSG00000100131.1	0	0.7222	0.375342659	0.117647059	0.07136828	0.298973957	0.082140354
chr1|24612869|-	AAACC	ENSMUSG00000101939.1	0	0.2727	0.587833569	0.006896552	0.006851542	0.209405011	0.005815958
chr1|24612878|-	AAACA	ENSMUSG00000101939.1	0	0.0909	0.546901789	0.086206897	0.013733173	0.028743323	0.078510637
chr1|24613281|-	AAACA	ENSMUSG00000101111.1	0	0.0907	0.544761059	0.114853195	0.046152104	0	0.897793947	0.096809201	0.029321155
chr1|24613356|-	GGACT	ENSMUSG00000101111.1	0	0.3568	0.317494616	0.142181114	0.16069165	3.90E-45	0.158939251	0.452693433	0.010403615
chr1|24613421|-	AAACA	ENSMUSG00000101111.1	0	0.1262	0.546978419	0.076623377	0.017040681	1	0.197571839	0.089078836	0.16510475
chr1|24613461|-	GGACT	ENSMUSG00000101111.1	0	0.7575	0.305602341	0.094109976	0.1663822	1.42E-16	0.45674749	0.590595305	0.010485875
chr1|24613501|-	AAACC	ENSMUSG00000101111.1	0	0.4409	0.577735858	0.145426629	0.02698933	1	0.294526063	0.032418326
chr1|24613737|-	GGACT	ENSMUSG00000101111.1	0	0.3757	0.259394661	0.017709563	0.1500658	1	0.212236978	0.495632142
chr1|24613775|-	GAACC	ENSMUSG00000101111.1	0	0.2673	0.540742617	0.088604539	0.43549687	4.61E-12	0.069807643	0.361033022
chr1|24613958|-	AAACT	ENSMUSG00000101111.1	0	0.1803	0.545578874	0.013075314	0.083903015	1	0.867009518	0.440667748
chr1|24614150|-	GGACA	ENSMUSG00000100862.1	0	0.3232	0.434533969	0.265142857	0.22657046	6.29E-05	0.062357922	0.344179332
chr1|24614215|-	AAACA	ENSMUSG00000100862.1	0	0.2491	0.554640419	0.078380706	0.010876226	0.51873938	0.09350924	0.060440164
chr1|24614254|-	GAACT	ENSMUSG00000100862.1	0	0.0807	0.42239483	0.057537399	0.3947633	6.40E-05	0.213341315	0.569570005
chr1|24614291|-	AAACT	ENSMUSG00000100862.1	0	0.1504	0.517794349	0.206807038	0.04088726	1.36E-05	0.180990741	0.200728387
chr1|24614446|-	GAACC	ENSMUSG00000100862.1	0	0.135	0.511666935	0.132223903	0.40833735	1	0.090269199	0.289635718
chr1|24614452|-	GAACA	ENSMUSG00000100862.1	0	0.1726	0.533925591	0.114415781	0.6679762	7.93E-05	0.309732596	0.43784529
chr1|24614486|-	AAACA	ENSMUSG00000100862.1	0	0.3168	0.549253786	0.033579791	0.04268079	1	0.007957771	0.07860925
chr1|24614498|-	AAACT	ENSMUSG00000100862.1	0	0.8149	0.544421342	0.342918986	0.08994894	0.000242027	0.22542355	0.297384739
chr1|24614903|-	AAACT	ENSMUSG00000102070.1	0	0.5346	0.558469995	0.318307037	0.15380447	1.13E-08	0.377177617	0.436180323
chr1|24615005|-	AAACC	ENSMUSG00000102070.1	0	0.4593	0.568183836	0.339220015	0.044423617	2.03E-23	0.898335814	0.056956589
chr1|24615051|-	AAACT	ENSMUSG00000102070.1	0	0.622	0.555675259	0.412487709	0.23554754	0.024944605	0.175953715	0.593880475
chr1|24615058|-	GGACT	ENSMUSG00000102070.1	0	0.1712	0.101295772	0.045979838	0.21498641	0.003557411	0.345173247	0.592747092
chr1|24615124|-	GAACT	ENSMUSG00000102070.1	0	0.1591	0.576677993	0.019340441	0.719641	5.28E-07	0.282065988	0.818298936
chr1|24615169|-	GAACT	ENSMUSG00000102070.1	0	0.0416	0.383308797	0.060613619	0.41198534	1	0.72326156	0.366972834
chr1|24615178|-	AAACC	ENSMUSG00000102070.1	0	0.9258	0.34927701	0.204352176	0.029514719	0.002750159	0.086678862	0.105489403
chr1|24615221|-	AGACC	ENSMUSG00000102070.1	0	0.4627	0.582456478	0.013761468	0.06239959	0.699157032	0.193713742	0.228479519
chr1|24615270|-	AAACC	ENSMUSG00000102070.1	0	0.3815	0.446344857	0.175328084	0.054851316	1.01E-05	0.177051686	0.050717372
chr1|24615369|-	GAACT	ENSMUSG00000102070.1	0	0.0817	0.414096851	0.290998096	0.5793754	0.481105496	0.113561914	0.354918063
chr1|24615378|-	AAACC	ENSMUSG00000102070.1	0	0.4651	0.41675091	0.165848336	0.02094667	1	0.011531493	0.032700479
chr1|24615418|-	AAACT	ENSMUSG00000102070.1	0	0.3221	0.547484235	0.326799216	0.06433288	9.93E-21	0.60938781	0.218928799
chr1|24615729|-	GAACC	ENSMUSG00000101249.1	0	0.0729	0.527656269	0.265389877	0.07150824	1	0.172689075	0.190361559	0.01411624
chr1|24615898|-	AAACA	ENSMUSG00000101249.1	0	0.2487	0.52373705	0.157894737	0.105940364	0.971743687	0.172929832	0.085387193	0.028081508
chr1|24615925|-	AGACT	ENSMUSG00000101249.1	0	0.9726	0.723081933	0.103448276	0.26283616	1	0.442031839	0.482393742	0.9354572
chr1|24615985|-	AAACA	ENSMUSG00000101249.1	0	0.2361	0.52315486	0.289156627	0.061935794	4.60E-05	0.387009665	0.095177211	0.48997837
chr1|30941764|-	AAACA	ENSMUSG00000026064.15	0	0.164511111	0.527655999	0.257142857	0.042703234	1	0.004764738
chr1|30941950|-	GAACC	ENSMUSG00000026064.15	0	0.049515789	0.480763889	0.189189189	0.34781748	0.854373356	0.756785409		0.010373193
chr1|30941988|-	AAACT	ENSMUSG00000026064.15	0	0.57034	0.550587979	0.153846154	0.13355394	0.102606323	0.316674384		0.06719042
chr1|30942185|-	GAACT	ENSMUSG00000026064.15	0	0.21386	0.581177658	0.230769231	0.88741016	1	0.171077037
chr1|30942211|-	AGACA	ENSMUSG00000026064.15	0	0.716695	0.44545549	0.102564103	0.29664975	1	0.116545477
chr1|30942386|-	GAACA	ENSMUSG00000026064.15	0	0.052610526	0.531055057	0.054054054	0.23377569	0.389334867	0.103492889
chr1|30942513|-	AGACA	ENSMUSG00000026064.15	0	0.500605556	0.530905244	0.166666667	0.21315987	1	0.041713709
chr1|30942571|-	AAACC	ENSMUSG00000026064.15	0	0.062947222	0.578865612	0.194444444	0.07803482	1	0.019961451
chr1|30942777|-	AGACC	ENSMUSG00000026064.15	0	0.711686667	0.531880723	0.64516129	0.13741504	0.056336364	0.177764219
chr1|30942784|-	GAACT	ENSMUSG00000026064.15	0	0.155593333	0.559511246	0.193548387	0.7243166	0.114831664	0.045292814
chr1|30942791|-	GAACT	ENSMUSG00000026064.15	0	0.033333333	0.402763538	0.193548387	0.6803001	1	0.035358701
chr1|30943224|-	AAACA	ENSMUSG00000026064.15	0	0.03125	0.547099962	0.275862069	0.009551215	0.435573633	0.047135733
chr1|30944579|-	GAACC	ENSMUSG00000026064.15	0	0.334344828	0.507242685	0.035714286	0.18495956	1	0.012134666
chr1|30946095|-	GAACA	ENSMUSG00000026064.15	0	0.148148148	0.517045558	0.038461538	0.36463174	0.342202005	0.088462563
chr1|33453826|-	AAACA	ENSMUSG00000026134.11	0	0.9024	0	0.934782609	0.055436444	1	0.139894404	0.128605977	0.915404
chr1|33453889|-	AAACT	ENSMUSG00000026134.11	0	0.9535	0.115709385	0.8125	0.10938729	0.309488878	0.255120533	0.189272597	0.5447798
chr1|33453898|-	AGACA	ENSMUSG00000026134.11	0	0.9565	0.537534586	0.916666667	0.1886355	1	0.017928223	0.25481692	0.009010745
chr1|33453923|-	AAACT	ENSMUSG00000026134.11	0	0.7895	0.540469197	0.698113208	0.6940471	0.598386819	0.044139096	0.69297266	0.8991888
chr1|33454113|-	GGACC	ENSMUSG00000026134.11	1	0.2973	0.356412773	0.358490566	0.7890463	0.000497799	0.627159691	0.806423604	0.99968266
chr1|33454131|-	AGACT	ENSMUSG00000026134.11	0	0.8095	0.723328837	0.433962264	0.0789032	1	0.072736817	0.184385106	0.9216895
chr1|33454165|-	AGACC	ENSMUSG00000026134.11	0	0.3889	0.406134651	0.169811321	0.028737938	1	0.027564587	0.030835407	0.006673118
chr1|33454181|-	AAACC	ENSMUSG00000026134.11	0	0.2258	0.586470967	0.056603774	0.008863306	0.041043194	0.021669978	0.274343222	0.00797712
chr1|33454195|-	AAACA	ENSMUSG00000026134.11	0	0.2727	0.538383338	0.886792453	0.017129768	0.390293116	0.031351149	0.148811951	0.006673118
chr1|33484750|-	GGACA	ENSMUSG00000026134.11	0	0.8919	0.273540658	0.3125	0.20478924	1	0.021528838	0.426717222	0.33748674
chr1|33512019|-	AGACA	ENSMUSG00000026134.11	0	0.5417	0.518597876	0.065217391	0.049082827	1	0.011854682	0.067731783
chr1|33512025|-	GGACC	ENSMUSG00000026134.11	0	0.125	0.35232887	0.260869565	0.21983786	0.774826116	0.012141081	0.199339047
chr1|33512142|-	GAACC	ENSMUSG00000026134.11	0	0.0882	0.533978311	0.826086957	0.11254974	0.083844586	0.622138697	0.127883315
chr1|33514178|-	GAACA	ENSMUSG00000026134.11	0	0.0789	0.519927729	0.11627907	0.28294796	0.247448382	1.60E-05	0.276406199
chr1|33628449|-	GGACA	ENSMUSG00000026134.11	0	0.3462	0.268243703	0.157894737	0.040963043	0.319328985	0.020092986	0.370645761
chr1|33628509|-	GGACC	ENSMUSG00000026134.11	0	0.1538	0.260762512	0.105263158	0.27127746	0.10033038	0.080467789	0.254230738
chr1|33630403|-	GAACA	ENSMUSG00000026134.11	0	0.2083	0.49308304	0.131578947	0.17606884	1	0.073497969	0.318369448
chr1|33630414|-	AGACC	ENSMUSG00000026134.11	0	0.7241	0.494681796	0.026315789	0.06333983	1	0.045084795	0.093367979
chr1|33663818|-	GGACC	ENSMUSG00000026134.11	0	0.5294	0.54887633	0.206896552	0.05143751	1	0.166007925
chr1|33663851|-	GAACC	ENSMUSG00000026134.11	0	0.4706	0.497827583	0.103448276	0.5045407	0.192146692	0.134795987
chr1|33667098|-	GAACA	ENSMUSG00000026134.11	0	0.2727	0.4982704	0.137931034	0.49021262	0.026387895	0.008130726
chr1|33667103|-	GAACC	ENSMUSG00000026134.11	0	0.1304	0.515074645	0.275862069	0.5465083	1	0.372114834
chr1|33667129|-	GAACC	ENSMUSG00000026134.11	0	0.1818	0.542149579	0.482758621	0.18750305	1	0.036023644
chr1|33668880|-	AAACT	ENSMUSG00000026134.11	0	0.1	0.500890332	0.172413793	0.05173389	1	0.023221982
chr1|33668904|-	AAACA	ENSMUSG00000026134.11	0	0.05	0.533771574	0.275862069	0.02817719	1	0.147792476
chr1|33669634|-	GGACC	ENSMUSG00000026134.11	0	0.1111	0.275251067	0.607142857	0.3878333	0.02209915	0.139219253
chr1|33669706|-	AAACA	ENSMUSG00000026134.11	0	0.0526	0.544021931	0.740740741	0.016413521	0.026575776	0.059704746
chr1|34436720|-	AAACA	ENSMUSG00000042111.9	0	0.5185	0.553509183	0.128205128	0.037354827	0.392156358	0.322779906	0.210287988	0.953563
chr1|34436860|-	AAACT	ENSMUSG00000042111.9	0	0.129	0.528949228	0.282051282	0.19459283	1	0.018950578	0.158102572	0.36463726
chr1|34436900|-	AGACC	ENSMUSG00000042111.9	0	0.7037	0.533001035	0.076923077	0.033546876	0.350114972	0.127757977	0.114807099	0.1268812
chr1|34437042|-	AGACA	ENSMUSG00000042111.9	0	0.9444	0.557652142	0.205128205	0.5643092	0.159527024	0.126365534	0.485148072	0.28366452
chr1|34437047|-	AGACA	ENSMUSG00000042111.9	0	0.9062	0.520961177	0.230769231	0.08448619	0.512450544	0.252600076	0.102651075	0.9761795
chr1|34437160|-	GGACA	ENSMUSG00000042111.9	0	0.2083	0.589650084	0.052631579	0.076285586	0.668651432	0.012023347	0.279945761	0.006673118
chr1|34437177|-	AAACA	ENSMUSG00000042111.9	0	0	0.476428684	0.216216216	0.013980555	1	0.007376154	0.128595069	0.031812225
chr1|34437513|-	GGACC	ENSMUSG00000042111.9	0	0.4	0.573446719	0.0625	0.1902248	0.181315954	0.258846316
chr1|34437527|-	AAACT	ENSMUSG00000042111.9	0	0.2174	0.543222717	0.15625	0.21533291	1	0.00285182	0.387343258
chr1|34437574|-	AGACT	ENSMUSG00000042111.9	0	0.5455	0.487273833	0.0625	0.35006315	1	0.309669572	0.307387888
chr1|34437785|-	GAACT	ENSMUSG00000042111.9	0	0.1154	0.469650204	0.258064516	0.45833993	1	0.011395621	0.304581732
chr1|34437828|-	AGACC	ENSMUSG00000042111.9	0	0.2632	0.478508127	0.129032258	0.28161344	1	0.037784178	0.048030477
chr1|34438879|-	AGACC	ENSMUSG00000042111.9	0	0.4375	0.45652097	0.1	0.08406426	0.010056016	0.132963253	0.125002921
chr1|34438909|-	AGACC	ENSMUSG00000042111.9	0	0.3333	0.528915681	0.068965517	0.18550318	1	0.032456971	0.057142295
chr1|34438916|-	GGACC	ENSMUSG00000042111.9	0	0.55	0.568096163	0.103448276	0.22950172	0.138518518	0.00877345	0.314250797
chr1|34439092|-	GGACC	ENSMUSG00000042111.9	0	0.6	0.374029284	0.037037037	0.022058284	0.28751551	0.024176883	0.159011051
chr1|34439269|-	GAACT	ENSMUSG00000042111.9	0	0.3043	0.574881973	0.115384615	0.69479245	0.496995858	0.030570951	0.612595975
chr1|34439306|-	GGACT	ENSMUSG00000042111.9	0	0.7333	0.574692804	0.346153846	0.268066	1	0.05480253	0.494092733
chr1|34439900|+	GGACT	ENSMUSG00000026127.13	0	0.4444	0.26937367	0.071428571	0.37394652	1	0.010228703	0.456987441
chr1|34442912|+	AAACC	ENSMUSG00000026127.13	0	0.2	0.463251861	0.125	0.026029766	1	0.007841933	0.075305894
chr1|34443455|+	AGACC	ENSMUSG00000026127.13	0	0.4643	0.578038503	0.046511628	0.20932527	1	0.071735812	0.121818006
chr1|34443564|+	GAACT	ENSMUSG00000026127.13	0	0.1515	0.544867161	0.136363636	0.5147952	1	0.010843419	0.405115962
chr1|34443599|+	GAACC	ENSMUSG00000026127.13	0	0.1923	0.557838036	0.045454545	0.46989164	0.212300761	0.404156986	0.207808062
chr1|34444003|+	GGACA	ENSMUSG00000026127.13	0	0.8667	0.497508093	0.044444444	0.34722134	0.224345918	0.032813332	0.506746173	0.19493708
chr1|34444066|+	AAACC	ENSMUSG00000026127.13	0	0.0556	0.40571886	0.088888889	0.024634112	0.655626821	0.002954607	0.08062689	0.44709864
chr1|34444214|+	AGACA	ENSMUSG00000026127.13	0	0.8889	0.580728843	0.108695652	0.18359713	1	0.016798862	0.117879197	0.24533394
chr1|34444498|+	AGACT	ENSMUSG00000026127.13	1	0.1667	0.196816438	0.125	0.14780383	1	0.064751405	0.160232037	0.023921475
chr1|34444519|+	AGACT	ENSMUSG00000026127.13	0	0.7907	0.721893914	0.791666667	0.875486	2.59E-16	0.814459484	0.993131399	0.9999865
chr1|34444530|+	AGACA	ENSMUSG00000026127.13	0	0.4167	0.518351443	0.229166667	0.5128895	1	0.014473429	0.388883531	0.6896272
chr1|34444555|+	AGACT	ENSMUSG00000026127.13	0	0.4706	0.261866534	0.4375	0.75548357	0.010846283	0.293000555	0.586860716	0.99869174
chr1|34444637|+	GGACA	ENSMUSG00000026127.13	0	0.525	0.52600462	0.12244898	0.598979	0.019972758	0.269512573	0.690674543	0.2574745
chr1|34444674|+	GGACC	ENSMUSG00000026127.13	0	0.7222	0.598329451	0.591836735	0.9699806	5.35E-13	0.939582508	0.900885105	0.9996614
chr1|34444689|+	GGACT	ENSMUSG00000026127.13	1	0.7568	0.63727918	0.816326531	0.9819293	7.98E-08	0.822895514	0.971123517	0.9996565
chr1|34444772|+	GAACA	ENSMUSG00000026127.13	0	0.3871	0.543906229	0.183673469	0.5102317	1	0.274279212	0.475809574	0.109722175
chr1|34444924|+	AGACT	ENSMUSG00000026127.13	0	0.3	0.202903998	0.081632653	0.48525494	1	0.060891269	0.249849111	0.8724832
chr1|34879125|+	GAACA	ENSMUSG00000026123.11	0	0	0.544182632	0.142857143	0.11769402	1	0.006278545
chr1|34879144|+	AGACT	ENSMUSG00000026123.11	0	0.2	0.191446378	0.047619048	0.17268693	1	0.260955649
chr1|34879350|+	AGACA	ENSMUSG00000026123.11	0	0.8235	0.582229301	0.090909091	0.14934969	1	0.025165758
chr1|34879455|+	AGACA	ENSMUSG00000026123.11	0	0.913	0.554398385	0.454545455	0.7063137	1	0.147074756		0.8759963
chr1|36068945|+	AGACC	ENSMUSG00000045216.7	0	0.2941	0.501924278	0.08	0.09589503	1	0.031347893
chr1|36069059|+	AGACC	ENSMUSG00000045216.7	0	0.3846	0.543379358	0	0.18366471	0.699811114	0.119811721
chr1|36069116|+	GGACC	ENSMUSG00000045216.7	0	0.5417	0.50512115	0.296296296	0.90620565	0.012401848	0.446722736
chr1|36069121|+	GAACT	ENSMUSG00000045216.7	1	0	0.384685928	0.148148148	0.7893467	0.019687102	0.329844861
chr1|36069150|+	AGACC	ENSMUSG00000045216.7	0	0.2174	0.418910894	0.107142857	0.025168503	0.658223275	0.260557264
chr1|36103541|+	AGACC	ENSMUSG00000045216.7	0	0.32	0.53663914	0	0.12208097	0.762746045	0.117995476	0.087561347
chr1|36103600|+	AGACC	ENSMUSG00000045216.7	0	0.6316	0.534609905	0.103448276	0.19782694	0.139980948	0.08868552	0.152997106
chr1|36103670|+	AGACT	ENSMUSG00000045216.7	1	0.8519	0.723328837	0.379310345	0.9256228	1.56E-05	0.37734594
chr1|36103835|+	GAACC	ENSMUSG00000045216.7	0	0.7143	0.414532548	0.033333333	0.3605556	0.296255222	7.83E-06	0.489744723
chr1|36103979|+	GGACA	ENSMUSG00000045216.7	1	0.2353	0.458611718	0.0625	0.88765013	6.50E-07	0.105420172	0.765782595
chr1|36104015|+	GGACA	ENSMUSG00000045216.7	0	0.8	0.610141922	0.242424242	0.9412452	2.02E-06	0.275406242
chr1|36104042|+	GGACC	ENSMUSG00000045216.7	1	0.625	0.395427293	0.272727273	0.9753257	3.28E-05	0.960980128
chr1|36104073|+	AGACA	ENSMUSG00000045216.7	1	0.7391	0.500237995	0.03030303	0.6182164	8.98E-31	0.922295402
chr1|36104091|+	GAACA	ENSMUSG00000045216.7	0	0.12	0.528627701	0.060606061	0.36940908	1	0.01408604	0.180391535
chr1|36104156|+	GGACC	ENSMUSG00000045216.7	0	0.9	0.54086212	0.121212121	0.7973989	2.85E-11	0.131029237	0.652249873
chr1|36104189|+	GGACT	ENSMUSG00000045216.7	1	0.9	0.668615028	0.363636364	0.99336034	1.30E-11	0.870567543	0.963018179
chr1|36104344|+	GGACC	ENSMUSG00000045216.7	1	0.3571	0.279360679	0.243243243	0.95006526	2.58E-15	0.897508384	0.740649223
chr1|36104397|+	AAACT	ENSMUSG00000045216.7	1	0.0938	0.548230419	0.153846154	0.96712714	4.72E-05	0.203493897	0.977900863
chr1|36104418|+	AGACT	ENSMUSG00000045216.7	1	0.9333	0.722114266	0.333333333	0.9983857	4.75E-35	0.993529847	0.983870029
chr1|36104449|+	AGACT	ENSMUSG00000045216.7	0	0.8667	0.722361169	0.12195122	0.5960785	0.674301942	0.126470282	0.45786041
chr1|36104551|+	GGACC	ENSMUSG00000045216.7	0	0.8462	0.590500144	0.11627907	0.8368459	8.94E-06	0.242141732	0.65793252
chr1|36104623|+	AGACC	ENSMUSG00000045216.7	0	0.0882	0.477381271	0	0.25322315	1	0.016468808	0.212099418
chr1|36104699|+	AGACT	ENSMUSG00000045216.7	1	0.5312	0.389208635	0.090909091	0.7856664	0.001917763	0.107981692	0.684608936
chr1|36104774|+	GAACC	ENSMUSG00000045216.7	0	0.2333	0.571126807	0	0.20193005	1	0.006468726	0.225610852	0.016120214
chr1|36104800|+	GGACA	ENSMUSG00000045216.7	0	0.8065	0.614222067	0.282608696	0.9749492	9.78E-22	0.142598022	0.989115775
chr1|36104882|+	AAACA	ENSMUSG00000045216.7	0	0.2812	0.550511288	0.191489362	0.037361503	0.019359724	0.120485154	0.178412974	0.124967255
chr1|36105016|+	GGACT	ENSMUSG00000045216.7	0	0.5357	0.296231401	0.027777778	0.7956389	0.000876411	0.157591239	0.807734966
chr1|36105047|+	AAACC	ENSMUSG00000045216.7	0	0.8333	0.511292648	0.028571429	0.012974453	1	0.036037507	0.021722794
chr1|36105071|+	GGACC	ENSMUSG00000045216.7	0	0.2308	0.38165405	0	0.32794008	1	0.014691064	0.241063014
chr1|36105153|+	AGACC	ENSMUSG00000045216.7	0	0.1579	0.525548348	0	0.3363757	1	0.031821004	0.135011956
chr1|36105172|+	GGACC	ENSMUSG00000045216.7	0	0.25	0.352181576	0	0.31790262	1	0.087363862	0.26819554
chr1|36105177|+	GGACT	ENSMUSG00000045216.7	0	0.7037	0.629500623	0	0.93616945	0.032365274	0.1223902	0.746166468
chr1|36105328|+	AGACA	ENSMUSG00000045216.7	0	0.4	0.529279873	0	0.16324636	1	0.084117164	0.148051709
chr1|36105400|+	AGACA	ENSMUSG00000045216.7	0	0.4091	0.472373331	0	0.007212782	1	0.045002786	0.047309164
chr1|36105695|+	GAACC	ENSMUSG00000045216.7	0	0.7812	0.520131647	0	0.69775707	1	0.023652984	0.570961714	0.011653401
chr1|36105714|+	GAACC	ENSMUSG00000045216.7	0	0.8929	0.510863184	0	0.21097505	1	0.014675602	0.523575902	0.04245633
chr1|36105833|+	GAACA	ENSMUSG00000045216.7	0	0.027	0.505058999	0	0.5685425	0.233743644	0.405837543	0.388494581	0.022949127
chr1|36106055|+	GAACA	ENSMUSG00000045216.7	0	0.1842	0.531742529	0	0.27535337	1	0.009792448	0.365606517	0.012649093
chr1|36106088|+	GGACT	ENSMUSG00000045216.7	0	0.7714	0.655504141	0	0.99095553	2.80E-06	0.601334826	0.86437875	0.9971065
chr1|36106132|+	AAACA	ENSMUSG00000045216.7	0	0.1316	0.505480411	0	0.10651227	1	0.021802081	0.055870615	0.81238246
chr1|36106141|+	AAACT	ENSMUSG00000045216.7	0	0.129	0.525614315	0	0.34538049	2.80E-05	0.5	0.411520094	0.34328178
chr1|36106180|+	AGACA	ENSMUSG00000045216.7	0	0.5294	0.550264684	0	0.06632994	0.020563198	0.654567143	0.330419481	0.36691523
chr1|36106212|+	GGACC	ENSMUSG00000045216.7	0	0.1471	0.563763991	0	0.48845702	1	0.431275675	0.611247301	0.99982685
chr1|36106220|+	GAACT	ENSMUSG00000045216.7	1	0.6875	0.59057578	0	0.9042703	1	0.485801596	0.801704109	0.084354706
chr1|36106242|+	GAACT	ENSMUSG00000045216.7	0	0.3548	0.536086183	0	0.9196661	1	0.047378299	0.891554832	0.20905471
chr1|36106248|+	GAACT	ENSMUSG00000045216.7	0	0.3438	0.572274252	0	0.93812495	3.97E-09	0.196335116	0.830040514	0.040095944
chr1|36106262|+	GAACC	ENSMUSG00000045216.7	0	0.4583	0.532015125	0	0.19518957	0.001063416	0.171594793	0.226526216	0.04882207
chr1|36106408|+	AAACT	ENSMUSG00000045216.7	0	0.3478	0.548969922	0	0.7366187	1	0.043610194	0.566668153	0.99618167
chr1|36106413|+	GAACC	ENSMUSG00000045216.7	0	0.1379	0.540938355	0	0.1774049	1	0.185359946	0.311725408	0.048556052
chr1|36106431|+	AAACC	ENSMUSG00000045216.7	0	0.4	0	0	0.010139311	1	0.104484917	0.080253385	0.8216344
chr1|36143502|-	AAACA	ENSMUSG00000037470.14	0	0.179582857	0.352685328	0.717948718	0.024892509	0.533564125	0.046001575
chr1|36143526|-	GAACT	ENSMUSG00000037470.14	0	0.094994444	0.489142334	0.35	0.92848426	0.307183394	0.293204196
chr1|36143561|-	AAACA	ENSMUSG00000037470.14	0	0.067275	0.527213675	0.175	0.016093899	1	0.093671005
chr1|36144003|-	GGACT	ENSMUSG00000037470.14	1	0.84546	0.642861326	1	0.9877701	0.004206641	0.474329963
chr1|36144024|-	AGACA	ENSMUSG00000037470.14	0	0.774642857	0.562991914	0.256410256	0.37941033	0.030188297	0.2396293
chr1|36144093|-	AGACT	ENSMUSG00000037470.14	1	0.831961765	0.588696277	0.736842105	0.9032121	4.74E-26	0.606241868
chr1|36144185|-	GGACT	ENSMUSG00000037470.14	1	0.818475	0.656212008	0.944444444	0.99174964	1.89E-05	0.903794554
chr1|36144204|-	AAACC	ENSMUSG00000037470.14	0	0.1412625	0.506295541	0.361111111	0.018814111	1	0.014835066
chr1|36146058|-	GGACC	ENSMUSG00000037470.14	0	0.405028125	0.363835694	0.138888889	0.24590607	1	0.131976042
chr1|36146088|-	AGACC	ENSMUSG00000037470.14	0	0.205878125	0.534869686	0.166666667	0.052499928	0.612319324	0.086275821
chr1|36146117|-	AGACT	ENSMUSG00000037470.14	0	0.419921875	0.317255183	0.333333333	0.06233436	1	0.222562329
chr1|36146155|-	AAACT	ENSMUSG00000037470.14	0	0.1421	0.526629701	0.222222222	0.32341212	0.167828801	0.017798921
chr1|36146635|-	AGACC	ENSMUSG00000037470.14	0	0.330358065	0.353556572	0.314285714	0.2112784	0.227421208	0.10288279
chr1|36150095|-	GGACA	ENSMUSG00000037470.14	0	0.53905625	0.468583069	0.194444444	0.14503112	0.047490776	0.396111366
chr1|36150108|-	AGACA	ENSMUSG00000037470.14	0	0.63721875	0.445612864	0.166666667	0.12950528	0.600519046	0.068292235
chr1|36156248|-	GAACT	ENSMUSG00000037470.14	0	0.3571	0.582886379	0.076923077	0.07273114	0.14006934	0.005993977
chr1|36156276|-	AGACT	ENSMUSG00000037470.14	0	0.6	0.394246405	0.115384615	0.07907857	1	0.005848008
chr1|36157488|-	GGACA	ENSMUSG00000037470.14	0	0.3571	0.397525864	0.333333333	0.13493076	0.110471117	0.023678152
chr1|36158119|-	GGACT	ENSMUSG00000037470.14	0	0.6923	0.304779464	0.291666667	0.29647598	1	0.256804929
chr1|36161716|-	AGACT	ENSMUSG00000037470.14	0	0.6471	0.344378957	0.666666667	0.38417968	1	0.089804639
chr1|36162226|-	GGACA	ENSMUSG00000037470.14	0	0.1053	0.289981948	0.333333333	0.5630988	1	0.054398448
chr1|36162251|-	GAACT	ENSMUSG00000037470.14	0	0.3333	0.548134853	0.375	0.9031402	0.178003179	0.200941463
chr1|36162270|-	GGACT	ENSMUSG00000037470.14	0	0.5	0.326692079	0.333333333	0.6034503	1	0.017143136
chr1|36163346|-	GGACC	ENSMUSG00000037470.14	0	0.5	0.286252202	0.739130435	0.5320415	1	0.391675649
chr1|36165579|-	AGACA	ENSMUSG00000037470.14	0	0.2308	0.512429708	0.086956522	0.04126519	1	0.022129974
chr1|36182528|-	AAACC	ENSMUSG00000037470.14	0	0.0588	0.568445963	0.227272727	0.015873408	1	2.50E-06
chr1|36692280|+	GGACT	ENSMUSG00000061518.11	0	0.581977778	0.28356542	0.035961272	0.3055551	1	0.237353157	0.472247064	0.029290693
chr1|36692451|+	GGACC	ENSMUSG00000061518.11	0	0.310064103	0.303147346	0.034578147	0.13381553	1	0.07879963	0.248597011
chr1|36692499|+	AGACC	ENSMUSG00000061518.11	0	0.395334659	0.58266696	0.061898212	0.10480901	0.000343063	0.083917321	0.187169343
chr1|36693205|+	GGACA	ENSMUSG00000061518.11	0	0.459177904	0.311292654	0.267586207	0.23170629	1	0.034043727	0.296021968
chr1|36693270|+	GAACC	ENSMUSG00000061518.11	0	0.94852932	0.514868877	0.326896552	0.21330866	3.40E-14	0.5	0.512824714
chr1|36693343|+	AAACT	ENSMUSG00000061518.11	0	0.111995435	0.506757489	0.111888112	0.04380847	1	0.066718659	0.150663048
chr1|36699204|-	GGACA	ENSMUSG00000037351.9	1	0.8788	0.610671197	0.553846154	0.9731954	0.192214264	0.435804975
chr1|36699270|-	GAACA	ENSMUSG00000037351.9	0	0.5208	0.521700175	0.23943662	0.57438827	1	0.069078583	0.308564752	0.45169467
chr1|36699352|-	AGACC	ENSMUSG00000037351.9	0	0.375	0.570919501	0.154929577	0.1833649	0.469737315	0.101977035	0.07831087	0.31455213
chr1|36699410|-	GGACA	ENSMUSG00000037351.9	0	0.3617	0.217924809	0.085714286	0.25916332	1	0.157363603	0.394658983	0.97911674
chr1|36699551|-	GGACA	ENSMUSG00000037351.9	0	0.9524	0.61445287	0.085714286	0.6560811	1	0.088135515	0.534463346	0.7876579
chr1|36699563|-	GGACT	ENSMUSG00000037351.9	1	0.4231	0.173333516	0.420289855	0.86872613	0.066693713	0.22582955	0.636759222	0.96303236
chr1|36699655|-	GGACA	ENSMUSG00000037351.9	0	0.8163	0.574181229	0.169230769	0.71044606	1	0.059835115	0.590710938	0.3776319
chr1|36699690|-	AGACT	ENSMUSG00000037351.9	0	0.8043	0.635235276	0.338461538	0.48688403	0.001780798	0.367710477	0.287366927	0.89409477
chr1|36699734|-	AGACT	ENSMUSG00000037351.9	0	0.5862	0.494996603	0.184615385	0.23705368	0.579268756	0.052771285	0.386618763	0.9986854
chr1|36699739|-	AGACC	ENSMUSG00000037351.9	0	0.3913	0.496302695	0.276923077	0.122554794	1	0.042270146	0.089788407	0.2916093
chr1|36699822|-	GAACC	ENSMUSG00000037351.9	0	0.3548	0.541380184	0.161290323	0.30625018	1	0.043234634	0.150286913	0.007109597
chr1|36699830|-	GAACT	ENSMUSG00000037351.9	0	0.1458	0.576733917	0.419354839	0.79120433	0.282211872	0.180516817	0.616116703	0.006673118
chr1|36699887|-	AGACA	ENSMUSG00000037351.9	0	0.4412	0.451185556	0.064516129	0.080193296	0.192513533	0.030819704	0.186229154	0.77687186
chr1|36700058|-	GGACA	ENSMUSG00000037351.9	1	0.3824	0.501704	0.457627119	0.61262476	0.131080934	0.116105694	0.676355243
chr1|36700083|-	AAACC	ENSMUSG00000037351.9	0	0.825	0.413894115	0.152542373	0.037417173	0.006246854	0.08762509	0.092151061
chr1|36700587|-	AGACA	ENSMUSG00000037351.9	0	0.5143	0.540622323	0.115384615	0.06446558	1	0.012931064	0.061701439
chr1|36701181|-	GGACA	ENSMUSG00000037351.9	0	0.0526	0.246329183	0.102040816	0.19440089	1	0.004277129	0.317524344
chr1|36701192|-	GGACC	ENSMUSG00000037351.9	0	0.0588	0.310892515	0.142857143	0.17038944	1	0.02293933	0.283796191
chr1|36701236|-	GGACT	ENSMUSG00000037351.9	0	0.3448	0.101787977	0.244897959	0.20353186	1	0.007975498	0.420405596
chr1|36701261|-	AGACC	ENSMUSG00000037351.9	0	0.0938	0.466641089	0.081632653	0.03658676	1	0.007555637	0.100470632
chr1|36701278|-	GAACT	ENSMUSG00000037351.9	0	0.1316	0.518392797	0.604166667	0.6934249	1	0.016197503	0.663236916
chr1|36701464|-	AGACT	ENSMUSG00000037351.9	0	0.5833	0.274328026	0.479166667	0.4149745	0.250632268	0.061574562	0.254832804
chr1|36701695|-	GGACC	ENSMUSG00000037351.9	0	0.1538	0.336092585	0.068181818	0.20045336	1	0.004672588	0.290895998
chr1|36701730|-	AGACT	ENSMUSG00000037351.9	0	0.3913	0.375590414	0.113636364	0.3169796	0.120174093	0.176742309	0.323765248
chr1|36702107|-	AAACC	ENSMUSG00000037351.9	0	0.1667	0.553685762	0.19047619	0.012317407	1	0.003065284	0.027242053
chr1|36702139|-	GAACC	ENSMUSG00000037351.9	0	0.4643	0.415549369	0.095238095	0.43406335	0.146987136	0.055900129	0.201515689
chr1|36702151|-	GAACC	ENSMUSG00000037351.9	0	0.6	0.57816701	0.19047619	0.19488175	0.000204348	0.005767441	0.138100952
chr1|36702488|-	AGACC	ENSMUSG00000037351.9	0	0.1613	0.510302603	0.071428571	0.068743005	1	0.018288673	0.132026926
chr1|36702499|-	GGACC	ENSMUSG00000037351.9	0	0.3929	0.307719294	0.047619048	0.23577404	1	0.031977963	0.243874326
chr1|36702561|-	GAACA	ENSMUSG00000037351.9	0	0	0.533043464	0.048780488	0.5394484	1	0.018729266	0.312757075
chr1|36706881|-	GGACC	ENSMUSG00000037351.9	0	0.3226	0.285267582	0.463414634	0.19407018	0.044014476	0.370014546	0.160285339
chr1|36706894|-	GGACC	ENSMUSG00000037351.9	0	0.24	0.364869601	0.073170732	0.35437083	0.261073554	0.131713157	0.475685596
chr1|36708193|-	AAACT	ENSMUSG00000037351.9	0	0.1724	0.486894115	0.6	0.060715236	0.006905525	0.250856167	0.300677061
chr1|36708220|-	AGACC	ENSMUSG00000037351.9	0	0.1852	0.534015721	0.15	0.19359204	1	0.007833035	0.082735874
chr1|36709914|-	GAACC	ENSMUSG00000037351.9	0	0.7692	0.506253855	0.352941176	0.47551757	0.002497562	0.203738205	0.259593368
chr1|36792296|-	AAACT	ENSMUSG00000026116.11	0	0.1652	0.537738438	0.466666667	0.30680108	1	0.109417
chr1|36792368|-	GAACC	ENSMUSG00000026116.11	0	0.047697674	0.561138246	0.347826087	0.120308389	0.047609972	0.932961574
chr1|36792486|-	GGACT	ENSMUSG00000026116.11	1	0.667769767	0.487972284	0.673913043	0.88825632	3.52E-10	0.560692079
chr1|36793065|-	AAACT	ENSMUSG00000026116.11	0	0.080390909	0.524306963	0.138888889	0.07688121	0.584587306	0.002560809
chr1|37417242|-	AAACA	ENSMUSG00000026112.7	0	0.1429	0.548963503	0.060606061	0.078212835	0.746074364	0.093008259	0.180071563	0.033120334
chr1|37417614|-	GAACT	ENSMUSG00000026112.7	0	0.037	0.379710139	0.1	0.41208655	1	0.145695575	0.342983693	0.053090632
chr1|37417749|-	GGACC	ENSMUSG00000026112.7	0	0.6087	0.578472549	0.074074074	0.5936286	1	0.142544592
chr1|37417887|-	GGACA	ENSMUSG00000026112.7	0	0.7391	0.296255522	0.148148148	0.4351802	0.584384064	0.036286119
chr1|37418034|-	GGACT	ENSMUSG00000026112.7	0	0.8421	0.485404374	0.222222222	0.5861252	1	0.330810846
chr1|37418155|-	GGACT	ENSMUSG00000026112.7	0	0.5789	0.317414429	0.576923077	0.45413065	0.299664706	0.322784929
chr1|37418396|-	AAACT	ENSMUSG00000026112.7	0	0.2857	0.555805543	0.173913043	0.28545672	1	0.654556602
chr1|37420379|-	AAACA	ENSMUSG00000026112.7	0	0.2273	0.483789314	0.46875	0.015487349	0.000414428	0.708959845	0.053642649	0.32338
chr1|37420384|-	GGACT	ENSMUSG00000026112.7	0	0.9259	0.666965604	1	0.94562495	1.59E-06	0.896699147		0.9999882
chr1|37420458|-	GGACA	ENSMUSG00000026112.7	0	0.24	0.22726527	0.1875	0.47036886	0.286933763	0.026466491		0.20686738
chr1|37420523|-	GAACC	ENSMUSG00000026112.7	0	0	0.548169297	0.21875	0.1124358	0.672905145	0.080136452	0.20043996	0.00697497
chr1|37429947|-	GGACA	ENSMUSG00000026112.7	0	0.3333	0.238721991	0.133333333	0.27523795	0.715663115	0.033134847
chr1|37431492|+	AAACT	ENSMUSG00000026111.15	1	0.114527027	0.544065609	0.209302326	0.5352537	0.007371833	0.025263359
chr1|37431512|+	AAACA	ENSMUSG00000026111.15	0	0.334297297	0.531040487	0.23255814	0.051701915	0.000645956	0.251240627
chr1|37431519|+	GGACC	ENSMUSG00000026111.15	0	0.470240541	0.452331875	0.139534884	0.62285167	0.014815767	0.549178638
chr1|37432580|+	GGACA	ENSMUSG00000026111.15	0	0.2049	0.260985937	0.068181818	0.03944794	0.711366585	0.255045916
chr1|37438771|+	GAACT	ENSMUSG00000026111.15	0	0.050795455	0.406365375	0.446808511	0.486051834	0.183569435	0.083340125		0.006886954
chr1|37438945|+	AAACT	ENSMUSG00000026111.15	0	0.080275	0.507063342	0.212765957	0.10843984	0.486942992	0.169793186		0.84267855
chr1|37890569|+	GGACA	ENSMUSG00000026087.11	0	0.2141	0.43138802	0.267515924	0.21068156	1	0.017197275	0.311434627
chr1|37894008|+	AGACT	ENSMUSG00000026087.11	0	0.35710122	0.223684856	0.180232558	0.342680625	0.347994442	0.078223616	0.335054129
chr1|37897701|+	AAACC	ENSMUSG00000026087.11	0	0.648024699	0.565163495	0.034285714	0.010157073	1	0.017588377	0.105592679
chr1|37897730|+	GGACC	ENSMUSG00000026087.11	0	0.250119162	0.360963509	0.04494382	0.243489937	0.001477108	0.016594769	0.306785047
chr1|37897739|+	GAACC	ENSMUSG00000026087.11	0	0.108152695	0.483518028	0.033707865	0.247922764	1	0.006901898	0.113592308
chr1|37897749|+	AAACT	ENSMUSG00000026087.11	0	0.050220359	0.522178286	0.206703911	0.210301802	1	0.090792491	0.25601197
chr1|37897824|+	GGACT	ENSMUSG00000026087.11	0	0.579684706	0.498329418	0.154696133	0.18953607	1	0.235930764	0.384371892
chr1|37898085|+	GAACA	ENSMUSG00000026087.11	0	0.177091429	0.524414118	0.054644809	0.414674297	1	0.032436031	0.419274971
chr1|37898122|+	AAACA	ENSMUSG00000026087.11	0	0.828979096	0.203275461	0.648648649	0.061121152	0.038540008	0.202607516	0.174251467
chr1|37898161|+	GGACT	ENSMUSG00000026087.11	1	0.567653107	0.282594966	0.697297297	0.752294578	6.08E-05	0.452643105	0.829271793
chr1|37898177|+	AGACC	ENSMUSG00000026087.11	0	0.321164972	0.536410767	0.091891892	0.084677336	1	0.026691409	0.268607162
chr1|37898304|+	AAACC	ENSMUSG00000026087.11	0	0.115414689	0.540553888	0.109289617	0.026526797	0.400455732	0.04374489	0.069194192
chr1|37987477|-	AAACA	ENSMUSG00000058407.12	0	0.077445946	0.543761595	0.168831169	0.034782242	1	0.024717149	0.087251477
chr1|37987642|-	AAACC	ENSMUSG00000058407.12	0	0.104406494	0.556974756	0.2125	0.032732762	1	0.038430689	0.094993949
chr1|37987660|-	AGACT	ENSMUSG00000058407.12	0	0.853201299	0.642979869	0.5125	0.7570334	0.001057314	0.21220493	0.880208373
chr1|37987705|-	AAACT	ENSMUSG00000058407.12	0	0.120670886	0.505761692	0.414634146	0.048061499	1	0.084643724	0.412793308
chr1|37987732|-	GGACA	ENSMUSG00000058407.12	0	0.613350633	0.528207316	0.048780488	0.30770215	1	0.008240069	0.532483637
chr1|37990231|-	AGACT	ENSMUSG00000058407.12	0	0.4015275	0.25869363	0.129411765	0.121509674	0.412623469	0.011476618	0.395192385
chr1|37990245|-	AAACT	ENSMUSG00000058407.12	0	0.6968775	0.374953767	0.058823529	0.04811547	0.209555727	0.024626223	0.062999316
chr1|37990354|-	AGACT	ENSMUSG00000058407.12	0	0.1831325	0.196771993	0.082352941	0.295469	0.000485781	0.143857523	0.749495387
chr1|37990404|-	AAACC	ENSMUSG00000058407.12	0	0.115005	0.479074908	0.035294118	0.003411257	1	0.012399751	0.059032418
chr1|37990442|-	AGACA	ENSMUSG00000058407.12	0	0.5072325	0.388888999	0.058823529	0.011430547	0.285313819	0.333458378	0.033664703	0.04920854
chr1|37994003|-	AGACA	ENSMUSG00000058407.12	0	0.202758974	0.459874728	0.168674699	0.027302617	1	0.038685695	0.282532215
chr1|37994057|-	AGACT	ENSMUSG00000058407.12	0	0.301964103	0.20756405	0.085365854	0.167915076	0.00288944	0.015226173	0.450057566	0.32808453
chr1|37995635|-	AAACA	ENSMUSG00000058407.12	0	0.117928571	0.5392745	0.109756098	0.011537337	1	0.006288481	0.088572949	0.008819939
chr1|37995692|-	GAACT	ENSMUSG00000058407.12	0	0.090664	0.398951688	0.1	0.689477414	1	0.005205054	0.439337552	0.03489885
chr1|37995716|-	AAACT	ENSMUSG00000058407.12	0	0.389776	0.553732873	0.2	0.435639478	1	0.009085951	0.326597542	0.024685718
chr1|37995732|-	GGACT	ENSMUSG00000058407.12	0	0.660976	0.454763383	0.5625	0.94468546	0.021824635	0.104218396	0.91699934	0.99998534
chr1|37995774|-	GAACC	ENSMUSG00000058407.12	0	0.272788	0.49145064	0.025	0.065717785	1	0.016369538	0.201959759	0.013667681
chr1|37995823|-	GAACA	ENSMUSG00000058407.12	0	0.041771233	0.539585478	0.012820513	0.176730689	0.233018213	0.007954451	0.117783673	0.013213056
chr1|37995833|-	AGACC	ENSMUSG00000058407.12	0	0.534816667	0.544357693	0.298701299	0.09395425	1	0.082953449	0.039853219	0.011153408
chr1|37997167|-	GAACC	ENSMUSG00000058407.12	0	0.268852459	0.501522316	0.09375	0.2646833	1	0.036544089	0.110241443	0.016693218
chr1|37997177|-	AAACC	ENSMUSG00000058407.12	0	0.630435593	0.46386353	0.14516129	0.01297037	0.457944491	0.007664462	0.102238923
chr1|38036025|+	AAACC	ENSMUSG00000026083.12	0	0.1875	0.422255618	0.086956522	0.012851727	1	0.010554252
chr1|38036097|+	GGACA	ENSMUSG00000026083.12	0	0.8095	0.610979262	0.1	0.14505133	0.202821595	0.080053606	0.259418815
chr1|38036127|+	GGACT	ENSMUSG00000026083.12	0	0.4615	0.292677275	0.212121212	0.6048673	0.152182253	0.033531432	0.770853281
chr1|38036151|+	GGACT	ENSMUSG00000026083.12	1	0.6667	0.55338165	0.121212121	0.6962908	0.010951781	0.595968164	0.560931981
chr1|38036169|+	AGACA	ENSMUSG00000026083.12	0	0.25	0.484498091	0.090909091	0.17771466	1	0.079339715	0.314455718
chr1|38036199|+	AGACT	ENSMUSG00000026083.12	0	0.25	0.19006928	0.060606061	0.030336559	0.340379128	0.127064473	0.090247117
chr1|38036228|+	GGACT	ENSMUSG00000026083.12	0	0.625	0.328272943	0.212121212	0.20525679	1	0.373954048	0.575054228
chr1|38037216|+	GAACA	ENSMUSG00000026083.12	0	0.0385	0.457166158	0.181818182	0.4031933	0.112545915	0.125495131	0.278675824
chr1|38037273|+	GGACA	ENSMUSG00000026083.12	0	0.3333	0.285640051	0.4	0.0637364	0.22530167	0.505734847	0.291104525
chr1|38037281|+	AGACA	ENSMUSG00000026083.12	0	0.6154	0.532501673	0.314285714	0.061034344	1	0.124945213	0.157875702
chr1|38037292|+	AGACA	ENSMUSG00000026083.12	0	0.6897	0.430299877	0.085714286	0.044569682	0.0001412	0.061799723
chr1|38037635|+	GAACA	ENSMUSG00000026083.12	0	0.0323	0.534823274	0.131578947	0.43775925	0.126084282	0.010892417	0.330193251
chr1|38040725|+	GGACA	ENSMUSG00000026083.12	0	0.125	0.305155526	0.105263158	0.1985309	0.052739701	0.074993681	0.502708256
chr1|38041707|+	AAACA	ENSMUSG00000026083.12	0	0.4	0.572108578	0.210526316	0.03165611	1	0.0065963	0.055500548
chr1|38041775|+	AGACA	ENSMUSG00000026083.12	0	0.1875	0.491113669	0.105263158	0.025201535	0.344814906	0.007485888	0.105401821
chr1|38045449|+	AAACC	ENSMUSG00000026083.12	0	0.3125	0.616540236	0.069767442	0.010201156	1	0.008851643	0.123232268
chr1|38046672|+	AGACC	ENSMUSG00000026083.12	0	0.5484	0.46716675	0.133333333	0.17043342	0.692924706	0.096880952	0.23057586
chr1|38046683|+	AAACC	ENSMUSG00000026083.12	0	0.4483	0.443771453	0.066666667	0.009917045	0.012335131	0.026251565	0.17212534
chr1|38048819|+	AGACA	ENSMUSG00000026083.12	0	0.0938	0.408919884	0.066666667	0.03194766	1	0.008278587	0.140268132
chr1|38048836|+	AAACT	ENSMUSG00000026083.12	0	0.4074	0.551710026	0.088888889	0.04574094	1	0.028673779	0.28387332
chr1|38048909|+	AAACA	ENSMUSG00000026083.12	0	0.0278	0.552668606	0.108695652	0.03772237	1	0.194061992	0.131393477
chr1|38049081|+	GAACA	ENSMUSG00000026083.12	0	0.1389	0.510872274	0.127659574	0.2974273	1	0.039907637	0.344495624
chr1|38049304|+	AGACA	ENSMUSG00000026083.12	0	0.9231	0.576510089	0.142857143	0.08716421	0.005143418	0.110797098	0.051883675
chr1|38049309|+	GGACT	ENSMUSG00000026083.12	0	0.75	0.637410432	0.285714286	0.27001208	1	0.128488295	0.522586942	0.019392706
chr1|38049319|+	AAACA	ENSMUSG00000026083.12	0	0.2059	0.527239619	0.12	0.009425843	0.00312736	0.018926089	0.119584218	0.7976903
chr1|38049325|+	AAACA	ENSMUSG00000026083.12	0	0.5278	0.554892303	0.06	0.016866397	1	0.044792685	0.043747153	0.50732476
chr1|38050291|+	AAACA	ENSMUSG00000026083.12	0	0.1515	0.524078444	0.203703704	0.002450752	1	0.047855377	0.121578172	0.07249565
chr1|38050298|+	GAACA	ENSMUSG00000026083.12	0	0.0227	0.524145407	0.185185185	0.16949038	1	0.038061816	0.196557224	0.006673118
chr1|38051159|+	AAACC	ENSMUSG00000026083.12	0	0.2105	0.590454556	0.660377358	0.028866207	0.58664189	0.481582765	0.140835851	0.008774401
chr1|38051190|+	GGACA	ENSMUSG00000026083.12	0	0.4706	0.314297522	0.055555556	0.11790196	0.283016021	0.218558117	0.280755728	0.009910353
chr1|38051214|+	GAACC	ENSMUSG00000026083.12	0	0.1622	0.586074154	0.109090909	0.2477149	0.326823209	0.018122659	0.238610953
chr1|38051250|+	AGACA	ENSMUSG00000026083.12	0	0.5938	0.502505392	0.327272727	0.20611891	1	0.038745545	0.155837655
chr1|38051636|+	AGACT	ENSMUSG00000026083.12	0	0.1951	0.314447393	0.125	0.31901747	1	0.023406336	0.470122457
chr1|38051727|+	GGACA	ENSMUSG00000026083.12	0	0.7895	0.324034776	0.214285714	0.26422253	0.005125693	0.169548877	0.510929763
chr1|38051774|+	GAACA	ENSMUSG00000026083.12	0	0.6316	0.555218483	0.178571429	0.1741218	0.076484562	0.188884881	0.182311952
chr1|38051796|+	GGACT	ENSMUSG00000026083.12	0	0.9565	0.658806177	0.928571429	0.98662597	1.79E-11	0.827170768	0.995699108
chr1|38051827|+	AAACC	ENSMUSG00000026083.12	0	0.2	0.584609926	0.053571429	0.012164486	1	0.018666453	0.052330993
chr1|38051912|+	AGACT	ENSMUSG00000026083.12	0	0.2778	0.194856505	0.125	0.50024235	1	0.117708814	0.651416481
chr1|38991258|+	AGACA	ENSMUSG00000026078.10	0	0.2195	0.458831898	0.1875	0.098549545	1	0.015257617	0.138587579
chr1|38994919|+	AAACA	ENSMUSG00000026078.10	0	0.3333	0.549421449	0.166666667	0.045602225	1	0.168683299	0.161653802	0.3181678
chr1|38994929|+	GGACA	ENSMUSG00000026078.10	0	0.4737	0.309359133	0.068493151	0.21586736	0.472632572	0.539469216	0.278850347	0.012111055
chr1|38995285|+	GAACA	ENSMUSG00000026078.10	0	0.1077	0.508595607	0.053333333	0.20046046	1	0.004869231	0.165217191	0.013621246
chr1|38995321|+	GGACT	ENSMUSG00000026078.10	0	0.2778	0.130193282	0.207792208	0.6021458	0.440185595	0.118848705	0.614328086	0.43694
chr1|38995382|+	AAACA	ENSMUSG00000026078.10	0	0.1296	0.50123017	0.064935065	0.063494824	1	0.04592332	0.133836359	0.066849835
chr1|38995757|+	AAACC	ENSMUSG00000026078.10	0	0.0484	0.572299649	0.192307692	0.05465982	0.012717592	0.040552218	0.101264454	0.034924157
chr1|38995773|+	GGACT	ENSMUSG00000026078.10	0	0.5263	0.323502662	0.282051282	0.51324075	0.000912304	0.256033258	0.601245344	0.3323176
chr1|38995928|+	GAACC	ENSMUSG00000026078.10	0	0.1515	0.462696726	0.134146341	0.39570504	1	0.012618475	0.128023237	0.110190734
chr1|38996153|+	AAACT	ENSMUSG00000026078.10	0	0.0909	0.542003633	0.085365854	0.3185107	1	0.02507838	0.320602685	0.41333213
chr1|38996178|+	AGACA	ENSMUSG00000026078.10	0	0.92	0.570034898	0.317073171	0.7985023	0.006079906	0.418565978	0.762172341	0.9999585
chr1|38996194|+	GAACC	ENSMUSG00000026078.10	0	0.1915	0.564086003	0.060240964	0.21068981	0.734092552	0.083311217	0.241647482	0.034836385
chr1|38996215|+	GGACC	ENSMUSG00000026078.10	0	0.2131	0.346616542	0.048192771	0.38391477	1	0.043647829	0.469055653	0.006673118
chr1|38996260|+	GGACA	ENSMUSG00000026078.10	0	0.6897	0.597970721	0.21686747	0.6933389	1.13E-06	0.323932404	0.873816371	0.12219032
chr1|38996298|+	GAACC	ENSMUSG00000026078.10	0	0.222360976	0.544184035	0.647058824	0.16637382	0.056561157	0.186266599	0.214991152
chr1|38996306|+	GAACC	ENSMUSG00000026078.10	0	0.169306098	0.566701526	0.541176471	0.2270503	0.137287954	0.121513052	0.308816463
chr1|38996431|+	GAACT	ENSMUSG00000026078.10	0	0.087228395	0.40982705	0.2	0.282055	0.000334434	0.104696976	0.416618198
chr1|38996454|+	GAACT	ENSMUSG00000026078.10	0	0.202048101	0.570268519	0.253012048	0.80905974	1	0.042120103	0.801956713
chr1|38996542|+	AAACC	ENSMUSG00000026078.10	0	0.050119481	0.561035272	0.086419753	0.009330833	1	0.022669202	0.040112395
chr1|38996550|+	AAACT	ENSMUSG00000026078.10	0	0.147646753	0.507364796	0.209876543	0.407583	0.385261292	0.01743188	0.46241039
chr1|38996596|+	GGACT	ENSMUSG00000026078.10	0	0.741807792	0.63509732	0.333333333	0.56419677	0.602740113	0.364825001	0.757766247	0.8418513
chr1|39367896|+	AAACC	ENSMUSG00000073702.11	0	0.241	0.578457981	0.057142857	0.012145412	1	0.171846279	0.12482091	0.009667774
chr1|39370080|+	GGACA	ENSMUSG00000073702.11	0	0.719348348	0.284979851	0.205179283	0.202748682	1	0.01589595	0.394246568
chr1|39371018|+	AAACA	ENSMUSG00000073702.11	0	0.267880463	0.542351678	0.050345508	0.04105531	0.035367375	0.02182349	0.281962539
chr1|39371328|+	GAACT	ENSMUSG00000073702.11	0	0.16179407	0.534543392	0.095143707	0.56118618	3.90E-154	0.308823506	0.552144388
chr1|39371360|+	GAACT	ENSMUSG00000073702.11	1	0.574	0.587022829	0.203214696	0.860346495	1	0.377115394	0.803021163
chr1|39371488|+	AAACA	ENSMUSG00000073702.11	0	0.061	0.518673198	0.142857143	0.017890668	1	0.068032232	0.094231829	0.6218088
chr1|39371593|+	GAACT	ENSMUSG00000073702.11	0	0.2093	0.560719401	0	0.41941553	1	0.014067826	0.437155753	0.021298172
chr1|39371767|+	GGACC	ENSMUSG00000073702.11	0	0.96	0.601782393	0	0.033468854	1.28E-26	0.028476904	0.446492672	0.021872167
chr1|39371774|+	GGACA	ENSMUSG00000073702.11	0	0.94	0.23701842	0	0.01666453	8.99E-60	0.024769207	0.214426115	0.39440048
chr1|39371890|+	AAACC	ENSMUSG00000073702.11	0	0.6111	0.577580395	0	0.0272323	1	0.052375637	0.230313331	0.37699565
chr1|39371899|+	GGACA	ENSMUSG00000073702.11	0	0.871	0	0	0.6556996	1	0.090659313		0.8281089
chr1|39536169|+	GGACC	ENSMUSG00000003135.15	0	0.340189189	0.543983545	0.333333333	0.99423695	0.004323382	0.660859789
chr1|39537485|+	GAACT	ENSMUSG00000003135.15	0	0.031578947	0.431332406	0.292682927	0.5584253	1	0.025579141
chr1|39537498|+	AGACA	ENSMUSG00000003135.15	0	0.263131579	0.390969163	0.12195122	0.10716583	0.751780105	0.063549855
chr1|39537532|+	AAACA	ENSMUSG00000003135.15	0	0.190131579	0.524529554	0.073170732	0.09694886	0.47429258	0.110088069
chr1|39537539|+	GGACA	ENSMUSG00000003135.15	0	0.815763158	0.61112277	0.024390244	0.43763065	0.413357858	0.041948131	0.463734984
chr1|39537550|+	GGACA	ENSMUSG00000003135.15	0	0.206726316	0.524434509	0.512195122	0.66641223	0.64768227	0.034659751
chr1|39538333|+	AGACC	ENSMUSG00000003135.15	0	0.177631579	0.472602344	0.12195122	0.06943339	0.033528049	0.069382519
chr1|39538339|+	GGACT	ENSMUSG00000003135.15	0	0.272394737	0.123596771	0.12195122	0.3226727	1	0.079169277
chr1|39539930|+	GAACT	ENSMUSG00000003135.15	0	0.26804359	0.58456414	0.261904762	0.926551	1	0.037085871
chr1|39539954|+	GAACC	ENSMUSG00000003135.15	0	0.25	0.512904579	0.047619048	0.3364965	0.013981386	0.035635531	0.145497456
chr1|39539977|+	GGACA	ENSMUSG00000003135.15	0	0.764102564	0.612718684	0.19047619	0.27563542	0.03458946	0.008386232
chr1|39540069|+	AGACA	ENSMUSG00000003135.15	0	0.14854359	0.370950756	0.047619048	0.021542346	0.524584042	0.033551026
chr1|39542428|+	AAACT	ENSMUSG00000003135.15	0	0.295733333	0.510854743	0.30952381	0.098498404	1	0.166828163
chr1|39542461|+	AAACT	ENSMUSG00000003135.15	0	0.079487179	0.495309173	0.166666667	0.1557949	0.607397494	0.110657907	0.310597807
chr1|39542481|+	GAACA	ENSMUSG00000003135.15	0	0.027423077	0.535297358	0.119047619	0.09293924	1	0.012475593
chr1|39542515|+	AAACT	ENSMUSG00000003135.15	0	0.041810256	0.534987783	0.166666667	0.42737204	1	0.036138947
chr1|39542568|+	GGACA	ENSMUSG00000003135.15	0	0.132505128	0.30278235	0.095238095	0.23007555	1	0.056591746
chr1|39544963|+	GAACA	ENSMUSG00000003135.15	0	0.478479487	0.50102129	0.357142857	0.38258377	0.14921849	0.376948976
chr1|39545138|+	GGACT	ENSMUSG00000003135.15	0	0.74714	0.312272492	0.613636364	0.95144403	2.80E-07	0.534016541	0.905323982	0.56614476
chr1|39545218|+	AGACA	ENSMUSG00000003135.15	0	0.688934146	0.396743915	0.177777778	0.27270588	0.029595514	0.075991219	0.258809298	0.019491412
chr1|39545248|+	AGACC	ENSMUSG00000003135.15	0	0.385358537	0.561165318	0.288888889	0.2730762	0.009909867	0.042635774		0.16689865
chr1|39545278|+	GAACT	ENSMUSG00000003135.15	0	0.26855	0.591229205	0.130434783	0.99342096	0.088602537	0.211657001	0.741777301	0.20449612
chr1|39545321|+	AAACT	ENSMUSG00000003135.15	0	0.593514634	0.536092542	0.511111111	0.038735878	0.000299892	0.383556108
chr1|39551347|-	AAACT	ENSMUSG00000048234.13|ENSMUSG00000085894.1	0	0.9286	0.414472834	0.194444444	0.16472496	3.92E-11	0.559259005		0.780073
chr1|39551421|-	AGACT	ENSMUSG00000048234.13|ENSMUSG00000085894.1	0	0.2353	0.196672511	0.051282051	0.25585198	1	0.032653706
chr1|39551523|-	AGACT	ENSMUSG00000048234.13|ENSMUSG00000085894.1	0	0.6154	0.393742557	0.025641026	0.021262074	1	0.558009057
chr1|39551692|-	AAACC	ENSMUSG00000048234.13|ENSMUSG00000085894.1	0	0.5769	0.426724911	0.111111111	0.020731306	0.002453903	0.506248858		0.04072659
chr1|39551714|-	AAACT	ENSMUSG00000048234.13|ENSMUSG00000085894.1	0	0.5172	0.560646958	0.057142857	0.03233832	0.024601919	0.150381502		0.04883858
chr1|39551810|-	GAACA	ENSMUSG00000048234.13|ENSMUSG00000085894.1	0	0.0769	0.535312184	0.029411765	0.30640772	0.711375441	1.48E-05
chr1|39551846|-	GAACC	ENSMUSG00000048234.13|ENSMUSG00000085894.1	0	0.1538	0.529931028	0.058823529	0.06796424	1	0.073416235
chr1|39551854|-	AGACT	ENSMUSG00000048234.13|ENSMUSG00000085894.1	0	0.4286	0.382872623	0.029411765	0.29311842	1	0.030561718
chr1|39551972|-	AGACT	ENSMUSG00000048234.13|ENSMUSG00000085894.1	0	0.4762	0.391154323	0.3	0.4603371	1	0.019203163
chr1|39552029|-	AAACT	ENSMUSG00000048234.13	0	0.3	0.557845342	0.206896552	0.50308055	1	0.173126688
chr1|39552068|-	GAACT	ENSMUSG00000048234.13	0	0.6154	0.58504737	0.137931034	0.6855819	0.086764301	0.016846629
chr1|39552076|-	AGACT	ENSMUSG00000048234.13	0	0.3	0.197248142	0.068965517	0.394208	0.188712812	0.039560412
chr1|39552145|-	AGACA	ENSMUSG00000048234.13	0	0.8077	0.462768577	0.172413793	0.08732984	1	0.069232535
chr1|39552173|-	AAACA	ENSMUSG00000048234.13	0	0.381	0.541957435	0	0.017747391	1	0.278434479
chr1|39552193|-	AGACT	ENSMUSG00000048234.13	0	0.8261	0.723328837	0.357142857	0.18810046	0.612399619	0.18606684
chr1|39552379|-	AAACA	ENSMUSG00000048234.13	0	0.1667	0.474150291	0.041666667	0.09360983	0.135453876	0.221056332
chr1|39560731|-	AAACT	ENSMUSG00000048234.13	0	0.4706	0.563578517	0.3	0.037736394	1	0.016798862
chr1|42851384|+	GGACA	ENSMUSG00000060679.14	0	0.8611	0.28362872	0.155172414	0.06459214	0.342709414	0.229033215	0.592235744
chr1|42851408|+	AGACA	ENSMUSG00000060679.14	0	0.9333	0.560441678	0.137931034	0.06361224	0.701927588	0.024576741	0.067253605
chr1|42851414|+	GGACC	ENSMUSG00000060679.14	0	0.2258	0.303353521	0.155172414	0.07371364	1	0.201519138	0.257181108
chr1|42862527|+	AGACA	ENSMUSG00000060679.14	0	0.8571	0.574029588	0.145454545	0.03936436	0.008355839	0.184457547	0.065743506
chr1|42862616|+	AGACC	ENSMUSG00000060679.14	0	0.2439	0.461762631	0.053571429	0.095783636	0.559214247	0.26437794	0.136303797
chr1|42862624|+	AAACT	ENSMUSG00000060679.14	0	0.0732	0.497494345	0.232142857	0.040917624	1	0.004211724	0.158699587
chr1|42879903|+	GAACA	ENSMUSG00000060679.14	0	0.2326	0.527729186	0.262295082	0.48519474	1	0.039187408	0.464872926
chr1|42879918|+	AAACA	ENSMUSG00000060679.14	0	0.4444	0.520356388	0.06557377	0.014858711	0.122613576	0.054048337	0.38586548
chr1|42887761|+	AAACA	ENSMUSG00000060679.14	0	0.1333	0.519470218	0.229508197	0.054785848	0.211495132	0.012910108	0.079904646
chr1|42896094|+	AGACC	ENSMUSG00000060679.14	0	0.5385	0.530370057	0.193548387	0.06938175	1	0.028874047	0.388534904	0.01176921
chr1|42896128|+	GAACT	ENSMUSG00000060679.14	0	0.15	0.574786031	0.322580645	0.48865747	1	0.010340103	0.385330677	0.030214014
chr1|42896152|+	AAACT	ENSMUSG00000060679.14	0	0.087	0.541206989	0.19047619	0.29652634	1	0.005063547	0.411463559	0.66225904
chr1|42898561|+	GAACC	ENSMUSG00000060679.14	0	0.2581	0.509868546	0.090909091	0.2514156	0.80870397	0.303821819	0.114041097	0.006673118
chr1|42899545|+	GGACA	ENSMUSG00000060679.14	0	0.4884	0.588895352	0.169230769	0.22995849	7.48E-05	0.180764101	0.221826419
chr1|42903297|+	GAACA	ENSMUSG00000060679.14	0	0.3529	0.542496614	0.058823529	0.28984517	0.235520866	0.036740886	0.305707425
chr1|42903326|+	GGACC	ENSMUSG00000060679.14	0	0.3556	0.419474084	0.117647059	0.16557766	0.785722	0.113526053	0.123906039
chr1|42903339|+	AGACA	ENSMUSG00000060679.14	0	0.5385	0.490385781	0.058823529	0.067633405	1	0.096941024	0.283169568
chr1|42903459|+	AGACA	ENSMUSG00000060679.14	0	0.5588	0.509681177	0.15942029	0.1310854	1	0.014144937	0.058091089
chr1|42905408|+	GGACT	ENSMUSG00000060679.14	0	0.4643	0.139304405	0.144927536	0.2869993	5.73E-10	0.411435528	0.938882887
chr1|42905497|+	AAACT	ENSMUSG00000060679.14	1	0.1429	0.499195009	0.115942029	0.06401793	0.02926151	0.247337551	0.096347287
chr1|43940192|+	GAACC	ENSMUSG00000041763.14	0	0.0588	0.544263961	0.125	0.16705787	1	0.23012352
chr1|43949321|+	AAACT	ENSMUSG00000041763.14	0	0.1875	0.52650856	0.12	0.611719	0.131048586	0.093638279
chr1|43953373|+	AGACC	ENSMUSG00000041763.14	0	0.5294	0.43909885	0.148148148	0.071687385	1	0.010647366
chr1|43954605|+	GGACT	ENSMUSG00000041763.14	0	0.6	0.299544263	0.071428571	0.47487164	1	0.090952775
chr1|43954695|+	GAACA	ENSMUSG00000041763.14	0	0.2609	0.531354238	0.142857143	0.32175976	0.014287728	0.324111586
chr1|43956481|+	GAACC	ENSMUSG00000041763.14	0	0.7143	0.50970216	0.344827586	0.11961745	1	0.020515747
chr1|43956601|+	AAACA	ENSMUSG00000041763.14	0	0.3684	0.536646789	0.366666667	0.05246527	0.572472949	0.017725891
chr1|43960119|+	AAACA	ENSMUSG00000041763.14	0	0	0.551876081	0.419354839	0.021938825	1	0.006793813
chr1|43960192|+	GAACT	ENSMUSG00000041763.14	0	0.0769	0.396721236	0.290322581	0.3508559	1	0.552647448
chr1|43960925|+	AAACT	ENSMUSG00000041763.14	0	0.0769	0.510946148	0.322580645	0.1470501	0.40241843	0.012731075
chr1|43968948|+	GGACA	ENSMUSG00000041763.14	0	0.4	0.225315343	0.53125	0.105767205	0.110668504	0.176456898
chr1|43968960|+	GGACT	ENSMUSG00000041763.14	0	0.1667	0.121581115	0.15625	0.2674889	0.665641361	0.054827571
chr1|43968978|+	GGACA	ENSMUSG00000041763.14	0	0.2174	0.219130444	0.21875	0.10528769	0.292267142	0.011874673
chr1|43970500|+	GGACA	ENSMUSG00000041763.14	0	0.381	0.281438203	0.058823529	0.04974568	0.298083153	0.272935425
chr1|43971726|+	GAACA	ENSMUSG00000041763.14	0	0.35	0.564136969	0.117647059	0.78108126	1	0.01410981
chr1|43972532|+	AAACT	ENSMUSG00000041763.14	0	0	0.498579562	0.117647059	0.0831386	0.240089309	0.00394008
chr1|43972611|+	GAACT	ENSMUSG00000041763.14	0	0.1	0.397603092	0.294117647	0.87150705	1	0.102228345
chr1|43972637|+	AAACA	ENSMUSG00000041763.14	0	0.0769	0.549191713	0.117647059	0.02332915	1	0.349113457	0.14206475
chr1|43972649|+	GGACC	ENSMUSG00000041763.14	0	0.2727	0.533727499	0.117647059	0.30912414	0.010159019	0.313714947
chr1|43975466|+	AAACC	ENSMUSG00000041763.14	0	0.1818	0.605527815	0.058823529	0.03094319	1	0.01347369
chr1|43975484|+	AGACA	ENSMUSG00000041763.14	0	0.5263	0.434915386	0.181818182	0.18919173	1	0.155878876
chr1|43977334|+	GAACA	ENSMUSG00000041763.14	0	0.540676471	0.525735324	0	0.23822613	0.000206063	0.047217633
chr1|43978524|+	AAACA	ENSMUSG00000041763.14	0	0.058852941	0.54711341	0.8	0.028996408	1	0.159120206	0.134874061
chr1|43980323|+	AAACC	ENSMUSG00000041763.14	0	0.496142857	0.477740876	0.583333333	0.025884068	0.016562205	0.335000937
chr1|43980328|+	AGACC	ENSMUSG00000041763.14	0	0.242857143	0.536891123	0.277777778	0.23004036	0.119443366	0.141490904	0.343395442
chr1|43981826|+	GAACA	ENSMUSG00000041763.14	0	0.218883333	0.494212312	0.105263158	0.20641246	0.144706502	0.198604006	0.14047116
chr1|43981833|+	AGACA	ENSMUSG00000041763.14	0	0.907337838	0.43555814	0.256410256	0.31922317	1	0.030459277
chr1|43983531|+	GGACC	ENSMUSG00000041763.14	0	0.39375	0.423546434	0.142857143	0.13615887	1	0.115001843	0.289352477
chr1|43983571|+	AGACT	ENSMUSG00000041763.14	0	0.077275	0.185669884	0.142857143	0.15931854	1	0.093514694	0.435956717
chr1|43990604|+	AGACT	ENSMUSG00000041763.14	0	0.408965	0.32031477	0.071428571	0.046897672	0.397981404	0.039335012	0.125640064
chr1|43991299|+	AAACA	ENSMUSG00000041763.14	0	0.141695	0.55025679	0.261904762	0.119863406	0.342835146	0.036783614	0.127119258
chr1|43992277|+	AGACT	ENSMUSG00000041763.14	0	0.2843	0.225997799	0.093023256	0.12463895	1	0.037395788	0.284987956
chr1|43992329|+	AAACC	ENSMUSG00000041763.14	0	0.202212195	0.555099554	0.302325581	0.030913318	0.048715697	0.333763072	0.087295361
chr1|43992359|+	AGACT	ENSMUSG00000041763.14	0	0.689460976	0.561308927	0.441860465	0.17317648	0.056737878	0.417966345	0.338393241
chr1|43999635|+	GGACA	ENSMUSG00000041763.14	0	0.474621951	0.240007364	0.186046512	0.07802316	0.001834618	0.178499025	0.404925615
chr1|43999790|+	AAACC	ENSMUSG00000041763.14	0	0.441166667	0.383227707	0.068181818	0.012591315	0.501928584	0.013858269
chr1|43999802|+	AAACT	ENSMUSG00000041763.14	0	0.0245	0.51934152	0.613636364	0.063156344	0.377688284	0.012633354	0.151006684
chr1|43999814|+	GGACA	ENSMUSG00000041763.14	0	0.723416667	0.510715665	0.159090909	0.31828314	0.019626801	0.12306709
chr1|44001389|+	AAACT	ENSMUSG00000041763.14	0	0.210827273	0.523836781	0.355555556	0.26717144	0.296042287	0.155066863	0.503279924
chr1|44001404|+	AAACC	ENSMUSG00000041763.14	0	0.099472727	0.473884451	0.155555556	0.048891388	0.067584741	0.023566578	0.038653567
chr1|44001418|+	AAACT	ENSMUSG00000041763.14	0	0.303281818	0.527871397	0.088888889	0.3859544	1	0.008245335	0.259331107
chr1|44002124|+	GGACC	ENSMUSG00000041763.14	0	0.138636364	0.385735358	0.222222222	0.58612883	0.138616068	0.071818106	0.13283819
chr1|44002149|+	AAACT	ENSMUSG00000041763.14	0	0.441581818	0.561529068	0.266666667	0.5823925	0.106270926	0.406136284	0.345045596
chr1|44002200|+	GAACC	ENSMUSG00000041763.14	0	0.098181818	0.425300793	0.155555556	0.425394	0.018358358	0.341904767	0.103281401
chr1|44002206|+	AAACT	ENSMUSG00000041763.14	0	0.186645455	0.531433959	0.222222222	0.23144022	0.032942825	0.606326463	0.255730361
chr1|44002221|+	AAACA	ENSMUSG00000041763.14	0	0.616145455	0.529208528	0.133333333	0.040867828	0.588591722	0.104987091		0.16333571
chr1|44002320|+	AAACT	ENSMUSG00000041763.14	0	0.02905814	0.499265505	0.136363636	0.23930302	0.149407481	0.058713063	0.31755513
chr1|44086631|-	AAACA	ENSMUSG00000026049.11	0	0.0645	0.504890143	0.866666667	0.040202774	1	0.111617614		0.3040661
chr1|44086765|-	AAACA	ENSMUSG00000026049.11	0	0.1622	0.537192274	0.395833333	0.013920355	1	0.213416677		0.07832952
chr1|44086798|-	AGACT	ENSMUSG00000026049.11	0	0.32	0.330242815	0.145833333	0.34893334	1	0.083005402		0.86895955
chr1|44086899|-	GGACA	ENSMUSG00000026049.11	0	0.8182	0.592333293	0.461538462	0.84332114	1.64E-05	0.441623822		0.99998605
chr1|44086941|-	AAACA	ENSMUSG00000026049.11	0	0.6552	0.457077751	0.634615385	0.12001876	0.00350301	0.445104812		0.14544754
chr1|44087920|-	AAACT	ENSMUSG00000026049.11	0	0.0333	0.517066296	0.384615385	0.026695263	6.34E-06	0.350178278		0.035275634
chr1|44088497|-	AAACT	ENSMUSG00000026049.11	0	0.125	0.503917937	0.078431373	0.04034673	1	0.047097767	0.102704115	0.09710377
chr1|44088514|-	AGACC	ENSMUSG00000026049.11	0	0.6667	0.527386247	0.078431373	0.18857993	0.033002033	0.038827662		0.018242575
chr1|44091484|-	AGACA	ENSMUSG00000101104.6|ENSMUSG00000026049.11	0	0.2	0.380260977	0.063829787	0.026514065	0.565629852	0.114104033
chr1|44091526|-	GAACA	ENSMUSG00000101104.6|ENSMUSG00000026049.11	0	0.0882	0.523738898	0.063829787	0.5163769	0.36419639	0.052452307
chr1|45795570|+	GAACT	ENSMUSG00000025995.16	0	0.1905	0.544945753	0.096153846	0.670139	1	0.012112306	0.59117943
chr1|45799038|+	AGACT	ENSMUSG00000025995.16	0	0.775	0.680816421	0.148148148	0.16535029	1	0.029930131	0.393251479
chr1|45801200|+	GGACT	ENSMUSG00000025995.16	0	0.5333	0.348969429	0.50877193	0.5402056	0.756784127	0.069084187	0.472714305
chr1|45802038|+	AGACT	ENSMUSG00000025995.16	0	0.0513	0.191922255	0.052631579	0.079542235	1	0.08567377	0.310748339
chr1|45802052|+	GGACC	ENSMUSG00000025995.16	0	0.5526	0.403627345	0.368421053	0.36677295	1	0.357545086	0.532847166
chr1|45802058|+	AAACT	ENSMUSG00000025995.16	0	0.1622	0.495972485	0.315789474	0.27592677	1	0.034224802	0.21659638
chr1|45803937|+	AGACA	ENSMUSG00000025995.16	0	0.9245	0.552600608	0.224137931	0.18129331	1	0.043517571	0.101077355
chr1|45805401|+	GGACT	ENSMUSG00000025995.16	0	0.2955	0.101295772	0.31147541	0.2897742	1	0.023453595	0.444536477
chr1|45805439|+	AAACA	ENSMUSG00000025995.16	0	0.1176	0.529765352	0.229508197	0.10981791	1	0.055138633	0.078522064
chr1|45806695|+	AAACA	ENSMUSG00000025995.16	0	0.55	0.533978691	0.031746032	0.025984466	0.325412504	0.041847204	0.07679756
chr1|45806713|+	GAACA	ENSMUSG00000025995.16	0	0.1707	0.513121327	0	0.043047786	1	0.017414521	0.116473839
chr1|45807675|+	GAACT	ENSMUSG00000025995.16	0	0	0.37397189	0.111111111	0.26719445	0.462854676	0.083594777	0.419746637
chr1|45812106|+	GAACA	ENSMUSG00000025995.16	0	0.0435	0.522199364	0.03125	0.108292356	1	0.00457604	0.09087275
chr1|45813227|+	GAACC	ENSMUSG00000025995.16	0	0.1695	0.504422573	0.121212121	0.17753409	1	0.10111791	0.263297051
chr1|45814588|+	AAACT	ENSMUSG00000025995.16	0	0.2273	0.55917301	0.231884058	0.35694623	0.0343206	0.147828958	0.263746798
chr1|45814593|+	GAACT	ENSMUSG00000025995.16	0	0.1111	0.43577758	0.579710145	0.47335777	1	0.150617782	0.418650448
chr1|45814624|+	GGACT	ENSMUSG00000025995.16	0	0.4	0.12997171	0.15942029	0.28143412	1	0.016187812	0.528147221
chr1|45814644|+	GAACA	ENSMUSG00000025995.16	0	0.1228	0.515728261	0.144927536	0.43278465	1	0.016305016	0.239434019
chr1|45814686|+	AAACT	ENSMUSG00000025995.16	0	0.0444	0.511986691	0.144927536	0.28588715	1	0.014775124	0.438568532
chr1|45814694|+	GAACT	ENSMUSG00000025995.16	0	0.3243	0.581448285	0.579710145	0.3920648	0.583728988	0.013492212	0.347572535
chr1|45814708|+	AAACC	ENSMUSG00000025995.16	0	0.0909	0.581671903	0.072463768	0.021524454	0.460458096	0.085534608	0.143123999
chr1|45816560|+	AAACC	ENSMUSG00000025995.16	0	0.1429	0.587396729	0.042857143	0.012132252	1	0.021752466	0.164388567
chr1|45817279|+	GGACT	ENSMUSG00000025995.16	0	0.7778	0.137227746	0.112676056	0.7353902	0.013319337	0.398206554	0.566808701
chr1|45817388|+	GGACT	ENSMUSG00000025995.16	0	0.6727	0.593629577	0.698630137	0.7990923	0.246067788	0.102536381	0.684589148
chr1|45817396|+	AAACA	ENSMUSG00000025995.16	0	0.0152	0.517319111	0.136986301	0.10493914	1	0.134699051	0.225656301
chr1|45817404|+	GAACT	ENSMUSG00000025995.16	0	0.1887	0.5839608	0.739726027	0.5028448	1	0.021243779	0.513498425
chr1|45818187|+	AGACT	ENSMUSG00000025995.16	0	0.4194	0.259790788	0.383561644	0.3227231	1	0.053038928	0.494017899
chr1|45818858|+	GAACC	ENSMUSG00000025995.16	0	0.0536	0.512816556	0.135135135	0.36690807	1	0.140539965	0.312332511	0.01973302
chr1|45818875|+	AGACC	ENSMUSG00000025995.16	0	0.1818	0.523281872	0.175675676	0.05376296	1	0.118980213	0.090830706	0.019514883
chr1|45819501|+	AAACC	ENSMUSG00000025995.16	0	0.375	0.608069744	0.135135135	0.04070772	0.893276353	0.025779315	0.128663316	0.7110161
chr1|45819623|+	GAACA	ENSMUSG00000025995.16	0	0.4583	0.519571237	0.315789474	0.21676023	1	0.024861226	0.485568523	0.44696411
chr1|45820168|+	AAACT	ENSMUSG00000025995.16	0	0.0758	0.501238714	0.291139241	0.13127835	0.340384995	0.032469226	0.277319759
chr1|45820186|+	AAACA	ENSMUSG00000025995.16	0	0.2	0.543190965	0.126582278	0.038740087	0.881487963	0.129566284	0.104715638
chr1|45822500|+	AAACA	ENSMUSG00000025995.16	0	0.346889873	0.549415417	0.475609756	0.20198306	1	0.034581355	0.09695603
chr1|45822534|+	AAACT	ENSMUSG00000025995.16	0	0.320484615	0.555968459	0.197530864	0.016292501	1	0.011782943	0.161628038
chr1|45822548|+	GAACT	ENSMUSG00000025995.16	0	0.07336962	0.379968922	0.219512195	0.7938156	1	0.007905765	0.758052409
chr1|45822574|+	GAACA	ENSMUSG00000025995.16	0	0.152740506	0.531713404	0.146341463	0.6218142	0.004768919	0.13458086	0.555762887
chr1|45822943|+	AAACT	ENSMUSG00000025995.16	0	0.304496296	0.513940767	0.529411765	0.14289787	0.288979725	0.352307749	0.333097726
chr1|45822966|+	AGACT	ENSMUSG00000025995.16	0	0.260091463	0.1913841	0.162790698	0.0532359	1	0.015117734	0.42411077
chr1|45823345|+	AAACA	ENSMUSG00000025995.16	0	0.315579268	0.542573349	0.279069767	0.020538485	1	0.025907638	0.07087113
chr1|45823393|+	AGACA	ENSMUSG00000025995.16	0	0.768567073	0.392336314	0.104651163	0.15474218	1	0.015354437	0.137077212
chr1|45823401|+	AAACA	ENSMUSG00000025995.16	0	0.029504878	0.552501733	0.093023256	0.010221588	0.540721577	0.00970616	0.197183356
chr1|45823417|+	GGACT	ENSMUSG00000025995.16	0	0.311165854	0.321201491	0.186046512	0.5751443	1	0.081390966	0.467140317
chr1|45823543|+	AGACA	ENSMUSG00000025995.16	0	0.261526506	0.473610302	0.093023256	0.020551037	1	0.058770234	0.338430494
chr1|46807573|-	GAACT	ENSMUSG00000025986.6	0	0.0625	0.396861183	0.068965517	0.7636471	0.000412748	0.802854066		0.43346226
chr1|46807696|-	AAACA	ENSMUSG00000025986.6	0	0.3	0.542442899	0.838709677	0.022609998	0.069558352	0.301228205	0.235977381	0.33062235
chr1|46807773|-	GAACC	ENSMUSG00000025986.6	0	0.6667	0.530941539	0.580645161	0.4941992	0.001017759	0.034591952		0.03094307
chr1|46807982|-	AGACA	ENSMUSG00000025986.6	0	0.8214	0.585394007	0.24137931	0.017513812	1	0.033912266		0.7505003
chr1|46808120|-	AAACA	ENSMUSG00000025986.6	0	0.0833	0.523986615	0.178571429	0.05086075	1	0.010065761
chr1|46808201|-	AAACA	ENSMUSG00000025986.6	0	0.2174	0.538654614	0.178571429	0.004050815	6.47E-11	0.793044295
chr1|46808284|-	AAACC	ENSMUSG00000025986.6	0	0.2727	0.313164477	0.074074074	0.09776913	0.788708019	0.095145151
chr1|46808562|-	AAACA	ENSMUSG00000025986.6	0	0.1429	0.446546008	0.12	0.019312989	0.051922762	0.14006641
chr1|46808568|-	AGACA	ENSMUSG00000025986.6	0	0.6667	0.474311676	0.08	0.025229286	0.450315453	0.051531876
chr1|46808648|-	AAACC	ENSMUSG00000025986.6	0	0.0714	0.573819129	0.2	0.069984116	1	0.007903948
chr1|46808664|-	AAACC	ENSMUSG00000025986.6	0	0.7059	0.465132303	0.2	0.006427216	0.235505523	0.586614995
chr1|46808722|-	GAACC	ENSMUSG00000025986.6	0	0.15	0.52398057	0.2	0.46789914	1	0.106520604
chr1|46808792|-	AGACT	ENSMUSG00000025986.6	0	0.4783	0.274100976	0.24	0.067505635	0.571004656	0.272719354
chr1|46809073|-	GAACT	ENSMUSG00000025986.6	0	0.8571	0.493188176	0.416666667	0.88581353	1	0.053242166
chr1|46809317|-	GAACT	ENSMUSG00000025986.6	0	0	0.379308049	0.043478261	0.28195584	0.286825359	0.249997758
chr1|46809350|-	AAACT	ENSMUSG00000025986.6	0	0.0556	0.508924938	0.913043478	0.052852012	0.444696738	0.130083196
chr1|46809363|-	AAACT	ENSMUSG00000025986.6	0	0.0909	0.482866729	0.217391304	0.28787303	0.159291906	0.406900051
chr1|46809470|-	GAACT	ENSMUSG00000025986.6	0	0.5882	0.540232931	0.681818182	0.31117198	1	0.016798862
chr1|46809591|-	AGACA	ENSMUSG00000025986.6	0	0.381	0.449754081	0	0.172989	1	0.065079438
chr1|46809642|-	AAACC	ENSMUSG00000025986.6	0	0.0526	0.549733204	0	0.05040133	0.581911788	0.006568497
chr1|46809697|-	AAACA	ENSMUSG00000025986.6	0	0.1053	0.513842153	0.142857143	0.07143714	1	0.049026507
chr1|46809742|-	GAACT	ENSMUSG00000025986.6	0	0.3077	0.552035155	0.227272727	0.8575355	0.250148383	0.035362726
chr1|46809749|-	GAACA	ENSMUSG00000025986.6	0	0.0476	0.493308435	0.045454545	0.35753113	1	0.144497051
chr1|46809813|-	AGACT	ENSMUSG00000025986.6	0	0.8571	0.722688674	0.954545455	0.9926573	8.55E-08	0.670618034
chr1|46819139|-	AAACA	ENSMUSG00000025986.6	0	0	0.565602692	0	0.02023815	1	0.009592275
chr1|51469922|-	AAACA	ENSMUSG00000026107.11	0	0.1667	0.553051526	0.5	0.024536276	0.283603457	0.684224015
chr1|51469971|-	AAACT	ENSMUSG00000026107.11	0	0.0909	0.449100213	0.142857143	0.121185996	0.119814258	0.22188643
chr1|51470050|-	GAACA	ENSMUSG00000026107.11	0	0.2857	0.53197265	0.153846154	0.2988351	0.002390787	0.416019874
chr1|51470133|-	GAACA	ENSMUSG00000026107.11	0	0.3333	0.506211836	0.115384615	0.8095027	0.018100257	0.288366634
chr1|51470354|-	GAACT	ENSMUSG00000026107.11	0	0.25	0.548174492	0.517241379	0.71274805	0.285992936	0.038060556
chr1|51470392|-	GAACT	ENSMUSG00000026107.11	0	0.4167	0.546358242	0.827586207	0.38813654	1	0.007083602
chr1|51470463|-	GGACA	ENSMUSG00000026107.11	0	0.7059	0.510259314	0.071428571	0.42767245	0.073165771	0.280291761
chr1|51470588|-	AAACA	ENSMUSG00000026107.11	0	0.16	0.533243278	0.935483871	0.057919525	1	0.260955649
chr1|51470709|-	AAACT	ENSMUSG00000026107.11	0	0.0526	0.481974627	0.1875	0.26419565	1	0.154734404
chr1|51470730|-	AGACA	ENSMUSG00000026107.11	0	0.3182	0.491180795	0.09375	0.02873304	1	0.069757235
chr1|51470818|-	GGACA	ENSMUSG00000026107.11	0	0.8095	0.576490924	0.3125	0.6066707	0.019200643	0.35839345
chr1|51470824|-	AAACT	ENSMUSG00000026107.11	0	0.1739	0.523837879	0.09375	0.042166807	0.344626977	0.006526033
chr1|51470868|-	AAACT	ENSMUSG00000026107.11	0	0.2	0.517411764	0.15625	0.08072208	0.119814258	0.201948842
chr1|51470879|-	GAACT	ENSMUSG00000026107.11	0	0.2632	0.589415508	0.375	0.6574274	0.558849568	0.021871518
chr1|51470911|-	AAACT	ENSMUSG00000026107.11	0	0.4545	0.544673099	0.1875	0.062826	0.369349699	0.056804261
chr1|51470955|-	AGACA	ENSMUSG00000026107.11	0	0.5789	0.463315937	0.21875	0.1172452	1	0.075412311
chr1|51470988|-	AAACC	ENSMUSG00000026107.11	0	0.2222	0.603452499	0.0625	0.045999445	1	0.00770348
chr1|51471010|-	GAACT	ENSMUSG00000026107.11	0	0.2917	0.544135895	0.129032258	0.6840815	0.002738624	0.054893684
chr1|51471031|-	GAACA	ENSMUSG00000026107.11	0	0.15	0.508685567	0.225806452	0.30498695	1	0.09651254
chr1|51471046|-	GAACT	ENSMUSG00000026107.11	0	0.0833	0.396842077	0.612903226	0.32739502	0.051870823	0.078442716
chr1|51471086|-	AAACT	ENSMUSG00000026107.11	0	0.1739	0.534229479	0.225806452	0.59146786	0.000231744	0.661700251
chr1|51471157|-	AAACT	ENSMUSG00000026107.11	0	0.6	0.541412673	0.129032258	0.20511615	1	0.131825172
chr1|51471194|-	GAACA	ENSMUSG00000026107.11	0	0.1176	0.511057226	0.129032258	0.36179525	0.082160591	0.069513523
chr1|51471212|-	AAACT	ENSMUSG00000026107.11	0	0.1111	0.501315372	0.64516129	0.10616583	0.040964166	0.398995035
chr1|51471229|-	AGACA	ENSMUSG00000026107.11	0	0.52	0.509678411	0.193548387	0.46920437	0.024776248	0.202430944
chr1|51471291|-	GGACC	ENSMUSG00000026107.11	0	0.2381	0.57083272	0.290322581	0.48642963	1	0.043012065
chr1|51471300|-	AAACA	ENSMUSG00000026107.11	0	0.36	0.472515443	0.387096774	0.2766454	0.001750694	0.047293523
chr1|51471315|-	GAACA	ENSMUSG00000026107.11	0	0.1667	0.522005579	0.032258065	0.30377212	1	0.00696179
chr1|51471340|-	GGACC	ENSMUSG00000026107.11	0	0.0714	0.321415666	0.096774194	0.3207922	0.041694378	0.167322101
chr1|51472335|-	GGACC	ENSMUSG00000026107.11	0	0.1579	0.521266176	0.193548387	0.6093302	0.439403632	0.176912424
chr1|51472356|-	AAACT	ENSMUSG00000026107.11	0	0.1579	0.521478681	0.419354839	0.25650257	0.463638939	0.009666316
chr1|51472368|-	GAACA	ENSMUSG00000026107.11	0	0.4118	0.521231574	0.387096774	0.23334095	0.174903365	0.277422618
chr1|51473020|-	GGACA	ENSMUSG00000026107.11	0	0.7273	0.319436883	0.35483871	0.39233202	0.432084829	0.263549987
chr1|51473036|-	AAACC	ENSMUSG00000026107.11	0	0.5385	0.399795351	0.193548387	0.030673767	1	0.048005669
chr1|51474550|-	GAACT	ENSMUSG00000026107.11	0	0.0435	0.374103669	0.1	0.60068953	0.681677924	0.058479085
chr1|51477505|-	AGACA	ENSMUSG00000026107.11	0	0.4706	0.528079904	0	0.002131665	1	0.034906645
chr1|51477601|-	AAACC	ENSMUSG00000026107.11	0	0.0556	0.598989444	0.068965517	0.012466073	1	0.05488107
chr1|52862275|+	GAACA	ENSMUSG00000041426.12	0	0.2667	0.532723596	0.260869565	0.19373575	1	0.063777079
chr1|52862280|+	AGACC	ENSMUSG00000041426.12	0	0.5	0.49893246	0.260869565	0.1392856	1	0.119811721
chr1|52862343|+	GGACA	ENSMUSG00000041426.12	0	0.2667	0.309771621	0.173913043	0.077464975	0.295335572	0.061495916
chr1|52901239|+	AAACT	ENSMUSG00000041426.12	0	0.2143	0.521671422	0.043478261	0.28228444	1	0.127495252
chr1|52901272|+	AGACT	ENSMUSG00000041426.12	0	0.6667	0.655811024	0.304347826	0.011228418	0.56770974	0.062722343
chr1|52904657|+	AGACA	ENSMUSG00000041426.12	0	0.5625	0.417644636	0.153846154	0.021987129	0.437001055	0.044480056
chr1|52904679|+	GAACA	ENSMUSG00000041426.12	0	0.125	0.522144472	0.192307692	0.24635148	0.715527414	0.022973305
chr1|52904696|+	AAACA	ENSMUSG00000041426.12	0	0.3333	0.552767647	0.384615385	0.09643309	0.000505905	0.087270197
chr1|52905408|+	AAACT	ENSMUSG00000041426.12	0	0.3125	0.556841611	0.230769231	0.053371955	0.174138639	0.167163962
chr1|52913799|+	AGACT	ENSMUSG00000041426.12	0	0.0769	0.185430594	0.125	0.14729951	1	0.010534159
chr1|52920277|+	AGACC	ENSMUSG00000041426.12	0	0.1818	0.424896481	0.153846154	0.12559885	1	0.035958468
chr1|52920282|+	AGACT	ENSMUSG00000041426.12	0	0.8125	0.688005404	0.230769231	0.1503288	1	0.011125971
chr1|52920328|+	AGACT	ENSMUSG00000041426.12	0	0.4	0.257420601	0.230769231	0.32074857	1	0.030705382
chr1|52920496|+	AGACT	ENSMUSG00000041426.12	0	0.8333	0.722361169	0.807692308	0.98956573	2.42E-06	0.597539047
chr1|52920597|+	GAACC	ENSMUSG00000041426.12	1	0.05	0.535219635	0.346153846	0.1610547	1	0.018041853
chr1|52920654|+	AGACT	ENSMUSG00000041426.12	1	0.6471	0.65104616	0.730769231	0.70293903	0.150741738	0.09995758
chr1|53299009|+	AAACC	ENSMUSG00000026097.9|ENSMUSG00000100679.1	0	0.0625	0.397915571	0.1	0.014791775	0.74562706	0.038060124
chr1|53308879|+	AAACA	ENSMUSG00000026097.9	0	0.1333	0.542352153	0.333333333	0.040896714	0.440335382	0.137232195
chr1|53308984|+	GAACT	ENSMUSG00000026097.9	0	0.0526	0.439743806	0.238095238	0.95310277	1	0.034403885
chr1|53309257|+	AAACT	ENSMUSG00000026097.9	0	0.2143	0.553872378	0.285714286	0.020659387	0.20209124	0.021759513
chr1|53309337|+	AGACT	ENSMUSG00000026097.9	0	0.1579	0.192596906	0.095238095	0.42736894	0.594538659	0.46601778
chr1|53309621|+	AAACC	ENSMUSG00000026097.9	0	0.2143	0.604264954	0.142857143	0.045486115	1	0.042349745
chr1|53309749|+	AGACC	ENSMUSG00000026097.9	0	0.3158	0.535107896	0.142857143	0.061087847	0.166706446	0.038339146		0.014355668
chr1|53310027|+	AAACT	ENSMUSG00000026097.9	0	0.0476	0.491301782	0.173913043	0.07115406	0.651674565	0.024825529		0.49950898
chr1|53310049|+	AGACA	ENSMUSG00000026097.9	0	0.6875	0.532371376	0.130434783	0.02859298	0.538719621	0.083912785		0.2041765
chr1|53344656|-	AAACA	ENSMUSG00000026095.15	0	0.3778	0.519934245	0.488095238	0.062805735	1	0.063524635	0.197201461	0.97893715
chr1|53344725|-	AAACC	ENSMUSG00000026095.15	0	0.1385	0.547546922	0.159090909	0.058208633	0.462689985	0.014175	0.116060816	0.06431149
chr1|53344789|-	AAACT	ENSMUSG00000026095.15	0	0.5	0.535722748	0.136363636	0.5972047	1	0.010126812	0.872046113	0.7945007
chr1|53344855|-	GAACT	ENSMUSG00000026095.15	0	0.127	0.505555908	0.379310345	0.6351057	1	0.04687391	0.693806171	0.012615746
chr1|53344913|-	AGACC	ENSMUSG00000026095.15	0	0.2623	0.42665411	0.16091954	0.062041152	1	0.017427733	0.162012964	0.006673118
chr1|53346627|-	AAACC	ENSMUSG00000026095.15|ENSMUSG00000099913.1	0	0.4545	0.575270109	0.023255814	0.012913108	1	0.006956922	0.116641603	0.14368047
chr1|53346674|-	GGACT	ENSMUSG00000026095.15|ENSMUSG00000099913.1	0	0.2951	0.128254711	0.011627907	0.33856034	0.425429751	0.214062062	0.414733082	0.42228055
chr1|53347120|-	GGACA	ENSMUSG00000026095.15|ENSMUSG00000099913.1	1	0.8382	0.61445287	0.060240964	0.96427095	7.51E-14	0.821464885	0.933832288	0.99994004
chr1|53347161|-	AAACT	ENSMUSG00000026095.15|ENSMUSG00000099913.1	0	0.1333	0.524256281	0.048192771	0.39493325	1	0.073197336	0.429281324	0.19569843
chr1|53347170|-	GAACT	ENSMUSG00000026095.15|ENSMUSG00000099913.1	0	0.1077	0.374899125	0.012048193	0.69951755	0.145339905	0.293702497	0.550528109	0.070692286
chr1|53347208|-	GAACT	ENSMUSG00000026095.15|ENSMUSG00000099913.1	0	0.16	0.575347004	0.024691358	0.70105886	0.401807469	0.029071631	0.661603153	0.2123516
chr1|53347233|-	GAACT	ENSMUSG00000026095.15|ENSMUSG00000099913.1	0	0.0727	0.401868395	0.0375	0.25963038	1	0.118282631	0.410518199	0.010760938
chr1|53347242|-	GGACT	ENSMUSG00000026095.15|ENSMUSG00000099913.1	0	0.6721	0.592976556	0.025	0.88218087	0.097511445	0.257890929	0.841250122	0.9771105
chr1|53347264|-	AGACC	ENSMUSG00000026095.15|ENSMUSG00000099913.1	0	0.2203	0.408509661	0.05	0.072031304	0.02061917	0.148744433	0.078876682	0.021660151
chr1|53347342|-	GAACC	ENSMUSG00000026095.15|ENSMUSG00000099913.1	0	0.3818	0.543533689	0.051282051	0.19453532	0.101594584	0.76968704	0.107650265	0.011343127
chr1|53347350|-	AAACA	ENSMUSG00000026095.15|ENSMUSG00000099913.1	0	0.1321	0.553326755	0.076923077	0.1317519	0.457162772	0.082800047	0.172663569	0.68448055
chr1|53347382|-	AAACA	ENSMUSG00000026095.15|ENSMUSG00000099913.1	0	0.8421	0.174551495	0.025641026	0.2122837	0.046682603	0.076660441	0.158699214
chr1|53347389|-	AAACA	ENSMUSG00000026095.15|ENSMUSG00000099913.1	0	0.1951	0.545868269	0.012820513	0.007243931	7.86E-15	0.153199938	0.098460868	0.3746021
chr1|53347504|-	AAACA	ENSMUSG00000026095.15|ENSMUSG00000099913.1	0	0.1273	0.54673973	0.038961039	0.12241094	0.650315281	0.069102135	0.3081128
chr1|53347523|-	AAACT	ENSMUSG00000026095.15|ENSMUSG00000099913.1	1	0.18	0.520816891	0.013157895	0.82360256	0.157589799	0.144608344	0.614026964
chr1|53347549|-	AAACC	ENSMUSG00000026095.15|ENSMUSG00000099913.1	0	0.1176	0.603818947	0.092105263	0.030852545	1	0.010619721	0.158995032
chr1|53347635|-	GAACA	ENSMUSG00000026095.15|ENSMUSG00000099913.1	0	0.2807	0.527647242	0.171052632	0.7499819	0.395164567	0.107067727	0.504283428
chr1|53347661|-	AGACA	ENSMUSG00000026095.15|ENSMUSG00000099913.1	0	0.8372	0.588108316	0.013157895	0.98024404	5.04E-31	0.917524466	0.98931843
chr1|53347690|-	AAACA	ENSMUSG00000026095.15|ENSMUSG00000099913.1	0	0.3191	0.540516872	0.026315789	0.16171409	0.003780288	0.025655672	0.158435062
chr1|53347749|-	AAACC	ENSMUSG00000026095.15|ENSMUSG00000099913.1	0	0.1515	0.602744421	0.106666667	0.106709	0.323099432	0.035396968	0.164707482
chr1|53347814|-	AGACT	ENSMUSG00000026095.15|ENSMUSG00000099913.1	0	0.3913	0.380307953	0.013513514	0.57076395	1	0.088851235	0.65567553
chr1|53347963|-	AGACC	ENSMUSG00000026095.15|ENSMUSG00000099913.1	0	0.0741	0.503946724	0.205479452	0.04892057	1	0.020298647	0.104217134
chr1|53348059|-	GGACT	ENSMUSG00000026095.15|ENSMUSG00000099913.1	1	0.86	0.669104814	0.890410959	0.9215091	2.40E-17	0.550541005	0.96085912
chr1|53348262|-	GAACA	ENSMUSG00000026095.15|ENSMUSG00000099913.1	0	0.0508	0.499030163	0.057142857	0.64884955	0.099365036	0.279623894	0.582442403
chr1|53348427|-	GAACA	ENSMUSG00000026095.15|ENSMUSG00000099913.1	0	0.0851	0.524853773	0.157142857	0.70588523	0.59916373	0.100150578	0.704264164
chr1|53348492|-	AGACA	ENSMUSG00000026095.15|ENSMUSG00000099913.1	0	0.8333	0.414392304	0.180555556	0.16808078	1	0.070311014	0.299452752
chr1|53348507|-	AGACA	ENSMUSG00000026095.15|ENSMUSG00000099913.1	0	0.6216	0.566868251	0.152777778	0.19751698	0.787573656	0.094201199	0.092920579
chr1|53348516|-	AAACC	ENSMUSG00000026095.15|ENSMUSG00000099913.1	0	0.0566	0.563618755	0.055555556	0.019804085	0.351159626	0.010823155	0.095110245
chr1|53348544|-	GAACT	ENSMUSG00000026095.15|ENSMUSG00000099913.1	0	0.2381	0.546750066	0.76056338	0.7982346	1	0.148510211	0.452217907
chr1|53350010|-	GAACA	ENSMUSG00000026095.15|ENSMUSG00000099913.1	0	0.3023	0.518363064	0.070422535	0.7587391	5.71E-05	0.050993827	0.465943992
chr1|53350039|-	GAACA	ENSMUSG00000026095.15|ENSMUSG00000099913.1	0	0.1915	0.534706564	0.028571429	0.30339238	0.019021797	0.259499816	0.486591607
chr1|53350903|-	GAACT	ENSMUSG00000026095.15|ENSMUSG00000099913.1	0	0.05	0.409237017	0.15942029	0.44926754	1	0.026546031	0.486661017
chr1|53350924|-	GAACA	ENSMUSG00000026095.15|ENSMUSG00000099913.1	0	0.4	0.526535924	0.014492754	0.23539884	1	0.007800044	0.312409133
chr1|54397682|-	AAACA	ENSMUSG00000041303.7	0	0.3125	0.516137867	0.391304348	0.02393341	1	0.045504165		0.42589515
chr1|54397739|-	AGACT	ENSMUSG00000041303.7	0	0.8696	0.722139388	0.739130435	0.9546404	1	0.76212763		0.99915373
chr1|54397850|-	GGACC	ENSMUSG00000041303.7	0	0.3478	0.592089972	0.52173913	0.9713605	0.035935421	0.516947941		0.9999814
chr1|54397925|-	GAACA	ENSMUSG00000041303.7	0	0.1	0.514176724	0	0.1341004	1	0.014379808
chr1|54403528|-	AGACA	ENSMUSG00000041303.7	0	0.3529	0.537659421	0.041666667	0.02019676	1	0.041374968
chr1|54404989|-	AAACA	ENSMUSG00000041303.7	0	0.3636	0.536750166	0.041666667	0.0052701	1	0.92132226
chr1|54405053|-	AAACC	ENSMUSG00000041303.7	0	0.7647	0.346689502	0.041666667	0.018937528	0.683278859	0.053045551
chr1|54405869|-	GGACA	ENSMUSG00000041303.7	0	0.2105	0.298778019	0	0.058175385	1	0.05617409
chr1|54405904|-	GAACT	ENSMUSG00000041303.7	0	0.3333	0.502833152	0	0.44305176	1	0.006589606
chr1|54987043|-	AAACA	ENSMUSG00000025982.13	0	0.065714286	0.526767576	0.570588235	0.030039262	1	0.124707712	0.104860365
chr1|54987150|-	GGACA	ENSMUSG00000025982.13	0	0.569033557	0.243921478	0.271676301	0.87652475	0.181494985	0.170592645	0.715738654
chr1|54987176|-	AAACA	ENSMUSG00000025982.13	0	0.291426846	0.535023917	0.601156069	0.10363226	2.85E-20	0.359550302	0.183719546
chr1|54987266|-	AAACA	ENSMUSG00000025982.13	0	0.322112081	0.542391728	0.426900585	0.017051268	7.88E-46	0.958777415	0.166866153
chr1|54987275|-	AAACT	ENSMUSG00000025982.13	0	0.941521477	0.237945543	0.637426901	0.24026184	2.37E-08	0.209807701	0.580208838
chr1|54987299|-	AAACC	ENSMUSG00000025982.13	0	0.474033775	0.561654914	0.260115607	0.14851727	0.119193641	0.050193997	0.048599839
chr1|54987351|-	GAACT	ENSMUSG00000025982.13	0	0.190415789	0.573290675	0.574712644	0.8887412	2.97E-07	0.2248642	0.874684393
chr1|54987370|-	GAACA	ENSMUSG00000025982.13	0	0.061151316	0.512393534	0.126436782	0.20115642	1	0.005626616	0.290259451
chr1|54987968|-	GGACC	ENSMUSG00000025982.13	0	0.062571429	0.287733233	0.476190476	0.20622972	1	0.036705527	0.236563146
chr1|54988030|-	AGACA	ENSMUSG00000025982.13	0	0.476411268	0.428031615	0.122699387	0.028370107	0.152563185	0.110065885	0.207372069
chr1|54988056|-	GAACT	ENSMUSG00000025982.13	1	0.194790845	0.578522275	0.539877301	0.60837823	5.16E-14	0.15952577	0.51586473
chr1|54988139|-	AGACA	ENSMUSG00000025982.13	0	0.6337	0.492126683	0.173913043	0.024948012	1	0.063824467	0.150537401
chr1|54988152|-	GGACC	ENSMUSG00000025982.13	0	0.1386	0.335462894	0.242236025	0.37274057	0.213560672	0.185984739	0.321220219
chr1|54990305|-	GGACA	ENSMUSG00000025982.13	0	0.9732	0.597970819	0.49068323	0.067073286	0.304362975	0.04137085	0.184081003
chr1|54990350|-	AGACT	ENSMUSG00000025982.13	0	0.3238	0.192976224	0.15625	0.08847461	0.016997033	0.065718352	0.335565418
chr1|54990421|-	GAACT	ENSMUSG00000025982.13	0	0.6395	0.562307032	0.301886792	0.73509413	0.268830051	0.01918154	0.631505609
chr1|54990477|-	AAACA	ENSMUSG00000025982.13	0	0.1134	0.525264561	0.409090909	0.027978325	0.656004051	0.523276942	0.06380178	0.14878888
chr1|54990518|-	GAACA	ENSMUSG00000025982.13	0	0.2955	0.513689203	0.156862745	0.29192948	1	0.004873282	0.382696301	0.009469889
chr1|54990545|-	AAACA	ENSMUSG00000025982.13	0	0.1545	0.53587818	0.677631579	0.012839305	0.191737519	0.14986784	0.079440095	0.5596292
chr1|54995422|-	GAACA	ENSMUSG00000025982.13	0	0.3409	0.536782061	0.141891892	0.14621955	1	0.018601678	0.377615631	0.015207562
chr1|54995442|-	AGACT	ENSMUSG00000025982.13	0	0.9292	0.722361169	0.72972973	0.46656695	1	0.210783306	0.335848778	0.74716586
chr1|54996922|-	AAACT	ENSMUSG00000025982.13	0	0.4483	0.559035975	0.335664336	0.33502918	1	0.01701083	0.787143648
chr1|54997022|-	AGACT	ENSMUSG00000025982.13	0	0.3265	0.198244196	0.211267606	0.10766412	0.825717269	0.035806178	0.279746711
chr1|54997040|-	GAACT	ENSMUSG00000025982.13	0	0.1728	0.575635222	0.774647887	0.8732664	0.510024769	0.05385619	0.490193725
chr1|54997134|-	AAACC	ENSMUSG00000025982.13	0	0.1136	0.579813676	0.239130435	0.013924515	0.171225667	0.034470309	0.049532134
chr1|54998049|-	GAACA	ENSMUSG00000025982.13	0	0.7745	0.554720496	0.272058824	0.26745805	0.607508584	0.022546204	0.327343374
chr1|54998085|-	GAACA	ENSMUSG00000025982.13	0	0.0577	0.524062652	0.165413534	0.20425427	1	0.017145782	0.35127297
chr1|54998094|-	AAACT	ENSMUSG00000025982.13	0	0.5692	0.556853455	0.553030303	0.037221026	0.076386668	0.242473115	0.182813868
chr1|54998144|-	AAACA	ENSMUSG00000025982.13	0	0.3594	0.549918477	0.236641221	0.013896024	1	0.010278371	0.165358409
chr1|54998230|-	AAACA	ENSMUSG00000025982.13	0	0.0659	0.555720175	0.3359375	0.01463629	1	0.010057245	0.151316956
chr1|54999674|-	AAACA	ENSMUSG00000025982.13	0	0.3559	0.564317164	0.875	0.02465571	0.536954385	0.090164393	0.171045259
chr1|54999700|-	AAACA	ENSMUSG00000025982.13	0	0.36	0.527549899	0.174603175	0.04158572	0.180271913	0.06962687	0.107293718
chr1|54999711|-	AAACT	ENSMUSG00000025982.13	0	0.0521	0.52033088	0.571428571	0.09610961	5.25E-05	0.032614885	0.204407871
chr1|54999730|-	GAACT	ENSMUSG00000025982.13	0	0.1538	0.536738518	0.376	0.6159387	0.428937731	0.06462998	0.456620127
chr1|54999743|-	AAACA	ENSMUSG00000025982.13	0	0.0753	0.551870183	0.362903226	0.011683285	1	0.00385845	0.197140723
chr1|55000357|-	GGACC	ENSMUSG00000025982.13	0	0.0562	0.333457161	0.151260504	0.33457154	1	0.047432622	0.360598028
chr1|55000647|-	GAACA	ENSMUSG00000025982.13	0	0.0581	0.446304116	0.18487395	0.5517413	9.51E-08	0.176415055	0.411679536
chr1|55000843|-	AAACA	ENSMUSG00000025982.13	0	0.119	0.543815544	0.461538462	0.03243946	1	0.066398694	0.115577072
chr1|55000878|-	AGACC	ENSMUSG00000025982.13	0	0.4658	0.542284282	0.347457627	0.11722499	1	0.090590728	0.142697707
chr1|55001415|-	AAACT	ENSMUSG00000025982.13	0	0.9014	0.433864859	0.265486726	0.049778294	0.019895341	0.434197457	0.454044878
chr1|55001514|-	GGACC	ENSMUSG00000025982.13	0	0.2198	0.315801468	0.526785714	0.20434316	1	0.104854375	0.27784729
chr1|55003169|-	GAACA	ENSMUSG00000025982.13	0	0.0222	0.541275111	0.109090909	0.06967354	1	0.008081735	0.147448003
chr1|55003298|-	AAACT	ENSMUSG00000025982.13	0	0.0769	0.485964601	0.357798165	0.055962395	0.747514373	0.031336433	0.350666612
chr1|55003325|-	AAACC	ENSMUSG00000025982.13	0	0.7667	0.331868518	0.145454545	0.025027847	0.682828348	0.038072488	0.099178277
chr1|55003375|-	GAACT	ENSMUSG00000025982.13	0	0.1013	0.366488038	0.174311927	0.4272512	0.285360572	0.060359018	0.464643002
chr1|55003380|-	AGACA	ENSMUSG00000025982.13	0	0.8169	0.547840148	0.220183486	0.045809817	0.408591898	0.064561091	0.096973434
chr1|55003387|-	AAACT	ENSMUSG00000025982.13	0	0.3462	0.543740725	0.642201835	0.2196918	3.51E-10	0.464209873	0.381858468
chr1|55003453|-	GAACT	ENSMUSG00000025982.13	0	0.1607	0.551313164	0.220183486	0.78386563	1	0.084548508	0.583540678
chr1|55005853|-	AAACC	ENSMUSG00000025982.13	0	0.1343	0.580822789	0.6	0.05727631	1	0.117312466	0.04584321
chr1|55005897|-	GAACA	ENSMUSG00000025982.13	0	0.1912	0.527164293	0.378640777	0.41951656	1	0.021243629	0.679872274
chr1|55006190|-	GAACA	ENSMUSG00000025982.13	0	0.0488	0.536067271	0.106796117	0.17862442	0.397103446	0.093916592	0.240183294
chr1|55006215|-	AAACA	ENSMUSG00000025982.13	0	0.6429	0.476016401	0.378640777	0.045154653	1	0.008269014	0.134162784
chr1|55006311|-	AAACA	ENSMUSG00000025982.13	0	0.0125	0.529330836	0.970873786	0.030856812	0.081041434	0.088052214	0.156366259
chr1|55006325|-	AGACT	ENSMUSG00000025982.13	0	0.5	0.268300443	0.524271845	0.28826573	1	0.014703535	0.285957038
chr1|55006341|-	GAACA	ENSMUSG00000025982.13	0	0.8676	0.480583164	0.676470588	0.21796098	0.547551568	0.134705983	0.376269907
chr1|55006350|-	AGACT	ENSMUSG00000025982.13	0	0.4375	0.254642209	0.205882353	0.30087227	1	0.024775646	0.304185271
chr1|55007488|-	AAACA	ENSMUSG00000025982.13	0	0.5179	0.558484589	0.137254902	0.022533143	1	0.016510119	0.118556239
chr1|55007497|-	AGACC	ENSMUSG00000025982.13	0	0.2113	0.444965598	0.147058824	0.12157188	1	0.053564165	0.15335235
chr1|55007511|-	AAACA	ENSMUSG00000025982.13	0	0.6875	0.53590264	0.352941176	0.014608741	1	0.084899975	0.122355498
chr1|55007619|-	GGACC	ENSMUSG00000025982.13	0	0.4211	0.546883931	0.178217822	0.3100974	0.261270918	0.126172046	0.247181088
chr1|55007653|-	AAACA	ENSMUSG00000025982.13	0	0.8519	0.214309504	0.623762376	0.23294	0.597619346	0.291220497	0.130389422
chr1|55007680|-	AGACA	ENSMUSG00000025982.13	0	0.431	0.49275001	0.171717172	0.1566504	0.599283473	0.073471503	0.225303233
chr1|55012148|-	AGACT	ENSMUSG00000025982.13	0	0.4545	0.379844737	0.134020619	0.15025392	1	0.038520415	0.187181547
chr1|55012160|-	AGACC	ENSMUSG00000025982.13	1	0.0132	0.422494014	0.453608247	0.048333444	1	0.049838165	0.066263407
chr1|55012227|-	GAACT	ENSMUSG00000025982.13	0	0.3276	0.587421877	0.206185567	0.21831565	1	0.011883343	0.439162225
chr1|55014503|-	GAACA	ENSMUSG00000025982.13	0	0.0864	0.519606504	0.147368421	0.24828438	0.058070048	0.07708693	0.163095728
chr1|55014526|-	GAACC	ENSMUSG00000025982.13	0	0.1045	0.531164288	0.315789474	0.22560906	1	0.020604874	0.100422651
chr1|55014553|-	AGACT	ENSMUSG00000025982.13	0	0.5286	0.421764602	0.340425532	0.2185382	0.928739688	0.013534377	0.345983028
chr1|55016417|-	GGACC	ENSMUSG00000025982.13	0	0.1029	0.343996323	0.077777778	0.3253734	1	0.094178061	0.294455588
chr1|55019242|-	GAACT	ENSMUSG00000025982.13	0	0.475	0.57150337	0.303370787	0.45805544	0.828222803	0.025049714	0.437152535
chr1|55027347|-	AGACT	ENSMUSG00000025982.13	0	0.3137	0.314313614	0.154761905	0.0322585	1	0.045290462	0.325910419
chr1|55027370|-	GGACA	ENSMUSG00000025982.13	0	0.6304	0.458191024	0.1	0.016679954	3.81E-10	0.412496535	0.397157252
chr1|55077964|-	GGACT	ENSMUSG00000025980.14	1	0.5095	0.326692079	0.384792627	0.86758244	3.00E-19	0.386798805	0.795767426	0.1754635
chr1|55078064|-	AGACA	ENSMUSG00000025980.14	0	0.8693	0.49355091	0.556468172	0.7676196	3.64E-13	0.433485324	0.590575457	0.9205116
chr1|55078254|-	GAACT	ENSMUSG00000025980.14	0	0.2233	0.584779544	0.43035343	0.8679954	7.24E-119	0.551837528	0.771130562	0.6324396
chr1|55078345|-	GGACC	ENSMUSG00000025980.14	1	0.6471	0.483932193	0.434408602	0.89533395	1.01E-83	0.476151652	0.822222292	0.99889714
chr1|55078430|-	GAACT	ENSMUSG00000025980.14	0	0.1237	0.498164982	0.093959732	0.488484	1.15E-18	0.38425722	0.604362011	0.011162004
chr1|55078562|-	GAACA	ENSMUSG00000025980.14	0	0.4585	0.52502855	0.060948081	0.54208916	2.39E-09	0.049198916	0.604111791	0.03291257
chr1|55079066|-	AGACC	ENSMUSG00000025980.14	0	0.413	0.505059559	0.223776224	0.08253159	1	0.039921536	0.048117444	0.14531098
chr1|55079189|-	AGACA	ENSMUSG00000025980.14	0	0.8537	0.433127468	0.108433735	0.05849248	1	0.039979088	0.190939516	0.027471118
chr1|55079220|-	GAACA	ENSMUSG00000025980.14	0	0.0667	0.526826788	0.08716707	0.06611742	1	0.011511888	0.325555056	0.043116495
chr1|55080128|-	AAACT	ENSMUSG00000025980.14	0	0.1014	0.50002441	0.230024213	0.06465466	8.24E-06	0.459634733	0.256655931	0.045453146
chr1|55080180|-	AGACA	ENSMUSG00000025980.14	0	0.9705	0.576347381	0.200980392	0.11731912	0.023517268	0.049176671	0.261425793	0.17259537
chr1|55081109|-	GAACC	ENSMUSG00000025980.14	0	0.252	0.498931539	0.1	0.1689441	1	0.00805509	0.081753463	0.03141382
chr1|55081121|-	GGACA	ENSMUSG00000025980.14	0	0.6927	0.596399615	0.168421053	0.33097214	0.529040432	0.014821916	0.376818389	0.20143619
chr1|55081662|-	GAACA	ENSMUSG00000025980.14	0	0.4236	0.532261872	0.112299465	0.601632	1	0.053188256	0.534417987	0.019523332
chr1|55082141|-	AAACC	ENSMUSG00000025980.14	0	0.3724	0.43753889	0.028011204	0.009417808	1	0.007108565	0.055048138	0.029693095
chr1|55083121|-	GAACA	ENSMUSG00000025980.14	0	0.3147	0.530287397	0.107954545	0.24119453	1	0.01066325	0.350863457	0.23826714
chr1|55083130|-	AGACA	ENSMUSG00000025980.14	0	0.3776	0.424825678	0.088319088	0.029445862	0.00232213	0.075247618	0.207184285	0.007102849
chr1|55083136|-	AGACA	ENSMUSG00000025980.14	0	0.6222	0.468006182	0.054131054	0.048006773	0.379328052	0.039547119	0.088317014	0.15494737
chr1|55083754|-	AAACC	ENSMUSG00000025980.14	0	0.7383	0.588171361	0.034383954	0.009900009	0.011153152	0.040310679	0.162645966	0.22749883
chr1|55083763|-	AAACA	ENSMUSG00000025980.14	0	0.1356	0.542681777	0.315186246	0.04453223	0.407919065	0.010242226	0.152686968	0.010006984
chr1|55083772|-	GAACT	ENSMUSG00000025980.14	0	0.0871	0.391546983	0.266666667	0.71263385	0.003833747	0.088374378	0.588326156	0.020816714
chr1|55084671|-	AAACT	ENSMUSG00000025980.14	0	0.1342	0.494287771	0.614457831	0.15737069	2.06E-15	0.21876592	0.17206125	0.15305106
chr1|55084764|-	GAACA	ENSMUSG00000025980.14	0	0.4118	0.514522144	0.180981595	0.25452465	0.858813538	0.052855504	0.423745483	0.11407564
chr1|55084778|-	GAACT	ENSMUSG00000025980.14	0	0.0833	0.41365502	0.089506173	0.60025626	0.71098402	0.003939313	0.59377867	0.12608433
chr1|55086805|-	AGACC	ENSMUSG00000025980.14	0	0.5755	0.565358687	0.369565217	0.0955832	0.175023063	0.265861154	0.09403377	0.031693827
chr1|55086903|-	AGACC	ENSMUSG00000025980.14	0	0.601	0.506899979	0.128930818	0.12938169	1	0.073238649	0.09455321
chr1|55088341|+	GGACT	ENSMUSG00000073676.4	0	0.5324	0.351697089	0.351460222	0.5586419	7.70E-61	0.084299105	0.422181576	0.040827084
chr1|55089055|+	GGACA	ENSMUSG00000073676.4	0	0.6391	0.241409124	0.14795539	0.09415402	0.033790553	0.044519543	0.400402635	0.8111568
chr1|55089119|+	AAACT	ENSMUSG00000073676.4	0	0.4052	0.5502816	0.114118508	0.6041978	1	0.030712473	0.54955405	0.2860816
chr1|55091171|+	GAACT	ENSMUSG00000073676.4	0	0.1475	0.523628597	0.513532764	0.5384979	0.965750191	0.067070196	0.434102118	0.5092769
chr1|55091217|+	AAACA	ENSMUSG00000073676.4	0	0.6797	0.484162347	0.332380272	0.105509125	0.068229464	0.169742596	0.239411309	0.9383077
chr1|55091232|+	AAACT	ENSMUSG00000073676.4	0	0.4053	0.534952259	0.475018643	0.60581243	1	0.166525692	0.534037292	0.6495133
chr1|55091279|+	AAACA	ENSMUSG00000073676.4	0	0.0586	0.548691993	0.307557118	0.11546807	0.339744073	0.202925939	0.154153273	0.16737707
chr1|55131336|+	GAACA	ENSMUSG00000025979.13	0	0.2424	0.509110886	0.173913043	0.36336946	1	0.025437097	0.244185552
chr1|55136716|+	GGACA	ENSMUSG00000025979.13	0	0.6207	0.506109317	0.085106383	0.054137208	0.313584385	0.455683578
chr1|55145136|+	GAACA	ENSMUSG00000025979.13	0	0.1463	0.532983689	0.145833333	0.42334908	0.233743644	0.448185645	0.563013434
chr1|55145148|+	AGACT	ENSMUSG00000025979.13	0	0.28	0.477850609	0.104166667	0.15055194	0.655819564	0.026752719	0.274511278
chr1|55145176|+	GAACC	ENSMUSG00000025979.13	0	0.2727	0.548523286	0.333333333	0.28051502	0.0023803	0.956859462	0.183136955
chr1|55145215|+	GAACA	ENSMUSG00000025979.13	0	0.0541	0.510107328	0.083333333	0.28576127	0.000125778	0.731602082	0.532559395
chr1|55148333|+	GAACT	ENSMUSG00000025979.13	0	0.1429	0.572081482	0.531914894	0.48031253	0.655665414	0.062708076	0.379724234
chr1|55148342|+	GGACT	ENSMUSG00000025979.13	0	0.425	0.317311401	0.104166667	0.23791647	0.145867482	0.100661052
chr1|55148354|+	AAACT	ENSMUSG00000025979.13	0	0.0488	0.511671842	0.25	0.36878562	0.276319775	0.51686609	0.152151018
chr1|55148591|+	GAACA	ENSMUSG00000025979.13	0	0.075	0.493569061	0.020833333	0.28508383	0.028586752	0.127407913	0.347163051
chr1|55148622|+	AAACT	ENSMUSG00000025979.13	0	0.0811	0.483660774	0.0625	0.32281834	1	0.430315436	0.433340222
chr1|55150168|+	AGACA	ENSMUSG00000025979.13	0	0.3871	0.39695102	0.020408163	0.046855308	1.15E-06	0.076475419	0.301509708
chr1|55151000|+	AAACT	ENSMUSG00000025979.13	0	0.0263	0.493723694	0.083333333	0.019802343	0.035912557	0.152109552	0.119661972	0.25169185
chr1|55152680|+	AAACA	ENSMUSG00000025979.13	0	0.2778	0.548291794	0.666666667	0.06126424	1	0.095833878	0.252863795	0.10707176
chr1|55152777|+	GAACT	ENSMUSG00000025979.13	0	0.0256	0.398690633	0.04	0.40672866	1	0.035775358	0.505256116	0.008822802
chr1|55152820|+	GAACA	ENSMUSG00000025979.13	0	0.0541	0.566523862	0.02	0.21816137	1	0.03480986	0.202055633	0.010608448
chr1|55152874|+	AGACA	ENSMUSG00000025979.13	0	0.6053	0.529458068	0.12	0.113287725	1	0.075259245	0.299767613	0.08424898
chr1|55153058|+	AGACT	ENSMUSG00000025979.13	0	0.1622	0.193014385	0.041666667	0.048070718	1	0.043821088		0.027274774
chr1|57411789|+	AGACA	ENSMUSG00000025971.6	0	0	0.395458835	0.05	0.25445515	1	0.175271708		0.030406918
chr1|57413254|+	GAACA	ENSMUSG00000025971.6	0	0.0588	0.51775626	0.1	0.46188927	1	0.133840598		0.011437274
chr1|57413358|+	AAACT	ENSMUSG00000025971.6	0	0.1333	0.525294656	0.619047619	0.007278049	0.503777675	0.011202378		0.1021543
chr1|57413363|+	AAACA	ENSMUSG00000025971.6	0	0.1429	0.549622421	0.19047619	0.029320527	1	0.039797728		0.7661135
chr1|57415712|+	GAACA	ENSMUSG00000025971.6	0	0.2105	0.527443709	0.181818182	0.3133306	0.126419368	0.231476569		0.017860746
chr1|57415787|+	AAACT	ENSMUSG00000025971.6	0	0.125	0.536102114	0.272727273	0.045706667	1	0.013432588		0.14169124
chr1|58393154|+	AGACA	ENSMUSG00000051223.14	0	0.6949	0.573058757	0.119565217	0.39138904	1	0.069804663	0.115384869
chr1|58394234|+	AAACC	ENSMUSG00000051223.14	0	0.1237	0.567244218	0.101449275	0.0349332	1	0.033488581	0.062817462
chr1|58394262|+	AAACC	ENSMUSG00000051223.14	0	0.3765	0.44804714	0.273381295	0.03206303	1	0.023701945	0.027934145
chr1|58397711|+	AGACT	ENSMUSG00000051223.14	0	0.4818	0.355450945	0.138888889	0.5530647	0.018530166	0.076652287	0.36751911
chr1|58397737|+	AAACT	ENSMUSG00000051223.14	0	0.3077	0.53255422	0.097222222	0.23799062	1	0.006659375	0.361654818
chr1|58397790|+	AAACT	ENSMUSG00000051223.14	0	0.2198	0.495317841	0.333333333	0.13556013	0.000102808	0.251254846	0.114326261
chr1|58397815|+	AAACA	ENSMUSG00000051223.14	0	0.9	0.177810546	0.469387755	0.041855194	1	0.010942555	0.113034055
chr1|58399069|+	AGACC	ENSMUSG00000051223.14	0	0.4839	0.505243937	0.094594595	0.1090734	1	0.023104923	0.166412905
chr1|58399077|+	AGACC	ENSMUSG00000051223.14	0	0.4286	0.576962482	0.195945946	0.06891183	1	0.034723574	0.180881679
chr1|58400746|+	GAACA	ENSMUSG00000051223.14	0	0.0598	0.530082933	0.046357616	0.05008452	1	0.006485729	0.175457671
chr1|58400787|+	GAACC	ENSMUSG00000051223.14	0	0.4068	0.562748486	0.493421053	0.2099688	1	0.031106155	0.18451795
chr1|58401167|+	AGACA	ENSMUSG00000051223.14	0	0.4516	0.431179744	0.058064516	0.01712867	1	0.071587562	0.119237289
chr1|58401209|+	GGACA	ENSMUSG00000051223.14	0	0.604	0.276252141	0.15483871	0.053162515	0.001355884	0.033893849	0.38381353
chr1|58401216|+	AGACT	ENSMUSG00000051223.14	0	0.2784	0.308583442	0.509677419	0.04146222	0.154904391	0.106257747	0.400277823
chr1|58401360|+	AAACA	ENSMUSG00000051223.14	0	0.4699	0.535106665	0.318471338	0.031104147	1	0.011002951	0.107328176
chr1|58401439|+	AGACC	ENSMUSG00000051223.14	0	0.2174	0.492372981	0.347826087	0.03478632	1	0.04336441	0.10846097
chr1|58401497|+	GGACC	ENSMUSG00000051223.14	0	0.4118	0.534469981	0.067901235	0.2935875	1	0.117984324	0.336058766
chr1|58402933|+	GAACC	ENSMUSG00000051223.14	0	0.3163	0.590416693	0.035928144	0.09003898	1	0.014142953	0.145044535
chr1|58402986|+	GAACA	ENSMUSG00000051223.14	0	0.1651	0.518470846	0.047619048	0.15662624	1.45E-21	0.015338264	0.324464977	0.006673118
chr1|58405074|+	AAACA	ENSMUSG00000051223.14	0	0.037	0.470919897	0.390804598	0.009038687	0.591029248	0.065490354	0.073916115
chr1|58405095|+	AAACA	ENSMUSG00000051223.14	0	0.1982	0.561347911	0.154285714	0.08527241	1	0.01807847	0.133280218
chr1|58405246|+	AAACC	ENSMUSG00000051223.14	0	0.0938	0.580717759	0.401234568	0.012586415	1	0.029804715	0.030270372
chr1|58405404|+	AAACA	ENSMUSG00000051223.14	0	0.7521	0.495924109	0.588235294	0.07704842	1	0.043992587	0.366281867
chr1|58405469|+	AAACT	ENSMUSG00000051223.14	0	0.1102	0.523295276	0.317365269	0.5394001	0.024119714	0.031289288	0.446514577
chr1|58405580|+	GAACC	ENSMUSG00000051223.14	0	0.22	0.560256901	0.08	0.37679052	1	0.243608939	0.177485049	0.0437635
chr1|58405675|+	AAACT	ENSMUSG00000051223.14	0	0.1449	0.530754605	0.196850394	0.1116472	0.015886277	0.071551478	0.124621153	0.007951276
chr1|58405689|+	GAACT	ENSMUSG00000051223.14	0	0.05	0.386417085	0.1796875	0.4191486	0.000322597	0.43686525	0.44696793	0.007951084
chr1|58405738|+	AAACT	ENSMUSG00000051223.14	0	0.3824	0.558454022	0.108527132	0.09747337	0.898025075	0.236479596	0.178966671	0.09900997
chr1|58405771|+	GAACA	ENSMUSG00000051223.14	0	0.3974	0.534733429	0.201550388	0.5549475	1	0.045515045	0.277895838	0.23354506
chr1|58405820|+	AGACT	ENSMUSG00000051223.14	0	0.3804	0.217548728	0.276923077	0.4311149	0.299808455	0.088107391	0.632481515	0.51483077
chr1|58405844|+	GGACT	ENSMUSG00000051223.14	1	0.5789	0.318749985	0.715384615	0.8581761	3.68E-06	0.51194907	0.785241961	0.8977413
chr1|58405873|+	AAACC	ENSMUSG00000051223.14	0	0.2338	0.599047047	0.323076923	0.028742313	0.032735737	0.071886096	0.099847056	0.12132001
chr1|58405956|+	GGACA	ENSMUSG00000051223.14	1	0.9369	0.609058446	0.130769231	0.5847893	0.000480805	0.171965651	0.495581537	0.42355293
chr1|58406187|+	GAACA	ENSMUSG00000051223.14	0	0.0935	0.523461526	0.09352518	0.24830143	0.002327481	0.432978404	0.438024968	0.036141373
chr1|58406252|+	AGACT	ENSMUSG00000051223.14	0	0.4432	0.378812069	0.118881119	0.12176635	1	0.042642707	0.454714417	0.07399356
chr1|58406262|+	GGACA	ENSMUSG00000051223.14	0	0.3412	0.307255784	0.370629371	0.07197368	0.869610243	0.169540177	0.308940202	0.995598
chr1|58406390|+	AAACA	ENSMUSG00000051223.14	0	0.1068	0.473946899	0.284722222	0.03153969	9.47E-15	0.84727132	0.175200477	0.28734338
chr1|58406653|+	AAACA	ENSMUSG00000051223.14	0	0.2069	0.542248223	0.868421053	0.022400534	1	0.032146049	0.176697016
chr1|58406678|+	GAACT	ENSMUSG00000051223.14	0	0.0263	0.369436131	0.102564103	0.8873647	1	0.021596529	0.427520692
chr1|58406686|+	AGACT	ENSMUSG00000051223.14	0	0.3333	0.379165597	0.205128205	0.1489093	1	0.214609685	0.081338562
chr1|58406691|+	AAACA	ENSMUSG00000051223.14	0	0.7826	0.206134901	0.743589744	0.017320883	3.68E-08	0.382332269	0.106824063
chr1|58406719|+	AAACT	ENSMUSG00000051223.14	0	0.1143	0.532402659	0.538461538	0.14780873	1	0.02224846	0.04475088	0.8665065
chr1|58406824|+	GAACT	ENSMUSG00000051223.14	0	0.2941	0.586734932	0.15	0.4229207	0.087993287	0.288283714	0.328751266	0.006673118
chr1|58407017|+	AAACT	ENSMUSG00000051223.14	0	0.1	0.52467564	0.093023256	0.3027462	1	0.01545902	0.307685494	0.25846437
chr1|58407119|+	GAACT	ENSMUSG00000051223.14	0	0.0286	0.47352561	0.162790698	0.80984926	1	0.004687886	0.230802566	0.056221593
chr1|58407295|+	AAACC	ENSMUSG00000051223.14	0	0.1875	0.582426478	0.047619048	0.015674938	9.51E-13	0.08058449	0.098361768	0.24642739
chr1|58407306|+	AAACC	ENSMUSG00000051223.14	0	0.1143	0.544683302	0.238095238	0.010058904	1	0.012871324	0.206409395	0.025788158
chr1|58412065|-	AAACC	ENSMUSG00000026034.17	0	0.102717742	0.398858473	0.074626866	0.055930674	0.249563408	0.095656663
chr1|58412107|-	AAACA	ENSMUSG00000026034.17	0	0.069909677	0.54599744	0.746268657	0.024390984	1	0.138405934		0.50443375
chr1|58412160|-	AGACT	ENSMUSG00000026034.17	0	0.222360317	0.282542506	0.275362319	0.5826516	0.359320265	0.091503661	0.813198149
chr1|58412188|-	AAACA	ENSMUSG00000026034.17	0	0.093253968	0.537228668	0.710144928	0.04520295	1	0.006349868	0.07685253	0.032863498
chr1|58412313|-	GAACA	ENSMUSG00000026034.17	0	0.124336508	0.518751809	0.202898551	0.84190214	0.237371494	0.049299727	0.538615346	0.14329347
chr1|58412655|-	AAACC	ENSMUSG00000026034.17	0	0.239353968	0.593141707	0.264705882	0.008010757	0.644701387	0.035837528	0.079495206	0.07889088
chr1|58412694|-	GAACA	ENSMUSG00000026034.17	0	0.095877419	0.530795627	0.074626866	0.62588024	1	0.034687107	0.372635245
chr1|58412950|-	AAACC	ENSMUSG00000026034.17	0	0.142260656	0.474765721	0.090909091	0.00513612	1	0.014833645
chr1|58412978|-	GGACC	ENSMUSG00000026034.17	0	0.228298361	0.348271222	0.303030303	0.4404962	1	0.058022851	0.176496983
chr1|58413008|-	GAACA	ENSMUSG00000026034.17	0	0.046803279	0.521987154	0.046153846	0.31110078	1	0.017755038	0.309327751
chr1|58414399|-	AGACA	ENSMUSG00000026034.17	0	0.378803333	0.412348917	0.125	0.41981992	1	0.084678999	0.136490673
chr1|58414426|-	GAACA	ENSMUSG00000026034.17	0	0.070956667	0.521008348	0.140625	0.6638228	0.023041453	0.087815673
chr1|58414454|-	GGACT	ENSMUSG00000026034.17	0	0.358923333	0.281936811	0.328125	0.44515914	1	0.018920937	0.429548889
chr1|58414638|-	AAACA	ENSMUSG00000026034.17	0	0.16424	0.552683491	0.140625	0.016517412	0.213576948	0.316642067	0.168812275
chr1|58414653|-	AGACT	ENSMUSG00000026034.17	0	0.067818333	0.278701099	0.078125	0.028315628	1	0.079268756	0.237478971
chr1|58417014|-	AAACT	ENSMUSG00000026034.17	0	0.051724138	0.489064388	0.278688525	0.047890306	1	0.061620974	0.283730865
chr1|58417080|-	AAACA	ENSMUSG00000026034.17	0	0.348615517	0.561475494	0.180327869	0.017637825	0.173745179	0.029005998	0.187213466
chr1|58417118|-	GAACT	ENSMUSG00000026034.17	0	0.112334483	0.455421596	0.163934426	0.52824223	0.086440905	0.097651681	0.72585994
chr1|58417281|-	AGACC	ENSMUSG00000026034.17	0	0.150057895	0.490056451	0.066666667	0.12335905	0.081535078	0.087113409	0.103686944
chr1|58417298|-	GAACA	ENSMUSG00000026034.17	0	0.157514035	0.506941659	0.133333333	0.5159844	1	0.076265135	0.511697173
chr1|58421124|-	AAACA	ENSMUSG00000026034.17	0	0.169304255	0.537897734	0.698113208	0.12803477	4.93E-05	0.296826456	0.137061551
chr1|58421196|-	GAACC	ENSMUSG00000026034.17	0	0.56137234	0.468652589	0.094339623	0.245823	0.230107863	0.046833076	0.286340892
chr1|58421776|-	AGACA	ENSMUSG00000026034.17	0	0.216410638	0.515887529	0.075471698	0.0177611	0.004299752	0.031523154	0.089762799
chr1|58421873|-	GAACA	ENSMUSG00000026034.17	0	0.106393617	0.451248713	0.057692308	0.27034155	1	0.022229375	0.248693943
chr1|58421887|-	AGACT	ENSMUSG00000026034.17	0	0.357978723	0.227661136	0.038461538	0.041404963	1	0.064153331	0.53410399
chr1|58421915|-	GAACT	ENSMUSG00000026034.17	0	0.068085106	0.405293253	0.019230769	0.32847244	4.15E-05	0.074475396	0.581777215
chr1|58421928|-	AGACA	ENSMUSG00000026034.17	0	0.310265957	0.448484333	0.115384615	0.05265508	1	0.046125157	0.239946499
chr1|58423983|-	AGACT	ENSMUSG00000026034.17	0	0.199842553	0.311867026	0.076923077	0.00863756	1	0.028414014	0.182069495
chr1|58431159|-	GAACA	ENSMUSG00000026035.15	0	0.0455	0.505263531	0.243243243	0.25284976	0.000343737	0.248193704		0.011387373
chr1|58431172|-	GAACA	ENSMUSG00000026035.15	0	0.1739	0.513486367	0.135135135	0.41063565	0.041625366	0.232364739		0.18738025
chr1|58431187|-	GGACA	ENSMUSG00000026035.15	1	0.7647	0.614222067	0.216216216	0.010446322	1	0.175253856
chr1|58431193|-	GGACC	ENSMUSG00000026035.15	1	0.2105	0.489163592	0.243243243	0.930931	0.000355953	0.756084575		0.99985325
chr1|58431237|-	GGACA	ENSMUSG00000026035.15	0	0.8095	0.60494427	0.351351351	0.8011898	0.000151658	0.744311294		0.9866216
chr1|58431263|-	AGACC	ENSMUSG00000026035.15	0	0.0909	0.427152829	0.166666667	0.08389677	0.138966177	0.015031076
chr1|58431271|-	AGACA	ENSMUSG00000026035.15	0	0.4	0.5164268	0.166666667	0.10834767	0.278788921	0.659605465		0.032086454
chr1|58431310|-	AGACT	ENSMUSG00000026035.15	0	0.7222	0.660120315	0.277777778	0.5092512	0.014582956	0.157135983		0.13569047
chr1|58434354|-	GGACA	ENSMUSG00000026035.15	0	0.3182	0.296815725	0.125	0.011988318	0.284621728	0.064040569		0.009455626
chr1|58440857|-	AAACA	ENSMUSG00000026035.15	0	0.3913	0.497577008	0.275	0.07191465	0.000321841	0.178375303
chr1|58442532|-	AAACA	ENSMUSG00000026035.15	0	0.0625	0.529418778	0.128205128	0.11470058	1	0.067660775
chr1|58442541|-	GAACA	ENSMUSG00000026035.15	0	0	0.523117807	0.051282051	0.0830855	0.191705019	0.201705774
chr1|58444606|-	GAACC	ENSMUSG00000026035.15	0	0.0952	0.537385381	0.230769231	0.16813654	1	0.025216405
chr1|58444621|-	AAACA	ENSMUSG00000026035.15	0	0.1905	0.520479912	0.578947368	0.06816556	0.022358651	0.083039646
chr1|58445214|-	GAACC	ENSMUSG00000026035.15	0	0.6923	0.506829359	0.086956522	0.23065579	4.56E-06	0.22110362
chr1|58447801|+	GGACA	ENSMUSG00000026036.17	0	0.8387	0.615719647	0.658536585	0.99401605	3.57E-17	0.962279724
chr1|58447912|+	AGACT	ENSMUSG00000026036.17	0	0.5	0.539432638	0.166666667	0.35602003	1	0.028249354	0.478802174
chr1|58447971|+	AAACC	ENSMUSG00000026036.17	0	0.4286	0.589248328	0.047619048	0.012102867	1	0.016118002
chr1|58448008|+	GAACA	ENSMUSG00000026036.17	0	0.3333	0.561367405	0.047619048	0.18072547	1	0.004031536	0.295437247
chr1|58450388|+	GAACT	ENSMUSG00000026036.17	0	0.1053	0.363869864	0.30952381	0.75576067	1	0.014109393	0.563211024
chr1|58450428|+	AGACT	ENSMUSG00000026036.17	0	0.125	0.195246876	0.023255814	0.07110598	1	0.237469243	0.192283496
chr1|58450470|+	GAACC	ENSMUSG00000026036.17	0	0.0541	0.548394676	0.11627907	0.48172504	1	0.155315173	0.274167448
chr1|58450482|+	AGACC	ENSMUSG00000026036.17	0	0.3871	0.499011752	0.046511628	0.20828629	0.745504582	0.033539176	0.270221919
chr1|58450488|+	GGACA	ENSMUSG00000026036.17	0	0.7742	0.231015409	0.046511628	0.06814511	1	0.012375044	0.169803426
chr1|58452107|+	AAACC	ENSMUSG00000026036.17	0	0.0278	0.435698059	0.111111111	0.011540234	1	0.004838099	0.279771984
chr1|58452137|+	AGACT	ENSMUSG00000026036.17	0	0.7	0.555037716	0.066666667	0.2052828	1	0.023153249	0.466549993
chr1|58452171|+	GGACA	ENSMUSG00000026036.17	0	0.4412	0.584877365	0.111111111	0.12001465	0.001094065	0.019717863	0.513965428
chr1|58452191|+	AAACT	ENSMUSG00000026036.17	0	0.2857	0.538915839	0.2	0.15134838	1	0.004132073
chr1|58455680|+	AAACA	ENSMUSG00000026036.17	0	0.2333	0.5198363	0.244444444	0.07550132	0.336872951	0.05400624	0.147600174
chr1|58455728|+	GAACA	ENSMUSG00000026036.17	0	0.0811	0.518586843	0.130434783	0.32115558	0.495518838	0.008139726	0.421439797
chr1|58461204|+	GAACA	ENSMUSG00000026036.17	0	0.1935	0.525887783	0.106382979	0.29851246	1	0.041376769	0.51950258
chr1|58461295|+	AGACA	ENSMUSG00000026036.17	0	0.8333	0.441666865	0.14893617	0.2241107	1	0.018591003	0.065783314
chr1|58461305|+	GGACC	ENSMUSG00000026036.17	0	0.1724	0.349346861	0.234042553	0.6010792	1	0.039526998	0.246179715
chr1|58461342|+	GGACA	ENSMUSG00000026036.17	0	0.4828	0.258640855	0.319148936	0.46996173	0.036325953	0.010857133	0.581154764
chr1|58461428|+	GGACT	ENSMUSG00000026036.17	1	0.9535	0.667284423	1	0.9915519	5.93E-14	0.950037381	0.996976137
chr1|58461485|+	AAACT	ENSMUSG00000026036.17	0	0.075	0.536986546	0.212765957	0.5862263	1	0.133361582	0.677420139
chr1|58461514|+	AAACC	ENSMUSG00000026036.17	0	0.2174	0.552798983	0.347826087	0.10938233	1	0.012830617
chr1|58463489|-	AAACA	ENSMUSG00000026037.14	0	0.1111	0.54821949	0.588235294	0.031496536	0.012711016	0.054001777		0.4866783
chr1|58463669|-	AGACA	ENSMUSG00000026037.14	0	0.9091	0.587354096	0.416666667	0.7047901	0.000328796	0.490861264	0.645546675	0.99883336
chr1|58463695|-	GGACT	ENSMUSG00000026037.14	0	0.75	0.555141731	0.583333333	0.85634327	1.02E-05	0.743085282		0.999933
chr1|58463724|-	GGACT	ENSMUSG00000026037.14	1	0.8571	0.660976997	0.916666667	0.99140614	6.46E-09	0.9387478	0.986939549	0.9980513
chr1|58463782|-	GGACT	ENSMUSG00000026037.14	1	0.7931	0.634333499	0.805555556	0.9602841	6.46E-09	0.900217913		0.99165076
chr1|58463811|-	GGACA	ENSMUSG00000026037.14	0	0.44	0.233864579	0.085714286	0.3593211	0.653247175	0.044927963		0.22963916
chr1|58463922|-	GAACT	ENSMUSG00000026037.14	0	0.2593	0.544995504	0.411764706	0.8656828	1	0.126416124	0.894044042	0.006673118
chr1|58463963|-	AGACT	ENSMUSG00000026037.14	1	0.5833	0.421175315	0.303030303	0.57919234	5.22E-07	0.458443815		0.9987692
chr1|58464056|-	GAACT	ENSMUSG00000026037.14	1	0.5455	0.577138264	0.490196078	0.8635882	0.240146721	0.138859281	0.818164945	0.1587325
chr1|58464184|-	GAACT	ENSMUSG00000026037.14	1	0.2424	0.585413121	0.156862745	0.7004914	0.001446633	0.087450776	0.719467998	0.121801436
chr1|58464286|-	GAACT	ENSMUSG00000026037.14	0	0.2368	0.585637933	0.333333333	0.5223962	0.574975185	0.010945639	0.477011114	0.008416662
chr1|58466002|-	GAACA	ENSMUSG00000026037.14	0	0.0256	0.543409981	0.039215686	0.12500297	1	0.018657556	0.139926821	0.008306582
chr1|58466012|-	AAACT	ENSMUSG00000026037.14	0	0.3929	0.556432248	0.098039216	0.0899832	0.010788791	0.179241852	0.115832753	0.7667287
chr1|58466019|-	GGACC	ENSMUSG00000026037.14	0	0.3333	0.563817302	0.333333333	0.35570398	1	0.352261969	0.288315535	0.01734312
chr1|58467667|-	GGACA	ENSMUSG00000026037.14	0	0.8864	0.613743238	0.58	0.831756	1	0.146682279	0.590818584	0.80198634
chr1|58469748|-	GAACT	ENSMUSG00000026037.14	0	0.2609	0.588736581	0.104166667	0.89022064	1	0.126539327	0.706981063
chr1|58469761|-	AAACC	ENSMUSG00000026037.14	0	0.0526	0.587585992	0.125	0.013571846	0.380889577	0.011991115	0.107183076
chr1|58469791|-	AAACT	ENSMUSG00000026037.14	0	0.0488	0.505933758	0.833333333	0.06170708	1	0.070317044	0.124736853
chr1|58471003|-	GGACA	ENSMUSG00000026037.14	0	0.75	0.599270564	0.0625	0.28501433	1	0.007307172	0.196023703
chr1|58471025|-	AGACA	ENSMUSG00000026037.14	0	0.4194	0.505401259	0.104166667	0.074381426	1	0.041374968	0.147105232
chr1|58471072|-	GAACT	ENSMUSG00000026037.14	0	0.1429	0.564228038	0.083333333	0.5127572	0.028360992	0.058751231	0.430081546
chr1|58472318|-	AAACA	ENSMUSG00000026037.14	0	0.7778	0.190384057	0.229166667	0.003670073	0.374810898	0.227601499
chr1|58472330|-	GGACT	ENSMUSG00000026037.14	0	0.4737	0.286514841	0.265306122	0.33421177	1	0.050677278	0.451434016
chr1|58472393|-	GAACT	ENSMUSG00000026037.14	0	0.28	0.584628349	0.458333333	0.3076231	0.908938894	0.01459063	0.551170409
chr1|58474876|-	GAACC	ENSMUSG00000026037.14	0	0.2	0.568714215	0.659574468	0.3892873	0.57676257	0.744014224	0.204709142
chr1|58476462|-	AAACT	ENSMUSG00000026037.14	0	0.1944	0.539590433	0.14893617	0.28445205	1	0.004983046	0.413550049
chr1|58476539|-	AAACT	ENSMUSG00000026037.14	0	0.0833	0.501147974	0.127659574	0.07574918	1	0.008949038	0.359043419
chr1|58480966|-	AGACA	ENSMUSG00000026037.14	0	0.7188	0.553638652	0.065217391	0.06961574	1	0.008740963	0.157037258
chr1|58480991|-	AGACA	ENSMUSG00000026037.14	0	0.2353	0.450354337	0.173913043	0.08169506	1	0.013494181	0.466402233
chr1|58481019|-	AGACT	ENSMUSG00000026037.14	0	0.1395	0.194031433	0.173913043	0.06246276	1	0.105695521	0.140853286
chr1|58481065|-	AGACA	ENSMUSG00000026037.14	0	0.875	0.561983394	0.108695652	0.07123792	0.155208918	0.02318541	0.253648818
chr1|58483690|-	AAACT	ENSMUSG00000026037.14	0	0.1724	0.517154459	0.181818182	0.36490452	1	0.330979805	0.214905158
chr1|58493680|-	AAACA	ENSMUSG00000026037.14	0	0.125	0.451144308	0.295454545	0.04351034	1	0.010753492	0.266028672
chr1|58493732|-	AAACA	ENSMUSG00000026037.14	0	0.4	0.570354728	0.181818182	0.11016343	8.16E-08	0.330480441	0.262810111
chr1|58493742|-	GAACT	ENSMUSG00000026037.14	0	0.2326	0.586490925	0.295454545	0.3793483	1	0.00413701	0.498318553
chr1|58500272|-	GAACT	ENSMUSG00000026037.14	0	0.2703	0.583579699	0.159090909	0.5743357	1	0.291588888	0.295340687
chr1|58500317|-	AGACT	ENSMUSG00000026037.14	0	0.5455	0.543558087	0.318181818	0.22776017	1	0.023930804	0.2684367
chr1|58500381|-	GAACT	ENSMUSG00000026037.14	0	0	0.380413433	0.651162791	0.3017388	1	0.039816977	0.295822591
chr1|58501333|-	GGACA	ENSMUSG00000026037.14	0	0.5676	0.510206069	0.23255814	0.5219641	0.111711621	0.026026951	0.369150996
chr1|58501391|-	AAACC	ENSMUSG00000026037.14	0	0.35	0.580544947	0.047619048	0.02212714	1	0.006915938	0.03960846
chr1|58504779|-	GGACT	ENSMUSG00000026037.14	0	0.375	0.131187713	0.12195122	0.47346026	0.339390858	0.028389571	0.670717657
chr1|58504902|-	GGACC	ENSMUSG00000026037.14	0	0.1579	0.31684297	0.142857143	0.26910377	1	0.006667937	0.292611688
chr1|58591102|+	GGACA	ENSMUSG00000026032.8	0	0.7094	0.29342892	0.158469945	0.05357151	1.40E-06	0.183720658	0.41540283	0.027526142
chr1|58591108|+	GGACA	ENSMUSG00000026032.8	0	0.2231	0.232102898	0.108695652	0.17599158	1	0.20501953	0.397441	0.006673118
chr1|58591114|+	GAACA	ENSMUSG00000026032.8	0	0.0876	0.528340433	0.097826087	0.23779503	0.05655343	0.213016094	0.43137148	0.049649153
chr1|58591120|+	GGACA	ENSMUSG00000026032.8	0	0.1789	0.281962258	0.070652174	0.070202634	1	0.123169127	0.333940864	0.13949503
chr1|58591126|+	GAACA	ENSMUSG00000026032.8	0	0.0685	0.528733935	0.076086957	0.27611747	0.000633858	0.277336099	0.384506106	0.014103114
chr1|58591132|+	GGACA	ENSMUSG00000026032.8	0	0.6429	0.319774991	0.065217391	0.07851414	1	0.166541112	0.289182693	0.5531129
chr1|58591153|+	GAACT	ENSMUSG00000026032.8	0	0.1085	0.375296977	0.190217391	0.3560787	1	0.057508305	0.651573479	0.011681151
chr1|58591168|+	AGACA	ENSMUSG00000026032.8	0	0.7	0.521021998	0.065217391	0.13934262	1	0.060563158	0.177966356	0.050406165
chr1|58595917|+	AAACT	ENSMUSG00000026032.8	0	0.0702	0.525936228	0.125	0.2908462	1	0.016140076	0.401033312	0.6475699
chr1|59639453|-	AAACA	ENSMUSG00000026021.15	0	0.188	0.534953101	0.370212766	0.011869634	0.438119186	0.029734091	0.07093025	0.6917425
chr1|59639483|-	GGACA	ENSMUSG00000026021.15	0	0.5752	0.268110774	0.121848739	0.4809791	1	0.051430011	0.519794703	0.99898595
chr1|59639500|-	GGACA	ENSMUSG00000026021.15	0	0.2284	0.246627662	0.163865546	0.17947373	1.26E-09	0.320634572	0.456771612	0.9997929
chr1|59639538|-	AGACA	ENSMUSG00000026021.15	0	0.1786	0.405895871	0.107142857	0.35127988	0.867310955	0.065501511	0.430554986	0.92599547
chr1|59639624|-	AGACA	ENSMUSG00000026021.15	0	0.8131	0.473959465	0.070175439	0.29856753	1	0.068569714	0.318474561	0.396896
chr1|59639719|-	GAACA	ENSMUSG00000026021.15	0	0.0596	0.521959099	0.056338028	0.3143155	0.310198243	0.025521942	0.427845389	0.019394195
chr1|59639731|-	GGACC	ENSMUSG00000026021.15	0	0.1754	0.359095778	0.190140845	0.4098898	0.001250587	0.120319693	0.23814109	0.9997954
chr1|59639788|-	GAACT	ENSMUSG00000026021.15	0	0.285	0.584026045	0.596428571	0.9247243	3.26E-33	0.335374343	0.7599383	0.06553472
chr1|59639793|-	GAACT	ENSMUSG00000026021.15	0	0.3678	0.546753578	0.262589928	0.935404	1.05E-57	0.704666048	0.937523246	0.010911685
chr1|59639831|-	GGACT	ENSMUSG00000026021.15	1	0.8525	0.650367344	0.863309353	0.98917943	1.02E-97	0.888233466	0.966996551	0.9999548
chr1|59639938|-	GGACT	ENSMUSG00000026021.15	0	0.5874	0.327982896	0.610294118	0.917484	2.00E-20	0.554893962	0.923831761	0.97499925
chr1|59640013|-	AGACC	ENSMUSG00000026021.15	0	0.4367	0.496957633	0.15498155	0.13203262	6.32E-06	0.060432942	0.097721621	0.32337937
chr1|59640080|-	GAACA	ENSMUSG00000026021.15	0	0.0861	0.538651147	0.079245283	0.396847	0.019728319	0.216154521	0.440677315	0.17602614
chr1|59640226|-	GAACA	ENSMUSG00000026021.15	0	0.0565	0.531257289	0.058295964	0.059948515	1	0.004217112	0.15285632	0.39939624
chr1|59644519|-	AGACA	ENSMUSG00000026021.15	0	0.6356	0.438038476	0.041474654	0.024594033	1	0.0764661	0.132398829	0.012098459
chr1|59644543|-	AAACT	ENSMUSG00000026021.15	0	0.2368	0.51645998	0.041474654	0.055696618	1	0.025280151	0.333655506	0.15402982
chr1|59655460|-	GGACA	ENSMUSG00000026021.15	0	0.617	0.306181379	0.120930233	0.036521625	1	0.079780448	0.281565756	0.1608737
chr1|59655475|-	AAACT	ENSMUSG00000026021.15	0	0.0955	0.496148318	0.246511628	0.28488874	0.000552663	0.345922436	0.251003742	0.21755297
chr1|59655509|-	GGACT	ENSMUSG00000026021.15	0	0.3013	0.281427252	0.181395349	0.20856616	3.39E-06	0.195501449	0.457182854	0.006829849
chr1|59655523|-	AAACC	ENSMUSG00000026021.15	0	0.128	0.572063098	0.171296296	0.020433282	0.014107033	0.067870004	0.089157701	0.0767995
chr1|59670714|-	AGACC	ENSMUSG00000026021.15	0	0.6099	0.55544145	0.148148148	0.044478536	0.398033559	0.043522292	0.115474507	0.006673118
chr1|59670760|-	AAACC	ENSMUSG00000026021.15	0	0.4348	0.612226793	0.153846154	0.016504502	0.896888656	0.040855845	0.130870149	0.013003906
chr1|59690502|+	AAACT	ENSMUSG00000026020.9	0	0.017694444	0.506150541	0.210526316	0.059786715	1	0.014666677	0.142808378
chr1|59690539|+	AAACT	ENSMUSG00000026020.9	0	0	0.509002584	0.077922078	0.15167795	1	0.029432169	0.322004586
chr1|59692348|+	AAACA	ENSMUSG00000026020.9	0	0.036164384	0.533262592	0.753246753	0.04975592	1	0.108942835	0.251040339
chr1|59696011|+	AAACA	ENSMUSG00000026020.9	0	0.240135526	0.523830001	0.316455696	0.04180001	0.038129437	0.064083834	0.27833426
chr1|59696056|+	GAACC	ENSMUSG00000026020.9	0	0.114405263	0.490812904	0.341772152	0.37046188	1	0.11594878	0.262125701
chr1|59696080|+	AAACT	ENSMUSG00000026020.9	0	0.134690909	0.484159236	0.125	0.08723612	1	0.044976333	0.349770069
chr1|59698366|+	GAACT	ENSMUSG00000026020.9	0	0.175631646	0.536889892	0.268292683	0.47159234	0.544867759	0.165901949	0.403271228
chr1|59698417|+	GAACC	ENSMUSG00000026020.9	0	0.20243375	0.535835839	0.481927711	0.22271807	1	0.770833251	0.127689302
chr1|59700925|+	GGACA	ENSMUSG00000026020.9	0	0.24445875	0.37132868	0.240963855	0.20619273	1	0.029119276	0.281838477
chr1|59702837|+	GAACT	ENSMUSG00000026020.9	0	0.174319753	0.534271704	0.107142857	0.31622842	0.752360848	0.144942207	0.439653695	0.012576585
chr1|59702842|+	AAACA	ENSMUSG00000026020.9	0	0.432303704	0.515857301	0.488095238	0.03634157	1.62E-08	0.197357185	0.075428829	0.48836747
chr1|59704065|+	GGACA	ENSMUSG00000026020.9	0	0.68826988	0.264800837	0.157303371	0.104069114	1	0.0305162	0.248699829	0.006673118
chr1|59704074|+	GAACT	ENSMUSG00000026020.9	0	0.101845783	0.374479821	0.078651685	0.11299815	0.031589896	0.030325101	0.504937768	0.009444281
chr1|59704157|+	GAACA	ENSMUSG00000026020.9	0	0.3999	0.530573356	0.43956044	0.2499558	1	0.039719822	0.142278671	0.036297675
chr1|59704647|+	GGACT	ENSMUSG00000026020.9	0	0.57093253	0.304222832	0.277777778	0.2221191	0.083144657	0.192775588	0.377881616	0.109532826
chr1|59705685|+	AGACA	ENSMUSG00000026020.9	0	0.368749425	0.484675182	0.085106383	0.088410355	3.60E-18	0.178405823	0.347156733	0.010705235
chr1|59705701|+	GGACT	ENSMUSG00000026020.9	1	0.3385	0.211771024	0.258064516	0.480258	0.225475424	0.085465932	0.485659778	0.9996227
chr1|59705743|+	AAACA	ENSMUSG00000026020.9	0	0.3651	0.547422543	0.322580645	0.14204141	1	0.043848682	0.077277921	0.21964751
chr1|59706656|+	AAACT	ENSMUSG00000026020.9	0	0.0423	0.506079538	0.215053763	0.23195656	1	0.011333778	0.496694237	0.17821066
chr1|59706720|+	GAACA	ENSMUSG00000026020.9	0	0.4098	0.547700638	0.193548387	0.24008727	1	0.010993656	0.375407457	0.006767699
chr1|59706759|+	GGACA	ENSMUSG00000026020.9	0	0.9143	0.495208823	0.178947368	0.22845311	1	0.021503472	0.436861336	0.388742
chr1|59707020|+	GAACA	ENSMUSG00000026020.9	0	0.4035	0.543766448	0.432989691	0.2341055	1	0.051609947	0.206074372	0.08220269
chr1|59707055|+	GAACA	ENSMUSG00000026020.9	0	0.1667	0.515273838	0.154639175	0.4901083	1	0.014340063	0.389605969	0.24248058
chr1|59709012|+	AGACT	ENSMUSG00000026020.9	0	0.2623	0.193630635	0.094736842	0.15281221	1	0.076966831	0.191609874	0.013157276
chr1|59710537|+	GAACA	ENSMUSG00000026020.9	0	0.3103	0.509626811	0.161016949	0.1994991	1	0.050455132	0.489219636	0.009480097
chr1|59710594|+	AAACA	ENSMUSG00000026020.9	0	0.2346	0.54224032	0.611570248	0.05595521	1	0.006262723	0.054776624	0.1009274
chr1|59711316|+	AGACT	ENSMUSG00000026020.9	0	0.3152	0.193495079	0.066666667	0.071082905	1	0.059053785	0.178365961	0.02307835
chr1|59711330|+	GAACC	ENSMUSG00000026020.9	0	0.043	0.524622091	0.291666667	0.13077033	0.093916943	0.430510905	0.149731368	0.008883812
chr1|59711349|+	GAACA	ENSMUSG00000026020.9	0	0.3837	0.517821132	0.355371901	0.71930265	1	0.115834022	0.428710252	0.1960169
chr1|60078218|-	AGACA	ENSMUSG00000026019.15	0	0.330424706	0.411187366	0.122222222	0.016344677	1	0.018574925	0.207657233
chr1|60080529|-	GGACA	ENSMUSG00000026019.15	0	0.879885714	0.25920806	0.078651685	0.12678227	0.000125924	0.290285378
chr1|60080534|-	GGACT	ENSMUSG00000026019.15	0	0.3896	0.214341029	0.247191011	0.423389021	0.488801733	0.119057431	0.734128505
chr1|60080552|-	AGACA	ENSMUSG00000026019.15	0	0.826275	0.467187077	0.101123596	0.058634246	1	0.036291561	0.13542334
chr1|60082092|-	GAACA	ENSMUSG00000026019.15	0	0.315353571	0.540685376	0.303370787	0.550327475	5.25E-05	0.773225032	0.392016768
chr1|60082296|-	GAACT	ENSMUSG00000026019.15	0	0.046906024	0.427454104	0.909090909	0.466534239	1	0.117814186	0.492700726
chr1|60082312|-	AGACT	ENSMUSG00000026019.15	0	0.375822892	0.350310961	0.102272727	0.158789935	0.000504843	0.106559784	0.389483787
chr1|60082325|-	AGACA	ENSMUSG00000026019.15	0	0.56586988	0.444813938	0.068181818	0.012981576	1	0.025245342	0.09583893
chr1|60083763|-	GGACT	ENSMUSG00000026019.15	0	0.565242308	0.444556483	0.301204819	0.231114993	0.295669053	0.142254188	0.547866926
chr1|60083772|-	GAACA	ENSMUSG00000026019.15	0	0.294229487	0.543049573	0.108433735	0.23877317	0.133971397	0.021373918	0.172332704
chr1|60083777|-	AAACA	ENSMUSG00000026019.15	0	0.710780769	0.373349538	0.144578313	0.031549232	0.003912396	0.151338316	0.139902882
chr1|60087124|-	GAACA	ENSMUSG00000026019.15	0	0.099984932	0.506621563	0.038961039	0.144653568	1	0.005920388	0.118550021
chr1|60087158|-	AGACT	ENSMUSG00000026019.15	0	0.172065753	0.245922975	0.12987013	0.052582655	0.259769376	0.029110263	0.416580141
chr1|60087163|-	GGACC	ENSMUSG00000026019.15	0	0.071678082	0.369480215	0.168831169	0.109438579	0.321377934	0.083825817	0.236412406
chr1|60088080|-	GGACA	ENSMUSG00000026019.15	0	0.692104225	0.566496183	0.24	0.126232969	0.079819757	0.177075557	0.416561157
chr1|60088130|-	AGACT	ENSMUSG00000026019.15	0	0.366442857	0.238634068	0.054054054	0.153088625	0.193427867	0.114221935	0.243963085
chr1|60089343|-	GAACT	ENSMUSG00000026019.15	0	0.199289855	0.489857101	0.342465753	0.331494715	0.46722825	0.010087985	0.556080937
chr1|60091029|-	GAACA	ENSMUSG00000026019.15	0	0.076521739	0.531500802	0.04109589	0.298382775	0.168415877	0.041156813	0.49136205
chr1|60091037|-	GAACT	ENSMUSG00000026019.15	0	0.369165217	0.568870209	0.232876712	0.742202339	0.70517119	0.008957295	0.665898919
chr1|60091046|-	AAACA	ENSMUSG00000026019.15	0	0.085052941	0.540589966	0.736111111	0.059136097	0.243005565	0.008789288	0.154104337
chr1|60094440|-	AGACC	ENSMUSG00000026019.15	0	0.398089706	0.489394398	0.152777778	0.096860409	0.402519312	0.095902213	0.084597126
chr1|60094472|-	GGACC	ENSMUSG00000026019.15	0	0.02175	0.347945819	0.055555556	0.473898292	0.435232006	0.181435256	0.206740573
chr1|60097512|-	GAACA	ENSMUSG00000026019.15	0	0.146355882	0.519059292	0	0.088459302	0.185749176	0.044819574	0.133971483
chr1|60097664|-	GAACC	ENSMUSG00000026019.15	0	0.616014516	0.451600058	0.015151515	0.177525845	1	0.030689027	0.391943574
chr1|60097687|-	GAACC	ENSMUSG00000026019.15	0	0.09099434	0.577313816	0.163934426	0.19376207	0.766392549	0.144234755	0.356369168
chr1|60097767|-	GGACT	ENSMUSG00000026019.15	0	0.625	0.592002896	0.269230769	0.73627186	0.736174153	0.174023208
chr1|60097783|-	GGACT	ENSMUSG00000026019.15	0	0.4348	0.291113726	0.192307692	0.5922585	0.002401238	0.047685216
chr1|60097800|-	AAACA	ENSMUSG00000026019.15	0	0.125	0.567625713	0.346153846	0.006759035	1	0.020284387
chr1|60097875|-	AGACA	ENSMUSG00000026019.15	0	0.3889	0.534496514	0.043478261	0.04838854	1	0.079325477
chr1|63143624|-	AAACT	ENSMUSG00000025968.16	0	0.1667	0.540231128	0.571428571	0.09701338	0.232248271	0.04146003	0.172062948	0.46216115
chr1|63143788|-	GGACA	ENSMUSG00000025968.16	0	0.425228814	0.454374727	0.671875	0.8286146	2.37E-07	0.105086466	0.694433451	0.99992234
chr1|63143799|-	AGACA	ENSMUSG00000025968.16	0	0.74410339	0.56134194	0.140625	0.3485666	0.028507676	0.304406427	0.162523732	0.7724027
chr1|63143815|-	GGACC	ENSMUSG00000025968.16	0	0.56425	0.639841122	0.123076923	0.24126825	0.548693868	0.087193949	0.24023661	0.9960647
chr1|63143828|-	AGACA	ENSMUSG00000025968.16	0	0.529666667	0.537966093	0.123076923	0.072131954	0.140066168	0.444639056	0.216081828	0.30385837
chr1|63143898|-	AGACA	ENSMUSG00000025968.16	0	0.620366667	0.487556397	0.076923077	0.006615388	0.241166682	0.130692218	0.11728996	0.006673118
chr1|63143921|-	AGACT	ENSMUSG00000025968.16	0	0.184016667	0.487406963	0.076923077	0.014097178	1	0.035978084	0.234173089
chr1|63147133|-	AGACT	ENSMUSG00000025968.16	0	0.064083333	0.196083829	0.076923077	0.036257375	1	0.072873365	0.148422912	0.023735907
chr1|63147184|-	AAACC	ENSMUSG00000025968.16	0	0.072083333	0.548538913	0.215384615	0.12881309	0.006813031	0.327611577	0.068116009	0.19567518
chr1|63147324|-	AAACT	ENSMUSG00000025968.16	0	0.886425424	0.330548364	0.111111111	0.014130199	0.688726856	0.001329948	0.293015271	0.5634319
chr1|63147377|-	GAACC	ENSMUSG00000025968.16	0	0.128086207	0.518372238	0.129032258	0.66030335	0.018379303	0.434132143	0.239922181	0.011475513
chr1|63148423|-	AGACT	ENSMUSG00000025968.16	0	0.131428571	0.19115204	0.133333333	0.049575724	1	0.022532516	0.420520216	0.007699803
chr1|63148463|-	AAACC	ENSMUSG00000025968.16	0	0.019839286	0.601574974	0.15	0.010266352	0.339856193	0.029532268	0.051400919	0.017477136
chr1|63149988|-	GGACT	ENSMUSG00000025968.16	0	0.685445455	0.628852738	0.508474576	0.80727196	1	0.149854907	0.607292235	0.2994423
chr1|63150045|-	GAACC	ENSMUSG00000025968.16	0	0.223974074	0.44139847	0.103448276	0.4221034	0.120049178	0.010463303	0.103292808	0.014142065
chr1|63150071|-	AAACC	ENSMUSG00000025968.16	0	0.159763636	0.618336741	0.152542373	0.018514264	0.002496229	0.055243741	0.18447724	0.26326343
chr1|63150084|-	GGACC	ENSMUSG00000025968.16	0	0.275063636	0.318654302	0.169491525	0.1949841	0.018887577	0.043815822	0.408322096	0.395154
chr1|63151690|-	AAACC	ENSMUSG00000025968.16	0	0.097003704	0.596221352	0.070175439	0.013492918	1	0.006864484	0.075532556
chr1|63152805|-	AGACA	ENSMUSG00000025968.16	0	0.418188889	0.405477101	0.192982456	0.06439777	0.313070729	0.24497846	0.186532259
chr1|63152826|-	AGACT	ENSMUSG00000025968.16	0	0.345651852	0.219386332	0.192982456	0.27701676	0.271778695	0.014358157	0.239476562
chr1|63152856|-	GGACC	ENSMUSG00000025968.16	0	0.16527037	0.325184341	0.438596491	0.33328906	1	0.071859513	0.208594874
chr1|63156326|-	AGACT	ENSMUSG00000025968.16	0	0.132746154	0.192375599	0.072727273	0.047293864	1	0.04758649	0.293911457
chr1|63157197|-	AGACT	ENSMUSG00000025968.16	0	0.277417647	0.490587691	0.178571429	0.25236028	0.223873253	0.127009349	0.148588017
chr1|63159824|-	GAACC	ENSMUSG00000025968.16	0	0.184693878	0.546837251	0.240740741	0.081832126	0.210328689	0.077999707	0.146931738
chr1|63159833|-	AGACT	ENSMUSG00000025968.16	0	0.331530612	0.236657377	0.092592593	0.169216	0.426693974	0.110323133	0.194832027
chr1|63159848|-	GGACT	ENSMUSG00000025968.16	0	0.257618367	0.288664648	0.296296296	0.0671096	0.463655514	0.059816681	0.271903187
chr1|63160883|-	AAACC	ENSMUSG00000025968.16	0	0.0468	0.335639911	0.055555556	0.018473947	1	0.007449501	0.047537506
chr1|63160952|-	GAACT	ENSMUSG00000025968.16	0	0.203002128	0.519348648	0.076923077	0.80941564	1	0.005173739	0.541202188
chr1|63161009|-	AGACA	ENSMUSG00000025968.16	0	0.673412766	0.523273141	0.173076923	0.14768691	1	0.03686294	0.086337082
chr1|63163670|-	AAACA	ENSMUSG00000025968.16	0	0.523578261	0.403931226	0.08	0.029138124	0.266817769	0.01632369	0.646909654
chr1|63163752|-	GAACT	ENSMUSG00000025968.16	0	0.444455556	0.579383516	0.68	0.9315578	1	0.041489919	0.644601941
chr1|63163814|-	GAACA	ENSMUSG00000025968.16	0	0.140126087	0.497065347	0.156862745	0.20555434	0.38963347	0.017891154	0.592527688
chr1|63164769|-	AGACC	ENSMUSG00000025968.16	0	0.248888889	0.486493966	0.1	0.11775289	1	0.045393614	0.074572369
chr1|63164789|-	GAACA	ENSMUSG00000025968.16	0	0.051522222	0.529305451	0.06	0.37567443	1	0.004110492	0.426783293
chr1|63164795|-	GGACA	ENSMUSG00000025968.16	0	0.7198	0.317626885	0.28	0.6501148	0.667678287	0.094611537	0.205186278
chr1|63166314|-	AAACT	ENSMUSG00000025968.16	0	0.345483721	0.525398673	0.291666667	0.043328106	1	0.033749682	0.377242863
chr1|63170063|-	GAACC	ENSMUSG00000025968.16	0	0.423809524	0.492162554	0.468085106	0.1969697	0.15364902	0.470109362	0.304683
chr1|63170070|-	GAACC	ENSMUSG00000025968.16	0	0.11437619	0.566419197	0.106382979	0.25734565	1	0.024039876	0.252361625
chr1|63176610|-	GAACT	ENSMUSG00000025968.16	0	0.2411025	0.575651338	0.534883721	0.5648133	0.122604417	0.709915608	0.352005243
chr1|63176623|-	GGACA	ENSMUSG00000025968.16	0	0.7145	0.344766015	0.23255814	0.07470342	0.46087684	0.067994735
chr1|63176629|-	AGACC	ENSMUSG00000025968.16	0	0.512895	0.457544721	0.069767442	0.027065586	0.134123964	0.106362577	0.104829587
chr1|63177224|+	AGACC	ENSMUSG00000025967.16	0	0.66306802	0.494294719	0.038211029	0.097798154	0.411274689	0.051042748	0.162422935
chr1|63177232|+	AAACC	ENSMUSG00000025967.16	0	0.831070558	0.437911475	0.10855406	0.12557124	2.46E-30	0.075049866	0.087324048
chr1|63177272|+	GGACA	ENSMUSG00000025967.16	0	0.537203855	0.307314413	0.039757995	0.046332	0.675726404	0.025344575	0.256378308
chr1|63178491|+	AGACA	ENSMUSG00000025967.16	0	0.45899853	0.52898137	0.108678021	0.203182494	5.36E-17	0.071729326	0.229505032
chr1|63179310|+	GGACA	ENSMUSG00000025967.16	0	0.463114087	0.311204483	0.091123331	0.037088245	1	0.059429299	0.355154196
chr1|63179320|+	AAACT	ENSMUSG00000025967.16	0	0.332848524	0.52804111	0.069100903	0.034858804	0.037635127	0.014286795	0.312412699
chr1|63179568|+	GGACT	ENSMUSG00000025967.16	0	0.336738167	0.293546918	0.259491194	0.603736075	0.511503662	0.278516208	0.614892344
chr1|65105313|-	AAACT	ENSMUSG00000044816.10	0	0	0.465971407	0.25	0.12804757	0.355998906	0.353517866
chr1|65158660|-	AAACT	ENSMUSG00000025950.16	0	0.034447312	0.482084623	0.263157895	0.415636833	0.382475314	0.080304773	0.236911617
chr1|65158686|-	AAACA	ENSMUSG00000025950.16	0	0.633565306	0.48709464	0.21	0.022428477	1.27E-07	0.253478077	0.1284534
chr1|65158865|-	AGACT	ENSMUSG00000025950.16	0	0.434324	0.500966278	0.5	0.491225412	0.055079372	0.0935664	0.407840773
chr1|65158900|-	AGACC	ENSMUSG00000025950.16	0	0.505882	0.479858548	0.421568627	0.189336491	1	0.286108932	0.082318217
chr1|65158986|-	GAACA	ENSMUSG00000025950.16	0	0.831948454	0.466136961	0.474747475	0.289403484	0.229386337	0.0258852	0.214151517
chr1|65158992|-	AGACT	ENSMUSG00000025950.16	0	0.432987629	0.257091885	0.212121212	0.519400417	0.71961618	0.159141938	0.557560548
chr1|65159059|-	GAACA	ENSMUSG00000025950.16	0	0.128689691	0.502047951	0.050505051	0.355787188	0.006820016	0.162682687	0.520738602
chr1|65159089|-	AAACT	ENSMUSG00000025950.16	0	0.07914375	0.512062669	0.204081633	0.050107657	0.023717194	0.063320388	0.434064507
chr1|65159130|-	GAACA	ENSMUSG00000025950.16	0	0.06881875	0.532090524	0.051020408	0.240598073	0.12263475	0.02453459	0.158858333
chr1|65159330|-	GAACT	ENSMUSG00000025950.16	0	0.230260465	0.577535217	0.363636364	0.39514	0.925850384	0.014425868	0.424360573
chr1|65159340|-	AGACA	ENSMUSG00000025950.16	0	0.911630233	0.565060403	0.034090909	0.20940909	1	0.021812278	0.191209838
chr1|65159370|-	AAACA	ENSMUSG00000025950.16	0	0.067439535	0.547830196	0.090909091	0.019289017	0.001254605	0.042022112	0.145382658
chr1|65159457|-	AAACC	ENSMUSG00000025950.16	0	0.120490476	0.605209199	0.034883721	0.03528621	1	0.006878856	0.122691713
chr1|65159470|-	AAACT	ENSMUSG00000025950.16	0	0.808504819	0.52189194	0.141176471	0.1580327	0.021045707	0.266953076	0.247874796
chr1|65159498|-	AAACT	ENSMUSG00000025950.16	0	0.59260241	0.559765453	0.070588235	0.08748641	1	0.046132987	0.069802739
chr1|65159513|-	GGACA	ENSMUSG00000025950.16	0	0.401214458	0.579812411	0.176470588	0.70767355	0.001482998	0.079577155	0.489883751
chr1|65161079|-	GGACT	ENSMUSG00000025950.16	0	0.124803614	0.101295772	0.070588235	0.40387717	0.601676897	0.082087563	0.480873346
chr1|65161107|-	AGACC	ENSMUSG00000025950.16	0	0.315106024	0.511400568	0.129411765	0.0701489	0.763685275	0.026953069	0.095113993
chr1|65165113|-	AGACT	ENSMUSG00000025950.16	0	0.1354	0.334679645	0.050632911	0.34301835	0.433714308	0.079701058	0.142836884
chr1|65165208|-	GAACA	ENSMUSG00000025950.16	0	0.076469737	0.522037602	0.038461538	0.5921958	1	0.009527389	0.356301218
chr1|65166130|-	AGACA	ENSMUSG00000025950.16	0	0.535831081	0.445738572	0.052631579	0.12915663	0.05905217	0.068994448	0.07637161
chr1|65166166|-	GAACA	ENSMUSG00000025950.16	0	0.140722973	0.537066345	0.078947368	0.36379203	1	2.74E-06	0.262809783
chr1|65166232|-	AGACT	ENSMUSG00000025950.16	0	0.129554795	0.191463975	0.066666667	0.23448262	1	0.007895541	0.286456555
chr1|65168534|-	GAACT	ENSMUSG00000025950.16	0	0.119890141	0.450934004	0.342465753	0.8395578	1	0.012295855	0.428583801
chr1|65170962|-	GGACC	ENSMUSG00000025950.16	0	0.36331	0.564264563	0.123287671	0.2897898	0.445524058	0.12854742	0.194643989
chr1|65170994|-	AAACC	ENSMUSG00000025950.16	0	0.35	0.573650976	0.191780822	0.00796088	0.803782705	0.031824309	0.093334891
chr1|65171070|-	AAACA	ENSMUSG00000025950.16	0	0.029463235	0.544889649	0.197183099	0.06772634	1	0.037672261	0.054717623
chr1|65171105|-	AAACA	ENSMUSG00000025950.16	0	0.416388406	0.506189967	0.069444444	0.008338046	1	0.031522487	0.116499804
chr1|65175244|-	GAACT	ENSMUSG00000025950.16	0	0.182089552	0.536561798	0.214285714	0.664651	0.190595727	0.051899895	0.344870001
chr1|65175265|-	AAACT	ENSMUSG00000025950.16	0	0.866749254	0.434111175	0.157142857	0.66979575	0.112184543	0.014694876	0.876229823
chr1|65179093|-	AAACA	ENSMUSG00000025950.16	0	0.2917	0.528551614	0.375	0.023323666	1	0.00977375
chr1|67003486|-	GAACT	ENSMUSG00000026000.16	0	0.104821277	0.494586852	0.375	0.38753635	0.605393469	0.061869279	0.388651669	0.008932904
chr1|67003545|-	GAACA	ENSMUSG00000026000.16	0	0.299102128	0.492017375	0.041666667	0.10848762	0.256389528	0.054872406	0.196770698	0.010177585
chr1|67004361|-	GGACA	ENSMUSG00000026000.16	0	0.452389362	0.377439561	0.104166667	0.04239588	0.810075279	0.277036275	0.232696012	0.029343072
chr1|67004368|-	GGACA	ENSMUSG00000026000.16	0	0.698329787	0.510083238	0.020833333	0.16883561	0.73889754	0.044569958	0.212584227	0.1214181
chr1|67004391|-	AGACT	ENSMUSG00000026000.16	0	0.546493617	0.354133421	0.125	0.06333114	0.091394245	0.459367559	0.257391363	0.51794356
chr1|67006931|-	AGACC	ENSMUSG00000026000.16	0	0.419042857	0.521732746	0.021276596	0.04202641	1	0.031485715	0.292753041
chr1|67006994|-	AGACT	ENSMUSG00000026000.16	0	0.393942857	0.256448809	0.042553191	0.054945398	0.543085334	0.171547919	0.251142442
chr1|67007033|-	GAACC	ENSMUSG00000026000.16	0	0.111304878	0.538957663	0.088888889	0.38950628	0.466462344	0.155859827	0.219324678
chr1|67009324|-	AAACT	ENSMUSG00000026000.16	0	0.620707692	0.554279254	0.023255814	0.08619694	0.110001221	0.03345456	0.28712374
chr1|67009342|-	AAACC	ENSMUSG00000026000.16	0	0.278612821	0.567270011	0.023255814	0.011233973	1	0.00890279
chr1|67009363|-	AAACA	ENSMUSG00000026000.16	0	0.198717949	0.528918486	0.046511628	0.033015646	0.164106178	0.36953263	0.114380687
chr1|67009950|-	GAACT	ENSMUSG00000026000.16	0	0.511705263	0.577130855	0.023809524	0.7524617	0.010182183	0.026098609	0.51280421
chr1|67020890|-	GAACA	ENSMUSG00000026000.16	0	0.258589189	0.530881107	0.023809524	0.33500105	1	0.449517169	0.629090369
chr1|67021022|-	GGACC	ENSMUSG00000026000.16	0	0.25	0.322880842	0	0.25193754	0.345276591	0.058608758
chr1|67034158|-	AGACC	ENSMUSG00000026000.16	0	0.476635135	0.549196378	0.047619048	0.06293088	0.594659885	0.219728424	0.093780607
chr1|67038516|-	AAACT	ENSMUSG00000026000.16	0	0.225237838	0.463231031	0.904761905	0.019717777	0.693434774	0.017278267	0.341116101
chr1|67038686|-	GGACC	ENSMUSG00000026000.16	0	0.3846	0.549829894	0.130434783	0.42330495	0.030967591	0.873653679
chr1|67038766|-	GAACA	ENSMUSG00000026000.16	0	0	0.516005818	0	0.41135707	0.427827777	0.026854523
chr1|71557519|+	AAACT	ENSMUSG00000026192.13	0	0.1429	0.522299289	0.049180328	0.6096946	1	0.080377959	0.201043308
chr1|71559277|+	AAACC	ENSMUSG00000026192.13	0	0.6842	0.583459307	0.046875	0.013378263	0.05672658	0.014154756	0.02889476
chr1|71560924|+	AGACA	ENSMUSG00000026192.13	0	0.2195	0.43067911	0.046875	0.036310423	1	0.107054553	0.059914514
chr1|71563792|+	AGACT	ENSMUSG00000026192.13	0	0.1905	0.199963958	0.060606061	0.2725513	0.706864216	0.022917124	0.364263475
chr1|71563833|+	GAACA	ENSMUSG00000026192.13	0	0.0526	0.511983185	0.106060606	0.34781033	1	0.01681015	0.145067438
chr1|71564438|+	AAACC	ENSMUSG00000026192.13	0	0.6111	0.508973008	0.208955224	0.009908783	1	0.290328867	0.05185635
chr1|71564466|+	GAACC	ENSMUSG00000026192.13	0	0.8286	0.468948121	0.223880597	0.18794864	1	0.055122285	0.247827575
chr1|71564474|+	GGACT	ENSMUSG00000026192.13	0	0.44	0.32333527	0.268656716	0.40044436	0.006346408	0.262603062	0.360084653
chr1|71564519|+	GGACA	ENSMUSG00000026192.13	0	0.4348	0.232805895	0.328358209	0.33664885	0.090900241	0.071287247	0.312949598
chr1|71564533|+	AGACC	ENSMUSG00000026192.13	0	0.2826	0.52875534	0.073529412	0.080460586	1	0.03259172	0.143542439
chr1|71564863|+	AAACA	ENSMUSG00000026192.13	0	0.4872	0.531311271	0.289855072	0.08857276	0.000109246	0.184674882	0.127558857
chr1|71564910|+	GAACC	ENSMUSG00000026192.13	0	0.0185	0.451544634	0.057142857	0.3153329	1	0.017226649	0.269199103
chr1|71564921|+	AGACT	ENSMUSG00000026192.13	0	0.4146	0.529287158	0.128571429	0.21835513	0.757042974	0.047945146	0.366636604
chr1|71564953|+	AAACT	ENSMUSG00000026192.13	0	0.5	0.541987036	0.166666667	0.19098976	0.086887261	0.428713184	0.168049693
chr1|71567840|+	AAACT	ENSMUSG00000026192.13	0	0.8718	0.430480138	0.486111111	0.05266148	0.818243132	0.043233469	0.697327793
chr1|71567897|+	AGACA	ENSMUSG00000026192.13	0	0.7818	0.535558743	0.123287671	0.08335892	1	0.068932276	0.181499183
chr1|71570912|+	AAACT	ENSMUSG00000026192.13	0	0	0.505902286	0.894736842	0.09432229	0.100717033	0.006378551	0.121030517
chr1|71572911|+	GGACC	ENSMUSG00000026192.13	0	0.5745	0.630844014	0.157894737	0.32963547	1	0.026806477	0.408524036
chr1|71572924|+	AAACC	ENSMUSG00000026192.13	0	0.4231	0.49667785	0.289473684	0.027243733	1	0.026668512	0.053182967
chr1|71572946|+	GAACA	ENSMUSG00000026192.13	0	0.0141	0.506940305	0.153846154	0.35278112	1	0.118959484	0.477464646
chr1|71576062|+	AGACC	ENSMUSG00000026192.13	0	0.28	0.544478959	0.148148148	0.26879972	1	0.035163604	0.258700997
chr1|71576636|+	GGACA	ENSMUSG00000026192.13	0	0.7925	0.614034097	0.308641975	0.68530947	0.010256019	0.111426792	0.427942306
chr1|71576683|+	AAACT	ENSMUSG00000026192.13	0	0.46	0.557375418	0.317073171	0.23275252	0.00014842	0.063210323	0.564143777
chr1|71577792|+	AGACC	ENSMUSG00000026192.13	0	0.4098	0.566677781	0.170454545	0.15742804	1	0.017434181	0.127492487
chr1|71577867|+	GGACA	ENSMUSG00000026192.13	0	0.322	0.315400871	0.122222222	0.085275374	1	0.026985706	0.240098014
chr1|71577927|+	GGACC	ENSMUSG00000026192.13	0	0.2113	0.301595165	0.586956522	0.24258995	0.122269892	0.280053031	0.100560971
chr1|71578819|+	AGACA	ENSMUSG00000026192.13	0	0.7051	0.543630412	0.188118812	0.11400361	1	0.215566049	0.376461238	0.018284062
chr1|71578848|+	AAACC	ENSMUSG00000026192.13	0	0.5932	0.548427309	0.088235294	0.007789171	1	0.015137468	0.112918526	0.022338467
chr1|71578902|+	AGACA	ENSMUSG00000026192.13	0	0.3429	0.449851905	0.058823529	0.10667683	0.000312825	0.047894853	0.212343633	0.006673118
chr1|71579062|+	GAACT	ENSMUSG00000026192.13	0	0.1282	0.534309411	0.403846154	0.6596956	1	0.010243087	0.539548635	0.026697336
chr1|71579093|+	GGACT	ENSMUSG00000026192.13	0	0.8571	0.653500824	0.326923077	0.7363419	0.001683985	0.545419919	0.592675686	0.99976844
chr1|71579124|+	AAACC	ENSMUSG00000026192.13	0	0.1642	0.57023836	0.075471698	0.02125293	1	0.007215271	0.046774726	0.23056331
chr1|71579161|+	AAACT	ENSMUSG00000026192.13	0	0.3651	0.532364488	0.367924528	0.033760834	0.580421508	0.354014306	0.249445811	0.016954407
chr1|71579173|+	GGACT	ENSMUSG00000026192.13	0	0.7439	0.595486046	0.452830189	0.91317606	2.16E-08	0.461846521	0.851725817	0.9999435
chr1|71579279|+	GGACA	ENSMUSG00000026192.13	0	0.3824	0.501534955	0.047169811	0.29965252	0.093591481	0.254234874	0.353954524	0.006673118
chr1|71579398|+	AAACT	ENSMUSG00000026192.13	0	0.1379	0.520178672	0.15	0.24578038	1	0.145284597	0.325957328	0.33399656
chr1|71585552|-	AGACA	ENSMUSG00000026193.15	0	0.647728814	0.529748554	0.089189189	0.071208532	0.357264844	0.063384023	0.089091634
chr1|71585646|-	AGACA	ENSMUSG00000026193.15	0	0.313682451	0.521219209	0.07712766	0.161809193	0.197151993	0.025702718	0.294151664
chr1|71585754|-	GGACT	ENSMUSG00000026193.15	1	0.748248883	0.64094208	0.605333333	0.884979215	3.70E-07	0.213548992	0.82875212
chr1|71585770|-	AAACA	ENSMUSG00000026193.15	0	0.441905028	0.496167409	0.872	0.036173662	1.42E-08	0.765753573	0.131026343
chr1|71585795|-	GGACA	ENSMUSG00000026193.15	0	0.205770868	0.308117614	0.112299465	0.239357844	0.042175237	0.327168239	0.375680765
chr1|71585839|-	AGACA	ENSMUSG00000026193.15	0	0.258555932	0.439869716	0.115591398	0.100961988	0.219359866	0.025034491	0.145316944
chr1|71585863|-	AGACC	ENSMUSG00000026193.15	0	0.322045609	0.46234226	0.132075472	0.207303181	0.096944735	0.081757245	0.290797651
chr1|71585911|-	AAACA	ENSMUSG00000026193.15	0	0.04985788	0.537342999	0.694822888	0.035867434	1	0.01050317	0.102682441
chr1|71586029|-	AGACT	ENSMUSG00000026193.15	1	0.419935588	0.254855636	0.352941176	0.828007782	2.47E-05	0.154934311	0.902467628
chr1|71586143|-	AGACC	ENSMUSG00000026193.15	0	0.120131173	0.516188573	0.164222874	0.310308492	2.07E-16	0.108943673	0.107904024
chr1|71586837|-	GAACA	ENSMUSG00000026193.15	0	0.02689164	0.533448551	0.070336391	0.172897873	0.185746079	0.011522011	0.166208948
chr1|71586901|-	GAACC	ENSMUSG00000026193.15	0	0.724077049	0.513475057	0.173374613	0.126097066	0.481053682	0.093107975	0.215236083
chr1|71586916|-	AGACC	ENSMUSG00000026193.15	0	0.221960927	0.434641889	0.153125	0.051078678	0.009812806	0.358362231	0.193145643
chr1|71590157|-	GAACA	ENSMUSG00000026193.15	0	0.191004054	0.521609147	0.076433121	0.311124716	0.363920295	0.027822702	0.34841229	0.009055294
chr1|71590174|-	AGACC	ENSMUSG00000026193.15	0	0.635646284	0.505254616	0.140127389	0.128407781	0.120182486	0.015452377	0.19005353	0.010004324
chr1|71593219|-	GAACC	ENSMUSG00000026193.15	0	0.398740486	0.502582914	0.253676471	0.502452316	0.00797535	0.143994922	0.236973666
chr1|71595713|-	GAACC	ENSMUSG00000026193.15	0	0.519554393	0.572249643	0.310344828	0.109900309	0.295724467	0.001193244	0.17680344
chr1|71595786|-	GAACT	ENSMUSG00000026193.15	0	0.11282839	0.456456124	0.278431373	0.787682456	0.841429408	0.021233658	0.575788558
chr1|71597366|-	AGACA	ENSMUSG00000026193.15	0	0.314304762	0.500900894	0.036437247	0.010654579	1.36E-05	0.316664689	0.087495238
chr1|71597385|-	GGACA	ENSMUSG00000026193.15	1	0.790741991	0.599438652	0.141700405	0.655029038	0.069960408	0.232670936	0.556686819
chr1|71597437|-	AGACT	ENSMUSG00000026193.15	1	0.812476856	0.669772538	0.217213115	0.346294653	1	0.263167021	0.50475131
chr1|71597499|-	AGACC	ENSMUSG00000026193.15	0	0.261461778	0.457365897	0.277310924	0.343699861	1	0.013615138	0.115843467
chr1|71597543|-	GGACA	ENSMUSG00000026193.15	0	0.499015625	0.523270629	0.160337553	0.476089249	0.509140066	0.020280574	0.418613568
chr1|71597559|-	GAACA	ENSMUSG00000026193.15	0	0.495861818	0.536821595	0.137339056	0.422611571	5.89E-05	0.180348045	0.367213383
chr1|71597663|-	AGACC	ENSMUSG00000026193.15	0	0.607685047	0.487027307	0.091304348	0.113592027	0.685095249	0.100616437	0.249584712
chr1|71597700|-	GGACC	ENSMUSG00000026193.15	0	0.124220561	0.310810164	0.228699552	0.538365586	1.47E-08	0.192233794	0.483031899
chr1|71598376|-	AGACA	ENSMUSG00000026193.15	0	0.723800474	0.462425369	0.128888889	0.064297643	1	0.007450963	0.152689628
chr1|71598414|-	GAACA	ENSMUSG00000026193.15	0	0.079763285	0.541405037	0.040723982	0.083134716	0.658136602	0.001568177	0.094458468
chr1|71598448|-	GAACC	ENSMUSG00000026193.15	0	0.114948039	0.542909963	0.33640553	0.409856621	1	0.078129491	0.099016733
chr1|71600340|-	AGACC	ENSMUSG00000026193.15	0	0.201796133	0.544618346	0.036082474	0.126557386	0.624353029	0.026939215	0.12315717
chr1|71600385|-	AGACA	ENSMUSG00000026193.15	0	0.168283889	0.372579551	0.051813472	0.108700434	0.541005416	0.086348069	0.275749102
chr1|71600391|-	AGACA	ENSMUSG00000026193.15	0	0.861183889	0.467248709	0.07253886	0.045357413	0.70828466	0.024660349	0.219293848
chr1|71600397|-	GAACA	ENSMUSG00000026193.15	0	0.200793333	0.534817494	0.031088083	0.233647379	1	0.008673152	0.095392425
chr1|71600421|-	AGACC	ENSMUSG00000026193.15	0	0.310257222	0.558704188	0.352331606	0.061465037	4.15E-12	0.165873556	0.187038451
chr1|71601231|-	AGACC	ENSMUSG00000026193.15	0	0.928606215	0.534189798	0.55026455	0.65546759	0.579308254	0.030023363	0.162463084
chr1|71601247|-	GGACA	ENSMUSG00000026193.15	0	0.367825143	0.264276977	0.106951872	0.476954585	1	0.020016639	0.275753245
chr1|71602315|-	GGACT	ENSMUSG00000026193.15	0	0.67882994	0.619640068	0.346153846	0.276909961	1	0.02898356	0.364637613
chr1|71602340|-	AGACA	ENSMUSG00000026193.15	0	0.448497006	0.427079867	0.049450549	0.210086542	0.798773158	0.028620884	0.090183794
chr1|71602369|-	GGACC	ENSMUSG00000026193.15	0	0.077938323	0.362427102	0.165745856	0.400627322	1	0.016512964	0.264627695
chr1|71602374|-	AGACA	ENSMUSG00000026193.15	0	0.87622515	0.569866435	0.121546961	0.17734883	0.404797991	0.04453051	0.068445418
chr1|71602388|-	GAACC	ENSMUSG00000026193.15	0	0.122457229	0.554244171	0.088888889	0.203205598	1	0.022982043	0.192868471
chr1|71603909|-	GGACT	ENSMUSG00000026193.15	1	0.240728477	0.105555344	0.197452229	0.640830857	0.066888156	0.096247933	0.61209026
chr1|71604981|-	AAACT	ENSMUSG00000026193.15	0	0.066168456	0.500336955	0.169811321	0.432283503	0.051031895	0.029374366	0.335665882
chr1|71605013|-	GAACC	ENSMUSG00000026193.15	0	0.508967785	0.516965789	0.106918239	0.304380755	0.002353922	0.109777577	0.20473066
chr1|71605077|-	AAACA	ENSMUSG00000026193.15	0	0.366366667	0.560177379	0.375796178	0.033080948	0.359883594	0.010414991	0.139053121
chr1|71605896|-	AAACT	ENSMUSG00000026193.15	0	0.153974483	0.505792932	0.432258065	0.513810063	0.455835432	0.062136534	0.587142348
chr1|71605902|-	AAACT	ENSMUSG00000026193.15	0	0.007425517	0.479324702	0.116129032	0.059900628	1	0.081962983	0.112261973
chr1|71605912|-	GGACC	ENSMUSG00000026193.15	0	0.369403448	0.372830829	0.167741935	0.402002463	1	0.065732121	0.321405187
chr1|71605997|-	GGACA	ENSMUSG00000026193.15	0	0.315167606	0.562401337	0.269736842	0.212728087	1	0.017289127	0.275059111
chr1|71606705|-	AAACA	ENSMUSG00000026193.15	0	0.676439286	0.53943187	0.273333333	0.032695598	0.236268182	0.053598407	0.115222
chr1|71606746|-	GGACA	ENSMUSG00000026193.15	0	0.955685714	0.614035875	0.086666667	0.933790823	0.112268303	0.572157576	0.810652733
chr1|71606785|-	AGACT	ENSMUSG00000026193.15	0	0.113567883	0.192600023	0.164383562	0.096987388	0.325598722	0.049150283	0.103003502
chr1|71606796|-	AAACC	ENSMUSG00000026193.15	0	0.204980292	0.409596813	0.287671233	0.061069988	0.486448946	0.026097577	0.065971019
chr1|71607906|-	AGACA	ENSMUSG00000026193.15	0	0.367762687	0.516911533	0.085106383	0.026520491	0.862287205	0.13117734	0.134763584
chr1|71607952|-	GAACC	ENSMUSG00000026193.15	0	0.094033835	0.551109831	0.128571429	0.232245749	0.007040728	0.114110217	0.341178983
chr1|71609551|-	AGACC	ENSMUSG00000026193.15	0	0.437972727	0.527619646	0.0546875	0.098103313	0.374427325	0.27794566	0.169428997
chr1|71610931|-	AAACA	ENSMUSG00000026193.15	0	0.395891892	0.573195398	0.034482759	0.065960778	1	0.009609909	0.097133625
chr1|71610968|-	GAACA	ENSMUSG00000026193.15	0	0.054351852	0.488684004	0.156521739	0.264296199	0.000182563	0.0539972	0.294988453
chr1|71611003|-	GGACA	ENSMUSG00000026193.15	0	0.572768224	0.314758672	0.096491228	0.224333259	0.307900688	0.093681779	0.442642897
chr1|71612487|-	AGACA	ENSMUSG00000026193.15	0	0.840410476	0.541707308	0.142857143	0.1845477	0.424138316	0.062644753	0.265417039
chr1|71612604|-	AGACA	ENSMUSG00000026193.15	0	0.134539394	0.357184356	0.038095238	0.09601392	0.008950627	0.115626704	0.191852242
chr1|71613881|-	GGACT	ENSMUSG00000026193.15	0	0.6613	0.524423406	0.707317073	0.72430265	0.348227819	0.044189789	0.694273531
chr1|71613959|-	AAACT	ENSMUSG00000026193.15	0	0.0484	0.480083895	0.3375	0.18704253	0.807803311	0.186029242	0.367650509
chr1|71613969|-	GGACC	ENSMUSG00000026193.15	0	0.0769	0.285829178	0.05	0.14639384	0.535197244	0.011321242	0.209968746
chr1|71615448|-	GAACC	ENSMUSG00000026193.15	0	0.346127586	0.521474698	0.032608696	0.2011785	1	0.011851306	0.297494024
chr1|71615500|-	GGACC	ENSMUSG00000026193.15	0	0.302472414	0.277702766	0.076923077	0.2629612	1	0.02282148	0.300010979
chr1|71618628|-	AAACC	ENSMUSG00000026193.15	0	0.12109759	0.575651763	0.137931034	0.034282435	1	0.044402566	0.196213171
chr1|71619499|-	AGACT	ENSMUSG00000026193.15	0	0.307967901	0.207423068	0.058823529	0.062828615	1	0.021754313	0.206508607
chr1|71620750|-	GGACC	ENSMUSG00000026193.15	0	0.159477215	0.305362194	0.024096386	0.20497504	0.413109367	0.10089524	0.17962122
chr1|71620771|-	AGACC	ENSMUSG00000026193.15	0	0.21444359	0.488240418	0.182926829	0.02170893	1	0.031087762	0.200642407
chr1|71624115|-	GAACC	ENSMUSG00000026193.15	0	0.073286111	0.58238091	0.146666667	0.15248041	1	0.019734209	0.198540345
chr1|71624195|-	GGACC	ENSMUSG00000026193.15	0	0.258718182	0.319899703	0.144927536	0.62915593	0.62111247	0.354180105	0.307484269
chr1|71624278|-	GGACT	ENSMUSG00000026193.15	0	0.491526154	0.321970848	0.632352941	0.40262812	0.008445999	0.186814941	0.61231482
chr1|71624296|-	GAACA	ENSMUSG00000026193.15	0	0.362056923	0.546304965	0.073529412	0.37653542	0.031270667	0.081095503	0.398035526
chr1|71624305|-	AAACT	ENSMUSG00000026193.15	0	0.068566154	0.515341294	0.382352941	0.35043797	0.827969121	0.027276713	0.13095203
chr1|71625979|-	AGACC	ENSMUSG00000026193.15	0	0.167956923	0.512990832	0.28358209	0.07714659	0.178814031	0.078068813	0.177205533
chr1|71626112|-	GAACA	ENSMUSG00000026193.15	0	0.087770313	0.505841276	0.029850746	0.27011713	0.000238033	0.896975435	0.426904649
chr1|71626177|-	GGACC	ENSMUSG00000026193.15	0	0.175309677	0.305486428	0.138461538	0.37296906	0.015581351	0.099054966	0.220806181
chr1|71626208|-	GAACT	ENSMUSG00000026193.15	0	0.137258065	0.570113705	0.276923077	0.8224599	0.214492381	0.03729348	0.444795758
chr1|71626224|-	GGACC	ENSMUSG00000026193.15	0	0.454667797	0.413673527	0.064516129	0.33874208	0.191254506	0.098118807	0.224447608
chr1|71627183|-	AGACC	ENSMUSG00000026193.15	0	0.252058621	0.511401016	0.475409836	0.071083605	1	0.052990631	0.080154121
chr1|71627218|-	GAACC	ENSMUSG00000026193.15	0	0.060154545	0.536528684	0.034482759	0.1768376	1	0.021861221	0.062193282
chr1|71628075|-	AGACC	ENSMUSG00000026193.15	0	0.71739375	0.525285168	0.14	0.029728413	0.124188661	0.06100046	0.04680397
chr1|71628115|-	GGACC	ENSMUSG00000026193.15	0	0.13293617	0.274860619	0.06122449	0.41703987	0.462212901	0.061758511	0.199907586
chr1|71628127|-	AGACC	ENSMUSG00000026193.15	0	0.044404255	0.464620554	0.040816327	0.041855466	1	0.075813915	0.039760891
chr1|71628413|-	AGACT	ENSMUSG00000026193.15	0	0.142189362	0.222297097	0.12244898	0.018101275	1	0.124325872	0.135367334
chr1|71628441|-	AAACA	ENSMUSG00000026193.15	0	0.154219149	0.54909734	0.12244898	0.014601612	1	0.017143625	0.204417661
chr1|71628508|-	GAACA	ENSMUSG00000026193.15	0	0.120062791	0.466910146	0.044444444	0.47590145	0.110898058	0.423263514	0.447055519
chr1|71629328|-	GAACC	ENSMUSG00000026193.15	0	0.054878049	0.476587049	0.348837209	0.26529464	0.085617939	0.613658487	0.260049462
chr1|71629471|-	AGACT	ENSMUSG00000026193.15	0	0.216216216	0.197597783	0.025641026	0.09858896	1	0.02619903	0.307831228
chr1|71629747|-	GGACA	ENSMUSG00000026193.15	0	0.5909	0.217341052	0.114285714	0.18566683	1	0.016289362
chr1|71629839|-	AAACC	ENSMUSG00000026193.15	0	0.6316	0.5417851	0.058823529	0.00401082	0.056213939	0.419362151	0.057875142
chr1|71632043|-	AGACC	ENSMUSG00000026193.15	0	0.4737	0.464143464	0.060606061	0.07485992	0.123596542	0.161978493
chr1|71632126|-	AGACC	ENSMUSG00000026193.15	0	0.32	0.568079538	0.303030303	0.16859838	0.519045727	0.057508205
chr1|71632151|-	GGACC	ENSMUSG00000026193.15	0	0.1579	0.280126836	0.151515152	0.15615258	1	0.167513486
chr1|71637368|-	GGACA	ENSMUSG00000026193.15	0	0.3158	0.22422866	0.333333333	0.025023485	1	0.023024237
chr1|71637374|-	AGACC	ENSMUSG00000026193.15	0	0.2	0.457461808	0.066666667	0.05865698	1	0.068272293
chr1|71638506|-	GAACT	ENSMUSG00000026193.15	0	0	0.434812434	0.307692308	0.5260124	1	0.033982208
chr1|71638517|-	GGACA	ENSMUSG00000026193.15	0	0.2941	0.257446674	0.333333333	0.12165822	0.276725435	0.030921304
chr1|72159451|-	AGACA	ENSMUSG00000039395.8	0	0.7547	0	0.048192771	0.03936578	1	0.112811233		0.99704105
chr1|72159458|-	AAACA	ENSMUSG00000039395.8	0	0.069	0	0.348837209	0.015923928	1	0.109344615		0.24993306
chr1|72159633|-	AGACT	ENSMUSG00000039395.8	0	0.4531	0.324175462	0.111111111	0.07121227	1	0.365027016		0.4668035
chr1|72159834|-	GAACA	ENSMUSG00000039395.8	0	0.3	0.564875712	0.045454545	0.26508588	0.203336181	0.028690196		0.3199283
chr1|72159844|-	AGACT	ENSMUSG00000039395.8	0	0.7167	0.575217078	0.515151515	0.58975583	0.02087402	0.380431295		0.99968237
chr1|72159898|-	GGACC	ENSMUSG00000039395.8	0	0.697	0.498367658	0.25	0.5321185	2.24E-06	0.475663965		0.9945726
chr1|72159978|-	AGACT	ENSMUSG00000039395.8	1	0.5098	0.423379395	0.62295082	0.8710817	0.000687578	0.066739715		0.9998172
chr1|72160053|-	AGACT	ENSMUSG00000039395.8	1	0.3824	0.351244412	0.203389831	0.65495634	0.093609509	0.166686307		0.99496645
chr1|72160067|-	GGACC	ENSMUSG00000039395.8	1	0.6176	0.612729045	0.677966102	0.9642574	3.93E-22	0.801308759		0.99995244
chr1|72160132|-	AAACT	ENSMUSG00000039395.8	0	0.1739	0.531900399	0.568965517	0.49435607	0.481364001	0.087203429		0.5487668
chr1|72160256|-	GAACC	ENSMUSG00000039395.8	0	0.1429	0.526255136	0.307692308	0.3511611	1	0.059086621		0.111559875
chr1|72160265|-	GAACA	ENSMUSG00000039395.8	0	0.1364	0.510223196	0.057692308	0.41356316	0.365533655	0.012003043		0.4780473
chr1|72160315|-	AGACA	ENSMUSG00000039395.8	0	0.5122	0.441755324	0.038461538	0.0410419	1	0.025756461
chr1|72160395|-	AAACA	ENSMUSG00000039395.8	0	0.5938	0.544667028	0.62	0.20323896	1	0.106219352		0.24821575
chr1|72160429|-	AAACC	ENSMUSG00000039395.8	0	0.4062	0.584792469	0.06122449	0.009763288	1	0.057276965
chr1|72160439|-	AGACT	ENSMUSG00000039395.8	0	0.3333	0.50958111	0.081632653	0.31056705	1	0.028667839
chr1|72160453|-	AGACA	ENSMUSG00000039395.8	0	0.9583	0.430110588	0.06122449	0.26081616	1	0.028156558
chr1|72160561|-	GGACT	ENSMUSG00000039395.8	1	0.9556	0.629637485	0.957446809	0.99832857	1.44E-19	0.925640873
chr1|72160611|-	GAACC	ENSMUSG00000039395.8	0	0.7143	0.510959066	0.042553191	0.4855075	1	0.010340458
chr1|72160699|-	AAACA	ENSMUSG00000039395.8	0	0.1667	0.526427597	0.630434783	0.013757539	1	0.119751322
chr1|72160732|-	GGACC	ENSMUSG00000039395.8	1	0.2059	0.394574982	0.422222222	0.79775244	6.36E-14	0.591958954
chr1|72160775|-	AAACA	ENSMUSG00000039395.8	0	0.0588	0.545507402	0.4	0.14186731	1	0.011978334
chr1|72160914|-	AAACT	ENSMUSG00000039395.8	0	0.0256	0.507205116	0.177777778	0.48889858	1	0.012843887
chr1|72160950|-	AAACC	ENSMUSG00000039395.8	0	0.8667	0.346735423	0.045454545	0.036404155	0.058381058	0.011790033
chr1|72160987|-	GGACT	ENSMUSG00000039395.8	1	0.6341	0.592252601	0.522727273	0.82616216	1.59E-10	0.178328527
chr1|72162374|-	AGACC	ENSMUSG00000039395.8	0	0.8182	0.575208324	0.046511628	0.039445244	1	0.100593205
chr1|72162418|-	AAACA	ENSMUSG00000039395.8	0	0.5172	0.530821509	0.325581395	0.30122122	5.06E-09	0.065479483
chr1|72162444|-	AAACT	ENSMUSG00000039395.8	0	0.1379	0.48850707	0.372093023	0.22845812	0.190126702	0.193446914
chr1|72164076|-	GGACT	ENSMUSG00000039395.8	0	0.5455	0.283817338	0.119047619	0.18691552	0.898393774	0.218323959
chr1|72164100|-	GAACC	ENSMUSG00000039395.8	0	0.25	0.517343053	0.292682927	0.49498978	1	0.295790189
chr1|72164150|-	AGACT	ENSMUSG00000039395.8	0	0.2353	0.190307942	0.078947368	0.18423721	1	0.053999303
chr1|72192049|-	AGACT	ENSMUSG00000039395.8	0	0.5882	0.401250736	0.368421053	0.18192527	1	0.098129134
chr1|72192056|-	AGACC	ENSMUSG00000039395.8	0	0.4231	0.51105863	0.263157895	0.1615247	0.21023947	0.314667838
chr1|72259205|-	AGACT	ENSMUSG00000026189.13	0	0.5143	0.394313017	0.131147541	0.28816175	0.102232194	0.155062273	0.47480467	0.3734463
chr1|72259333|-	AAACA	ENSMUSG00000026189.13	0	0.697	0.517856256	0.803278689	0.18855813	1	0.04825361	0.402039558
chr1|72259402|-	GGACC	ENSMUSG00000026189.13	0	0.5143	0.311866764	0.131147541	0.20579267	1	0.061228761	0.491337538
chr1|72262009|-	GGACA	ENSMUSG00000026189.13	0	0.7561	0.29451397	0.131147541	0.2554286	1	0.175600306	0.382500231	0.077740766
chr1|72267469|-	GGACA	ENSMUSG00000026189.13	0	0.5952	0.50864927	0.090909091	0.12666073	1	0.008577782	0.304813772	0.008885235
chr1|72267498|-	AGACT	ENSMUSG00000026189.13	0	0.0238	0.49721435	0.075757576	0.192897	1	0.01088994	0.313642323
chr1|72267513|-	GGACC	ENSMUSG00000026189.13	0	0.4348	0.559945591	0.121212121	0.1407292	1	0.046768542	0.126161948	0.011961949
chr1|72276201|-	AAACC	ENSMUSG00000026189.13	0	0.3226	0.558050071	0.142857143	0.012618458	1	0.017073681	0.043321084
chr1|72276236|-	AGACA	ENSMUSG00000026189.13	0	0.3514	0.519519587	0.063492063	0.021686494	1	0.016947194	0.076350465
chr1|72277361|-	GAACT	ENSMUSG00000026189.13	0	0.2143	0.587407321	0.19047619	0.5626551	0.096783018	0.048709822	0.478780508
chr1|72277386|-	GGACA	ENSMUSG00000026189.13	0	0.7872	0.282039863	0.096774194	0.08958151	0.077340401	0.041941051	0.330625951
chr1|72284163|-	GAACC	ENSMUSG00000026189.13	0	0.5455	0.512639905	0.129032258	0.1325077	0.53177822	0.035780171	0.175679088
chr1|72284200|-	AGACT	ENSMUSG00000026189.13	0	0.4242	0.383762458	0.1	0.099935755	1	0.009002365	0.480966836
chr1|72284232|-	AGACA	ENSMUSG00000026189.13	0	0.8723	0.424181944	0.186440678	0.016246164	0.697795243	0.037262376	0.195787996
chr1|72284240|-	GAACT	ENSMUSG00000026189.13	0	0.275	0.532171899	0.12962963	0.51197445	1	0.096573585	0.524638057
chr1|72307540|+	GGACC	ENSMUSG00000026187.8	0	0.2593	0.305828922	0.16	0.5915515	1	0.439270879	0.443888605
chr1|72310508|+	GAACA	ENSMUSG00000026187.8	0	0.098	0.518728578	0.12	0.4446122	1	0.037711993	0.323358506
chr1|72312486|+	GGACC	ENSMUSG00000026187.8	0	0.2708	0.304337679	0.052631579	0.299678	1	0.037344063	0.266190261
chr1|72312498|+	GAACA	ENSMUSG00000026187.8	0	0.1159	0.522891698	0.092105263	0.44633907	0.824340284	0.089144969	0.499037713
chr1|72312514|+	AGACA	ENSMUSG00000026187.8	0	0.5263	0.517805162	0.434210526	0.12606424	1	0.044494888	0.155862793
chr1|72312549|+	AGACA	ENSMUSG00000026187.8	0	0.3125	0.520527857	0.131578947	0.20265603	0.026914484	0.034189583	0.072885938
chr1|72312558|+	AAACA	ENSMUSG00000026187.8	0	0.037	0.544815146	0.526315789	0.004044652	1	0.012280706	0.041249108
chr1|72314197|+	AAACC	ENSMUSG00000026187.8	0	0.2143	0.598476224	0.192307692	0.040288784	0.245076775	0.00835075	0.066207074
chr1|72315523|+	GGACC	ENSMUSG00000026187.8	0	0.1148	0.563572139	0.115384615	0.24822608	1	0.033762297	0.224908143
chr1|72319045|+	GGACC	ENSMUSG00000026187.8	0	0.3077	0.307859401	0.050632911	0.25081003	0.709034617	0.049167356	0.496574253
chr1|72319051|+	GGACT	ENSMUSG00000026187.8	1	0.807	0.641932575	0.417721519	0.7895521	0.043941754	0.298038636	0.712584853
chr1|72319063|+	GGACC	ENSMUSG00000026187.8	0	0.0469	0.332687962	0.670886076	0.28022686	1.19E-07	0.69897482	0.245387584
chr1|72319073|+	AAACC	ENSMUSG00000026187.8	0	0.1186	0.54716426	0.139240506	0.014784431	1	0.02799222	0.110100448
chr1|72319094|+	GGACT	ENSMUSG00000026187.8	1	0.5424	0.286288129	0.329113924	0.48308793	0.009278885	0.090759502	0.597522199
chr1|72326293|+	AGACT	ENSMUSG00000026187.8	0	0.4762	0.333160794	0.345238095	0.75302523	0.000561432	0.057694763	0.602024436
chr1|72326323|+	AAACT	ENSMUSG00000026187.8	0	0.0938	0.496995913	0.337209302	0.25021982	1	0.011243754	0.208266243
chr1|72326342|+	GGACA	ENSMUSG00000026187.8	0	0.2963	0.242283152	0.186046512	0.38856083	1	0.010950579	0.382244915
chr1|72329974|+	GAACA	ENSMUSG00000026187.8	0	0.0154	0.524078964	0.069767442	0.13632835	1	0.007131779	0.397300333
chr1|72334658|+	GGACA	ENSMUSG00000026187.8	0	0.2885	0.267586565	0.127906977	0.31209844	0.384131088	0.060237101	0.423530042
chr1|72339008|+	AAACA	ENSMUSG00000026187.8	0	0	0.522376045	0.348837209	0.012855363	1	0.288457482	0.083605208
chr1|72340022|+	AGACT	ENSMUSG00000026187.8	0	0.3443	0.285820518	0.112359551	0.1556678	0.587179818	0.04295455	0.138117462
chr1|72340055|+	AAACA	ENSMUSG00000026187.8	0	0.0984	0.550143084	0.078651685	0.020925462	0.034766344	0.02898368	0.076697908
chr1|72343077|+	AGACA	ENSMUSG00000026187.8	0	0.3273	0.526444589	0.215053763	0.10824661	1	0.025373538	0.092812948	0.007310553
chr1|72346353|+	AGACC	ENSMUSG00000026187.8	0	0.5556	0.428937183	0.193548387	0.044392727	0.154694933	0.117884587	0.139477998	0.9638173
chr1|72346390|+	GAACC	ENSMUSG00000026187.8	0	0.1184	0.556722846	0.095744681	0.32652965	1	0.03993025	0.081719942	0.006673118
chr1|72346420|+	AGACA	ENSMUSG00000026187.8	0	0.6774	0.522499406	0.106382979	0.104026	1	0.021237078	0.202031463	0.049578518
chr1|72354276|+	AAACT	ENSMUSG00000026187.8	0	0.0137	0.480766525	0.161290323	0.25337973	0.288882055	0.037185191	0.432715952	0.15352578
chr1|72354325|+	GAACA	ENSMUSG00000026187.8	0	0.0625	0.497877325	0.105263158	0.30018064	0.618014828	0.09398953	0.249050841	0.008488104
chr1|72356841|+	AAACT	ENSMUSG00000026187.8	0	0.0588	0.503885347	0.195876289	0.04605273	1	0.036340289	0.090325564	0.055800714
chr1|72356860|+	AGACA	ENSMUSG00000026187.8	0	0.8356	0.498176268	0.18556701	0.31021175	1	0.033110257	0.183484048	0.11986696
chr1|72381646|+	GAACA	ENSMUSG00000026187.8	0	0.0667	0.513248895	0.204081633	0.15403655	0.446939155	0.025187492	0.272320926	0.020736841
chr1|72381668|+	AAACA	ENSMUSG00000026187.8	0	0.25	0.506271851	0.346938776	0.11225055	1	0.083718001	0.086791597	0.1871186
chr1|72381693|+	GGACT	ENSMUSG00000026187.8	1	0.3056	0.155427961	0.282828283	0.72686493	0.010019505	0.167040969	0.799272478	0.9933182
chr1|72383368|+	GAACA	ENSMUSG00000026187.8	0	0.1667	0.545181433	0.058252427	0.2754005	1	0.027603092	0.482375234	0.11452682
chr1|72393911|+	AGACA	ENSMUSG00000026187.8	0	0.84	0.564863144	0.155963303	0.049520813	1	0.015812688	0.16010648	0.019488277
chr1|72393936|+	GGACC	ENSMUSG00000026187.8	0	0.3333	0.326413522	0.127272727	0.3417318	1	0.047339167	0.413719237	0.006802327
chr1|72394711|+	GGACA	ENSMUSG00000026187.8	0	0.3415	0.282533166	0.172727273	0.06015732	1	0.094031279	0.337066829	0.9524197
chr1|72394832|+	AGACA	ENSMUSG00000026187.8	0	0.2857	0.444543027	0.099099099	0.022383953	1	0.025992133	0.088980034	0.064889796
chr1|72394880|+	GGACA	ENSMUSG00000026187.8	0	0.6232	0.307550053	0.459459459	0.69850576	2.38E-07	0.510546446	0.667857528	0.9985041
chr1|72394905|+	AGACC	ENSMUSG00000026187.8	0	0.6842	0.55046057	0.396396396	0.049693845	1	0.102621147	0.186535493	0.38599512
chr1|72711297|+	GGACT	ENSMUSG00000046330.10	1	0.3526	0	0.078369906	0.36205438	1	0.583155296	0.508384228	0.006673118
chr1|72711713|+	GGACC	ENSMUSG00000046330.10	0	0.377762877	0.280488865	0.04047619	0.19514844	1	0.117457353	0.272517204
chr1|72712195|+	AAACA	ENSMUSG00000046330.10	0	0.824564733	0.163440655	0.208601521	0.023700655	4.47E-21	0.19464497	0.171877906
chr1|72712216|+	GGACC	ENSMUSG00000046330.10	0	0.405031235	0.301836708	0.069631363	0.062471546	5.24E-05	0.170561163	0.37246424
chr1|72713540|+	AGACT	ENSMUSG00000046330.10	0	0.517541329	0.268495375	0.096717468	0.09612844	1	0.070786344	0.484096825
chr1|72713549|+	GAACT	ENSMUSG00000046330.10	0	0.255580582	0.551553466	0.191383353	0.23371859	2.78E-19	0.345837389	0.391086698
chr1|72713557|+	AGACC	ENSMUSG00000046330.10	0	0.182014701	0.488446938	0.068015245	0.11844269	1	0.020032262	0.063406333
chr1|72713582|+	AGACT	ENSMUSG00000046330.10	0	0.225204291	0.191284627	0.061949501	0.20983191	3.97E-15	0.461739356	0.591173232
chr1|72713654|+	AAACA	ENSMUSG00000046330.10	0	0.1406	0.549029685	0.538057743	0.14143337	1	0.112982733	0.256581634	0.7916591
chr1|72713704|+	AGACA	ENSMUSG00000046330.10	0	0.4	0.531466851	0.037735849	0.04634949	1	0.1139132	0.288718969	0.010994759
chr1|72849085|+	AGACA	ENSMUSG00000039323.18	0	0.8067	0.502314334	0.064	0.08646269	1	0.065257216	0.077063814
chr1|72849124|+	GAACC	ENSMUSG00000039323.18	0	0.0545	0.549780974	0.417528911	0.0727723	1	0.717019657	0.163566753	0.006673118
chr1|72849138|+	GGACC	ENSMUSG00000039323.18	0	0.312765605	0.326143498	0.103092784	0.08769896	1	0.1443399	0.259550363	0.058525737
chr1|72849145|+	GAACA	ENSMUSG00000039323.18	0	0.054781928	0.540682589	0.120169082	0.2787757	1	0.14299689	0.444787115	0.27345303
chr1|72849233|+	GAACA	ENSMUSG00000039323.18	0	0.341305635	0.52625102	0.219081272	0.3803814	0.000284279	0.147651841	0.56957069
chr1|72849263|+	AAACA	ENSMUSG00000039323.18	0	0.593196929	0.551369094	0.557827103	0.083261594	2.23E-38	0.710745842	0.091129951
chr1|72849585|+	GGACC	ENSMUSG00000039323.18	0	0.71741519	0.3483459	0.092157985	0.09584139	1.47E-18	0.489329946	0.345000997
chr1|72849643|+	GAACA	ENSMUSG00000039323.18	0	0.346533433	0.522305406	0.106696935	0.254972697	1	0.021796566	0.299732298
chr1|72852017|+	GGACA	ENSMUSG00000039323.18	0	0.719250235	0.405473985	0.059217877	0.11033954	1	0.053745576	0.58013466
chr1|72852043|+	GAACC	ENSMUSG00000039323.18	0	0.240961475	0.535857581	0.117908788	0.304804955	1.25E-10	0.444246006	0.295883179
chr1|72852091|+	AGACC	ENSMUSG00000039323.18	0	0.555439067	0.582583752	0.102436323	0.132957821	2.11E-06	0.214636255	0.221056245
chr1|72852129|+	AGACT	ENSMUSG00000039323.18	0	0.423859723	0.24918169	0.233004386	0.29351493	4.97E-35	0.161374509	0.528989822
chr1|72852162|+	AAACC	ENSMUSG00000039323.18	0	0.217726974	0.569031595	0.070646221	0.005657951	0.352034214	0.11075783	0.115703054
chr1|72852198|+	GAACA	ENSMUSG00000039323.18	0	0.333423445	0.510521771	0.144967177	0.445513056	0.386838743	0.124100192	0.388558254
chr1|72852281|+	AGACC	ENSMUSG00000039323.18	0	0.370885633	0.546674477	0.164309032	0.187265553	1.29E-08	0.060346719	0.189224184
chr1|72852337|+	GAACC	ENSMUSG00000039323.18	0	0.706471117	0.439653548	0.47875817	0.614841732	1	0.169804528	0.216550887
chr1|74236537|+	GGACC	ENSMUSG00000006304.14	0	0.486081633	0.469832046	0.22	0.25449502	1	0.030019628	0.152017459
chr1|74236844|+	GAACA	ENSMUSG00000006304.14	0	0.135159091	0.525256791	0.1	0.3598445	0.108641405	0.081294195	0.205359146
chr1|74246081|+	AAACA	ENSMUSG00000006304.14	0	0.097949451	0.545683643	0.634408602	0.002426195	0.536237419	0.047446046	0.053421218
chr1|74248173|+	AGACA	ENSMUSG00000006304.14	0	0.533128495	0.464148848	0.084210526	0.031514894	2.21E-05	0.021958056	0.077249333
chr1|74248178|+	AAACA	ENSMUSG00000006304.14	0	0.061512366	0.549282411	0.268421053	0.013096988	0.036883115	0.062540636	0.20859006
chr1|74248219|+	GAACT	ENSMUSG00000006304.14	0	0.055302128	0.390246244	0.145833333	0.51141727	0.701431766	0.197329608	0.479663372
chr1|74251294|+	GAACC	ENSMUSG00000006304.14	0	0.239364211	0.579344827	0.03626943	0.29421657	0.383550317	0.050312956	0.18092452
chr1|74254977|+	GAACA	ENSMUSG00000006304.14	0	0.270079897	0.544133293	0.060606061	0.12697974	1	0.010373696	0.322695732	0.016381253
chr1|74255009|+	AGACC	ENSMUSG00000006304.14	0	0.604476289	0.440304437	0.141414141	0.061707817	1	0.030745067	0.096289627	0.007841294
chr1|74255977|+	AGACA	ENSMUSG00000006304.14	0	0.738205155	0.47666529	0.080808081	0.18445462	1	0.030028642	0.212025672	0.091825984
chr1|74262520|+	GAACC	ENSMUSG00000006304.14	0	0.213249239	0.479694691	0.462686567	0.21407649	1	0.035624132	0.23902981	0.006673118
chr1|74262540|+	AGACA	ENSMUSG00000006304.14	0	0.612080808	0.527828678	0.044554455	0.11207666	0.045394232	0.04223722	0.320750982	0.007325288
chr1|74263778|+	AGACA	ENSMUSG00000006304.14	0	0.253410945	0.444759525	0.053658537	0.1203614	1	0.187748817	0.082679361	0.054937575
chr1|74263811|+	GGACT	ENSMUSG00000006304.14	0	0.493623762	0.338070226	0.233009709	0.29684725	0.205065632	0.086653101	0.445832789	0.38574633
chr1|74264382|+	AAACA	ENSMUSG00000006304.14	0	0.067925	0.551048321	0.139423077	0.04356408	0.233914076	0.043830252	0.171684444	0.24402346
chr1|74264445|+	AAACA	ENSMUSG00000006304.14	0	0.097604926	0.550438779	0.212560386	0.028382694	0.109874449	0.391405787	0.122661129	0.89874953
chr1|74267777|+	AGACT	ENSMUSG00000006304.14	0	0.5422	0.397182115	0.057971014	0.15267476	0.017521249	0.050868798	0.205002993	0.01235417
chr1|74267804|+	GAACT	ENSMUSG00000006304.14	0	0.14680198	0.538072204	0.444444444	0.46034288	1	0.011092943	0.492357492	0.015523953
chr1|74267837|+	GGACT	ENSMUSG00000006304.14	0	0.541441176	0.319328291	0.238095238	0.6312143	0.006328242	0.120574317	0.72532928	0.99844664
chr1|74267967|+	GGACT	ENSMUSG00000006304.14	0	0.874459048	0.629405158	0.708333333	0.96548426	3.48E-37	0.461989745	0.973550498	0.999774
chr1|74268150|+	AAACT	ENSMUSG00000006304.14	0	0.0643	0.494440681	0.056122449	0.23232654	0.737766358	0.125951973	0.332963318	0.34995157
chr1|74279887|-	AGACT	ENSMUSG00000006299.13	0	0.548671429	0.383294273	0.201342282	0.266751529	0.237351581	0.042415167	0.487451464
chr1|74280068|-	AGACC	ENSMUSG00000006299.13	0	0.373722727	0.563598166	0.101351351	0.192934374	0.014027353	0.365070187	0.131073982
chr1|74280126|-	GGACT	ENSMUSG00000006299.13	1	0.922966165	0.66875899	0.785234899	0.977014873	3.67E-26	0.80239327	0.963864118
chr1|74280134|-	AGACC	ENSMUSG00000006299.13	0	0.474084962	0.500538287	0.32885906	0.160539779	1	0.140439768	0.116894208
chr1|74280245|-	AGACC	ENSMUSG00000006299.13	0	0.286130233	0.539396377	0.206896552	0.246707423	0.213616875	0.063267318	0.234521538
chr1|74280276|-	AGACC	ENSMUSG00000006299.13	0	0.332531707	0.548632914	0.48951049	0.155821602	1	0.211595919	0.146459147
chr1|74280797|-	GGACT	ENSMUSG00000006299.13	0	0.450258197	0.265614351	0.197183099	0.388506946	0.782278312	0.080799943	0.396025583
chr1|74280846|-	GGACT	ENSMUSG00000006299.13	0	0.916954918	0.594560656	0.14084507	0.42101008	0.0144135	0.146870315	0.531689107
chr1|74281114|-	AGACA	ENSMUSG00000006299.13	0	0.319011864	0.517925038	0.125	0.083037955	0.044960475	0.061708049	0.215410456
chr1|74281144|-	GAACC	ENSMUSG00000006299.13	0	0.098016949	0.521929229	0.288888889	0.088251527	1	0.012042639	0.219786614
chr1|74281407|-	AGACA	ENSMUSG00000006299.13	0	0.742943478	0.48329471	0.090909091	0.087170723	0.00095176	0.170483859	0.124670736
chr1|74281414|-	AGACC	ENSMUSG00000006299.13	0	0.626169565	0.581490843	0.13740458	0.03809147	0.16396673	0.009787507	0.130265921
chr1|74281563|-	AGACT	ENSMUSG00000006299.13	0	0.526986607	0.387806972	0.2109375	0.187094513	0.001501208	0.234508604	0.458576977
chr1|74281639|-	GGACT	ENSMUSG00000006299.13	0	0.732626606	0.148285196	0.096774194	0.52423984	8.99E-06	0.77375995	0.618380964
chr1|74281755|-	AAACC	ENSMUSG00000006299.13	0	0.101655046	0.599492683	0.14516129	0.013215411	0.876063718	0.007665448	0.043617781	0.015346914
chr1|74281770|-	GGACC	ENSMUSG00000006299.13	0	0.51025	0.467245374	0.211382114	0.53719985	0.731092121	0.193282554	0.493213713	0.95120806
chr1|74282077|-	AGACC	ENSMUSG00000006299.13	0	0.490159048	0.534454703	0.116666667	0.21355549	0.707058556	0.088733108	0.18515268	0.012370985
chr1|74282417|-	AGACC	ENSMUSG00000006299.13	0	0.394852427	0.519638904	0.136752137	0.115880296	0.091278903	0.078355057	0.192042604	0.03426667
chr1|74282453|-	AGACA	ENSMUSG00000006299.13	0	0.756023529	0.562637311	0.370689655	0.2930706	1	0.090904719	0.206127718
chr1|74282486|-	GGACA	ENSMUSG00000006299.13	0	0.289042	0.346825039	0.201754386	0.14319916	1	0.050578568	0.480349749
chr1|74282540|-	AGACT	ENSMUSG00000006299.13	0	0.495034343	0.401630187	0.14159292	0.19846672	1	0.053502131	0.347275943
chr1|74283180|-	AAACC	ENSMUSG00000006299.13	0	0.0909	0.581153289	0.227272727	0.024710273	1	0.145901072	0.050085969
chr1|74283188|-	GGACC	ENSMUSG00000006299.13	0	0.258906316	0.316963951	0.091743119	0.20002942	1	0.04451402	0.26052326
chr1|74283955|-	GAACC	ENSMUSG00000006299.13	0	0.44463956	0.53393704	0.266666667	0.21688381	0.017741991	0.638373653	0.541278124
chr1|74284010|-	GGACT	ENSMUSG00000006299.13	0	0.449223333	0.295000417	0.201923077	0.3736598	0.770411928	0.010693066	0.311767548
chr1|74284507|-	GGACC	ENSMUSG00000006299.13	0	0.187764368	0.324896294	0.040816327	0.28980258	0.484481349	0.046211132	0.324241757
chr1|74284571|-	AGACT	ENSMUSG00000006299.13	0	0.481970732	0.346952067	0.20212766	0.35571116	1	0.019772538	0.281373352
chr1|74285068|+	GAACA	ENSMUSG00000026179.14	0	0.2424	0.524229438	0.234042553	0.48406005	0.851140854	0.585671308
chr1|74285880|+	GAACA	ENSMUSG00000026179.14	0	0.3333	0.551202913	0.077777778	0.24060106	1	0.021360194	0.30354774	0.008805938
chr1|74285885|+	GGACC	ENSMUSG00000026179.14	0	0.2222	0.356229479	0.055555556	0.3680262	1	0.025973021	0.274454534	0.006673118
chr1|74285982|+	GAACC	ENSMUSG00000026179.14	0	0.8857	0.52104573	0.096774194	0.60734844	0.000137039	0.050478946	0.266351312	0.016952928
chr1|74287147|+	GGACA	ENSMUSG00000026179.14	0	0.9556	0.61254477	0.677419355	0.11637987	0.432351746	0.091484018	0.200916886	0.2726104
chr1|74287153|+	GGACC	ENSMUSG00000026179.14	0	0.2381	0.29016223	0.365591398	0.12830572	1	0.159621439	0.154901147	0.050219398
chr1|74287183|+	GAACA	ENSMUSG00000026179.14	0	0.1429	0.533196535	0.172043011	0.32876152	0.660685881	0.142298234	0.48164922	0.006673118
chr1|74287278|+	AGACC	ENSMUSG00000026179.14	0	0.431	0.536087517	0.043010753	0.09606167	1	0.012906034	0.292107046	0.057493392
chr1|74287311|+	AGACT	ENSMUSG00000026179.14	0	0.4805	0.264371127	0.322580645	0.6929132	1.19E-23	0.493167234	0.729901731	0.99965346
chr1|74528958|+	GAACT	ENSMUSG00000026174.9	1	0.125	0.573000961	0.55	0.97810763	0.223621313	0.13920714		0.013823133
chr1|74529140|+	GAACC	ENSMUSG00000026174.9	0	0.1667	0.52185889	0.523809524	0.64912355	0.4921019	0.800588194		0.12987076
chr1|74529251|+	AAACT	ENSMUSG00000026174.9	0	0.3125	0.559062838	0.363636364	0.10113361	1	0.51504407		0.2890218
chr1|74530389|+	GGACT	ENSMUSG00000026174.9	0	0.2667	0.276684245	0.166666667	0.3069765	0.463926969	0.09680657		0.9774155
chr1|74530410|+	GAACA	ENSMUSG00000026174.9	0	0.05	0.48625324	0.041666667	0.052938737	1	0.018434752		0.006673118
chr1|74530433|+	GAACA	ENSMUSG00000026174.9	0	0.1579	0.530106861	0.041666667	0.53047574	1	0.023890757		0.008914838
chr1|75171845|-	GAACT	ENSMUSG00000026198.15|ENSMUSG00000099519.1	0	0.0909	0.393843736	0.16	0.88959515	1	0.177475342		0.10865898
chr1|75171867|-	GGACC	ENSMUSG00000026198.15|ENSMUSG00000099519.1	0	0.5556	0.305679159	0.36	0.95176303	0.030958444	0.49211366		0.9999219
chr1|75171889|-	GGACA	ENSMUSG00000026198.15|ENSMUSG00000099519.1	0	0.0455	0.59605161	0.12	0.6269512	0.418250749	0.135613121		0.8410612
chr1|75171897|-	AAACC	ENSMUSG00000026198.15|ENSMUSG00000099519.1	0	0.1667	0.586566048	0.24	0.008418858	0.218916256	0.633124072		0.36716384
chr1|75172855|-	GGACA	ENSMUSG00000026198.15	0	0.8235	0.282526437	0	0.26349545	1	0.050455132
chr1|75172918|-	GGACA	ENSMUSG00000026198.15	0	0.15	0.459748858	0	0.47919446	1	0.017530197
chr1|75215567|-	AAACA	ENSMUSG00000026202.13	0	0.780523881	0.212714631	0.689189189	0.4951014	1.43E-18	0.5	0.353368372
chr1|75215620|-	AGACC	ENSMUSG00000026202.13	0	0.342909195	0.547282324	0.29787234	0.023764217	1	0.183227338	0.193661198
chr1|75215793|-	GGACC	ENSMUSG00000026202.13	0	0.351848837	0.376188511	0.752688172	0.6258871	0.121535765	0.048281156	0.853513896
chr1|75215934|-	GGACT	ENSMUSG00000026202.13	1	0.918664706	0.625280622	0.903225806	0.9940119	9.63E-67	0.988977567	0.960987926
chr1|75216199|-	AGACC	ENSMUSG00000026202.13	0	0.19602439	0.409827051	0.111111111	0.1812869	1	0.008153118	0.062648319
chr1|75216216|-	GGACC	ENSMUSG00000026202.13	1	0.588080488	0.637791574	0.622222222	0.979277	5.59E-10	0.849951096	0.896263659
chr1|75216354|-	GGACA	ENSMUSG00000026202.13	0	0.2889	0.324657246	0.340909091	0.44233552	0.837327259	0.094832176	0.445011228	0.9988354
chr1|75216372|-	AGACT	ENSMUSG00000026202.13	0	0.8478	0.720973022	0.784090909	0.9657855	6.37E-47	0.773360802	0.946277261	0.99157226
chr1|75216380|-	GAACA	ENSMUSG00000026202.13	0	0.193	0.530793664	0.136363636	0.33068812	0.022511123	0.118831034	0.268092364
chr1|75216575|-	GGACT	ENSMUSG00000026202.13	0	0.2344	0.107041687	0.305882353	0.6691427	0.010787134	0.047558861	0.654229999	0.51763624
chr1|75216842|-	GGACC	ENSMUSG00000026202.13	0	0.3333	0.291576496	0.164705882	0.21817307	1	0.132662289	0.164499998	0.012804356
chr1|75217231|-	GGACC	ENSMUSG00000026202.13	0	0.1429	0.338006025	0.037037037	0.33142322	1	0.076423392	0.348755926
chr1|75217257|-	AAACA	ENSMUSG00000026202.13	0	0.0392	0.544530861	0.098765432	0.018403064	1	0.155185689	0.163275689
chr1|75217271|-	AAACT	ENSMUSG00000026202.13	0	0.2667	0.523375267	0.148148148	0.21340892	1	0.035682344	0.195799351
chr1|75217316|-	AGACC	ENSMUSG00000026202.13	0	0.4717	0.486876565	0.185185185	0.12525669	0.008906019	0.298326208	0.058605988
chr1|75217356|-	GAACA	ENSMUSG00000026202.13	0	0.0172	0.527836651	0.074074074	0.15939273	1	0.078636737	0.43399182
chr1|75219201|-	AAACT	ENSMUSG00000026202.13	0	0.1667	0.522415526	0.265822785	0.11023338	0.029681629	0.571795816	0.337624162
chr1|75308662|-	GGACT	ENSMUSG00000026209.15	0	0.738139806	0.123542264	0.321100917	0.720710761	0.011574606	0.386215635	0.747181296
chr1|75308674|-	GAACC	ENSMUSG00000026209.15	0	0.422652427	0.470388608	0.52293578	0.128452395	0.550000613	0.14590249	0.11637821
chr1|75309315|-	AGACC	ENSMUSG00000026209.15	0	0.42154466	0.511863448	0.109090909	0.064384024	0.842373396	0.019813655	0.062170915
chr1|75309342|-	AGACA	ENSMUSG00000026209.15	0	0.899775728	0.531373994	0.063636364	0.17999357	1	0.079106018
chr1|75309383|-	GGACT	ENSMUSG00000026209.15	0	0.277250485	0.118056755	0.154545455	0.19085039	0.00016195	0.176233473	0.244670838
chr1|75309421|-	GGACC	ENSMUSG00000026209.15	0	0.347836893	0.347970612	0.109090909	0.450532453	0.716864372	0.33142233	0.415329635
chr1|75311873|-	GAACA	ENSMUSG00000026209.15	0	0.415556122	0.551482807	0.314285714	0.454995914	0.148450835	0.120930139
chr1|75312013|-	AAACC	ENSMUSG00000026209.15	0	0.069835417	0.54676367	0.291262136	0.022602304	0.525068801	0.135815789
chr1|75312028|-	GGACA	ENSMUSG00000026209.15	0	0.561338947	0.5125504	0.078431373	0.047410943	0.220825074	0.169668296
chr1|75312410|-	AAACT	ENSMUSG00000026209.15	0	0.199212766	0.530691523	0.816326531	0.061013005	0.011964171	0.23106744	0.190353796
chr1|75312434|-	AGACA	ENSMUSG00000026209.15	0	0.454925	0.462647374	0.040816327	0.077608061	0.227994053	0.196634642		0.109323554
chr1|75314394|-	GGACA	ENSMUSG00000026209.15	0	0.268325	0.239464159	0.085106383	0.24043584	0.246185292	0.042025005
chr1|75315142|-	AGACA	ENSMUSG00000026209.15	0	0.405465909	0.545947769	0.053763441	0.028760433	0.000384146	0.420550302
chr1|75315365|-	GAACC	ENSMUSG00000026209.15	0	0.558893103	0.562377507	0.282608696	0.528663786	0.0899093	0.270004529
chr1|75315373|-	GGACT	ENSMUSG00000026209.15	0	0.525010345	0.310094664	0.326086957	0.762056189	0.192323458	0.215728038
chr1|75315645|-	GAACT	ENSMUSG00000026209.15	0	0.248465882	0.533121478	0.088888889	0.536682067	0.0540822	0.016014637
chr1|75315975|-	GGACC	ENSMUSG00000026209.15	0	0.3053	0.348734107	0.04494382	0.22248979	1	0.02966264
chr1|75316015|-	AGACC	ENSMUSG00000026209.15	0	0.354908333	0.512187418	0.112359551	0.39185166	1	0.040135973
chr1|75316345|-	GGACA	ENSMUSG00000026209.15	0	0.677243373	0.391792755	0.034090909	0.274020622	0.00031416	0.926985825
chr1|75316426|-	AAACT	ENSMUSG00000026209.15	0	0.102560976	0.518258523	0.091954023	0.17888817	8.13E-05	0.053571431
chr1|75316544|-	AAACA	ENSMUSG00000026209.15	0	0.25652561	0.5181757	0.057471264	0.020367991	0.123561949	0.069162839
chr1|75316572|-	AAACA	ENSMUSG00000026209.15	0	0.349607317	0.53707545	0.24137931	0.018699448	0.03441426	0.020814159
chr1|75316582|-	GAACT	ENSMUSG00000026209.15	0	0.018285366	0.396164537	0.183908046	0.348478289	1	0.007190375
chr1|75316732|-	GAACC	ENSMUSG00000026209.15	0	0.131490123	0.573024118	0.034883721	0.359234016	0.646075129	0.10799059
chr1|75367208|+	GAACC	ENSMUSG00000026208.9	0	0.3636	0.521671719	0.4	0.46192074	0.030952387	0.045389409		0.01730046
chr1|75367284|+	GAACC	ENSMUSG00000026208.9	0	0.2222	0.490288676	0.095238095	0.34812614	1	0.039061913		0.018091766
chr1|75442445|+	GAACA	ENSMUSG00000033021.16	0	0.107164286	0.52864498	0.1	0.32151628	0.138706	0.243543569		0.014202557
chr1|75442939|+	GAACT	ENSMUSG00000033021.16	0	0.237931034	0.552049783	0.35483871	0.68333113	1	0.040089239		0.1419641
chr1|77367241|-	AAACT	ENSMUSG00000026235.14	0	0.199668966	0.54590678	0.3	0.02961285	0.038387604	0.728252384		0.74099237
chr1|77367315|-	GAACT	ENSMUSG00000026235.14	0	0.107758621	0.462381964	0.266666667	0.5273845	0.000208568	0.122493313		0.17835575
chr1|77367390|-	GAACA	ENSMUSG00000026235.14	0	0.239906897	0.516539053	0.333333333	0.6883671	1	0.123319629		0.14862862
chr1|77367424|-	GAACA	ENSMUSG00000026235.14	0	0.143965517	0.509422834	0.133333333	0.61191064	0.087297837	0.162893525		0.011382102
chr1|77367493|-	GGACT	ENSMUSG00000026235.14	0	0.70535	0.574127035	0.689655172	0.94711417	0.001650123	0.370168452		0.9940455
chr1|77367636|-	AGACA	ENSMUSG00000026235.14	0	0.429511111	0.496450595	0.285714286	0.26278287	0.689283539	0.093250044		0.30928618
chr1|77367759|-	AGACT	ENSMUSG00000026235.14	0	0.544769231	0.382571329	0.222222222	0.61233985	0.183910213	0.304929961
chr1|77367874|-	AAACA	ENSMUSG00000026235.14	0	0.19334	0.541617362	0.230769231	0.02921791	0.576902338	0.172693651
chr1|78443705|-	GGACA	ENSMUSG00000026245.16	0	0.701708661	0.27584652	0.023076923	0.06178894	1	0.030757383	0.368568361
chr1|78443739|-	AGACT	ENSMUSG00000026245.16	0	0.78643622	0.515489103	0.130769231	0.14947423	0.26854113	0.084734554	0.245110437
chr1|78443774|-	AAACT	ENSMUSG00000026245.16	0	0.207267717	0.548409107	0.369230769	0.02281009	0.247328182	0.001226593	0.592274368
chr1|78454796|-	AAACT	ENSMUSG00000026245.16	0	0.1204	0.530232522	0.173228346	0.23453674	1	0.010562857	0.144229189
chr1|78454821|-	AAACC	ENSMUSG00000026245.16	0	0.3513225	0.460425572	0.422764228	0.030577898	0.000348263	0.060253997	0.085523188
chr1|78454834|-	AGACC	ENSMUSG00000026245.16	0	0.4196875	0.518533155	0.06504065	0.20943388	1	0.009286882	0.058142394
chr1|78458578|-	AAACC	ENSMUSG00000026245.16	0	0.416388034	0.49918945	0.083333333	0.015532267	0.277937882	0.151294464	0.183742583
chr1|78462353|-	AGACT	ENSMUSG00000026245.16	0	0.299041739	0.30022199	0.042372881	0.0066149	1	0.159294861	0.156062588
chr1|78463037|-	AAACT	ENSMUSG00000026245.16	0	0.188355856	0.4678528	0.026315789	0.122621775	1	1.74E-05	0.219439849
chr1|78467990|-	GAACA	ENSMUSG00000026245.16	0	0.043909091	0.523394544	0.061946903	0.3534407	1	0.074606156	0.549707174
chr1|78469265|-	GGACT	ENSMUSG00000026245.16	0	0.486363636	0.17393785	0.575221239	0.59847647	1	0.40446327	0.490793467
chr1|78471173|-	AAACA	ENSMUSG00000026245.16	0	0.2581	0.534938209	0.946428571	0.046586633	0.044131652	0.123796454	0.19941254
chr1|78472493|-	GAACA	ENSMUSG00000026245.16	0	0.125	0.533450607	0.107142857	0.60384935	0.911556673	0.130435494	0.409929872
chr1|78472524|-	AGACC	ENSMUSG00000026245.16	0	0.4189	0.522973768	0.079646018	0.083804846	0.342720647	0.083507616	0.073610991
chr1|78472595|-	GGACA	ENSMUSG00000026245.16	0	0.2941	0.326866609	0.241071429	0.36037102	1	0.01084323	0.419345766
chr1|78472608|-	GAACT	ENSMUSG00000026245.16	0	0.0921	0.368695967	0.089285714	0.67106044	2.48E-05	0.104144787	0.537204266
chr1|78476209|-	AAACT	ENSMUSG00000026245.16	0	0.023	0.525063817	0.460176991	0.02723459	1	0.029896434	0.263966471
chr1|78476221|-	GAACT	ENSMUSG00000026245.16	0	0.0864	0.389593175	0.089285714	0.71350217	0.291691838	0.006559377	0.397379696
chr1|78476243|-	AGACC	ENSMUSG00000026245.16	0	0.5286	0.499317998	0.383928571	0.019670725	0.589306524	0.106868147	0.088861503
chr1|78478220|-	AGACA	ENSMUSG00000026245.16	0	0.6429	0.551211672	0.054545455	0.0689338	0.9256787	0.107922111	0.184557468
chr1|78479988|-	GGACT	ENSMUSG00000026245.16	0	0.1935	0.101295772	0.055045872	0.3970885	0.472068261	0.411916872	0.575999975
chr1|78480081|-	GAACA	ENSMUSG00000026245.16	0	0.1486	0.501820865	0.028571429	0.21231398	0.493882703	0.047825817	0.257798165
chr1|78482319|-	GAACT	ENSMUSG00000026245.16	0	0.6154	0.545399553	0.358490566	0.3269492	1	1.21E-05	0.48880744
chr1|78482343|-	GAACT	ENSMUSG00000026245.16	0	0.0449	0.415958377	0.688679245	0.71087515	0.382584727	0.007683603	0.61413312
chr1|78488790|-	GGACC	ENSMUSG00000026245.16	0	0.6032	0.453794573	0.142857143	0.36356956	1	0.047224487	0.224989295
chr1|78488816|-	AGACC	ENSMUSG00000026245.16	0	0.1412	0.474987946	0.076190476	0.279315	1	0.044976897	0.114570767
chr1|78681626|+	GAACA	ENSMUSG00000032883.15	0	0.025029412	0.515459032	0.185185185	0.41337904	0.504922647	0.228786888	0.49548915
chr1|78681676|+	AAACA	ENSMUSG00000032883.15	0	0.165486275	0.537517484	0.5	0.01392051	0.449891337	0.070523682	0.091935121
chr1|78681775|+	AAACA	ENSMUSG00000032883.15	0	0.186883929	0.525894829	0.050847458	0.012190151	0.809240392	0.19066469	0.098519221
chr1|78681784|+	AAACC	ENSMUSG00000032883.15	0	0.090633333	0.551529389	0.2	0.09464558	0.084153484	0.016521507	0.041344017
chr1|78681789|+	AAACC	ENSMUSG00000032883.15	0	0.183333333	0.504518217	0.15	0.03246502	0.188851191	0.045516712	0.053084049
chr1|78681805|+	AAACC	ENSMUSG00000032883.15	0	0.1778	0.616560968	0.066666667	0.012891412	0.301016806	0.023245819	0.17810984
chr1|78681820|+	AAACC	ENSMUSG00000032883.15	0	0.397466667	0.463787482	0.583333333	0.02456764	0.000792387	0.833898729	0.126456484
chr1|78681825|+	GGACT	ENSMUSG00000032883.15	1	0.7506	0.658673433	0.55	0.98904103	0.006680308	0.684872091	0.966410995
chr1|78681921|+	AAACA	ENSMUSG00000032883.15	0	0.2088	0.552060217	0.081967213	0.011951566	1	0.019438273	0.052307177
chr1|78681933|+	AAACA	ENSMUSG00000032883.15	0	0.116324138	0.545745719	0.245901639	0.01369282	0.574185826	0.138505757	0.136074826
chr1|78681940|+	AGACT	ENSMUSG00000032883.15	0	0.761110345	0.691860533	0.540983607	0.793892423	1.02E-06	0.309580878	0.901936233
chr1|78681950|+	GAACA	ENSMUSG00000032883.15	0	0.089665517	0.524819793	0.06557377	0.18279141	0.089101356	0.102998939	0.186166808
chr1|78688328|+	AAACC	ENSMUSG00000032883.15	0	0.350015	0.376000872	0.19047619	0.01343765	0.038986212	0.094451383	0.052038126
chr1|78688359|+	AGACC	ENSMUSG00000032883.15	0	0.22871	0.485386533	0.19047619	0.131716203	1	0.054448367	0.075314969
chr1|78690314|+	GGACT	ENSMUSG00000032883.15	0	0.424815	0.170077938	0.682539683	0.51372117	0.372927116	0.196686474	0.644829094
chr1|78690324|+	AGACA	ENSMUSG00000032883.15	0	0.739605	0.470560197	0.158730159	0.18174274	1	0.032271398	0.339082509
chr1|78690356|+	GAACT	ENSMUSG00000032883.15	0	0	0.363929114	0.046875	0.471027254	0.065081923	0.009729297	0.500352502
chr1|78690366|+	AAACA	ENSMUSG00000032883.15	0	0.148286885	0.517473947	0.328125	0.044896924	1	0.078697273	0.138409063
chr1|78694214|+	AAACC	ENSMUSG00000032883.15	0	0.068191935	0.530980245	0.569230769	0.047868606	1	0.033030794	0.12038786
chr1|78694340|+	AGACT	ENSMUSG00000032883.15	0	0.500919048	0.520740415	0.090909091	0.100517961	1	0.078488069	0.497080684
chr1|78696189|+	AGACA	ENSMUSG00000032883.15	0	0.055190625	0.382732715	0.075757576	0.013447086	1	0.170713727	0.076863341
chr1|78696459|+	AGACA	ENSMUSG00000032883.15	0	0.54728	0.545920085	0.117647059	0.103905966	0.026293418	0.158778533	0.434338063
chr1|78696956|+	AAACT	ENSMUSG00000032883.15	0	0.18612	0.538126838	0.264705882	0.16337726	0.119814258	0.057500813	0.060551912
chr1|78696990|+	GAACA	ENSMUSG00000032883.15	0	0.706277273	0.500199791	0.507246377	0.1290268	0.563222622	0.161561333
chr1|78699130|+	GGACT	ENSMUSG00000032883.15	0	0.585913433	0.330108289	0.591549296	0.50935437	0.133268595	0.025441326	0.501940012
chr1|78699155|+	GAACA	ENSMUSG00000032883.15	0	0.121983582	0.517177004	0.070422535	0.133140986	0.074651006	0.068345476	0.454199076
chr1|78699761|+	GGACT	ENSMUSG00000032883.15	0	0.440755224	0.307293424	0.295774648	0.219223093	0.008268171	0.132275429	0.678281486
chr1|78699818|+	GAACT	ENSMUSG00000032883.15	0	0.104973529	0.467280286	0.083333333	0.597104491	1	0.044205126	0.53774035
chr1|78701290|+	AAACC	ENSMUSG00000032883.15	0	0.279094118	0.525094215	0.944444444	0.068912829	0.00103621	0.735285571	0.031360768
chr1|78701363|+	AAACA	ENSMUSG00000032883.15	0	0.191634783	0.528269708	0.136986301	0.023979142	1	0.033428178	0.142392725
chr1|78701369|+	AGACA	ENSMUSG00000032883.15	0	0.85936087	0.545806175	0.123287671	0.142849227	0.00218357	0.083717728
chr1|78701395|+	GGACA	ENSMUSG00000032883.15	0	0.386956522	0.353083279	0.178082192	0.085589961	0.164999429	0.147998093	0.249587253
chr1|78703497|+	GGACC	ENSMUSG00000032883.15	0	0.381617391	0.322543443	0.068493151	0.213707799	0.69023397	0.072696017	0.437301993
chr1|78703507|+	AAACT	ENSMUSG00000032883.15	0	0.11973913	0.509453986	0.315068493	0.069924121	0.732414505	0.232525537	0.22330597
chr1|78703560|+	GAACC	ENSMUSG00000032883.15	0	0.367521739	0.476616082	0.424657534	0.462071156	1	0.016619091	0.271616578
chr1|78703596|+	AAACA	ENSMUSG00000032883.15	0	0.4405	0.55779366	0.493150685	0.2096565	0.015626659	0.157519894	0.140310138
chr1|78705278|+	GAACT	ENSMUSG00000032883.15	0	0.090477465	0.390861139	0.186666667	0.766017369	0.283686346	0.041056576	0.534283936
chr1|78705297|+	GAACA	ENSMUSG00000032883.15	0	0.160919718	0.550917943	0.066666667	0.187171478	0.151779301	0.014028158	0.099692687
chr1|78705315|+	GAACT	ENSMUSG00000032883.15	0	0.894784507	0.44106207	0.346666667	0.307889102	1.02E-05	0.353241222	0.389446825
chr1|78706313|+	GGACT	ENSMUSG00000032883.15	1	0.851144444	0.616845205	0.855263158	0.830379496	2.18E-10	0.602052968	0.748333156
chr1|78706322|+	AAACT	ENSMUSG00000032883.15	0	0.157933333	0.492784224	0.289473684	0.216276936	0.037335012	0.054939279	0.134728387
chr1|78706370|+	AAACA	ENSMUSG00000032883.15	0	0.064055556	0.494116083	0.368421053	0.172981408	0.147893931	0.184897971	0.133992791
chr1|78706386|+	AGACA	ENSMUSG00000032883.15	0	0.267127397	0.476146116	0.155844156	0.149939646	0.042724399	0.238502436	0.102235124
chr1|78706495|+	AAACT	ENSMUSG00000032883.15	0	0.070186667	0.466861968	0.316455696	0.198143291	1	0.018506734	0.482046574	0.49057335
chr1|78706577|+	AGACA	ENSMUSG00000032883.15	1	0.871386667	0.578038052	0.316455696	0.512361136	0.023654632	0.302721984	0.589352071	0.96420074
chr1|78706584|+	AAACT	ENSMUSG00000032883.15	0	0.163272973	0.499820551	0.294871795	0.248537254	0.010504638	0.078451008	0.489227414	0.013137162
chr1|78706656|+	AGACT	ENSMUSG00000032883.15	0	0.666213333	0.484405029	0.594936709	0.885164005	1.32E-07	0.190782594	0.8961941	0.9999881
chr1|78706710|+	AAACA	ENSMUSG00000032883.15	0	0.597206667	0.521879334	0.53164557	0.025829082	0.08731727	0.319745008	0.168989956	0.062273093
chr1|78706899|+	GAACA	ENSMUSG00000032883.15	0	0.051701299	0.526508542	0.135802469	0.315450446	0.126084282	0.105497945	0.13740167	0.033062585
chr1|78706963|+	AGACT	ENSMUSG00000032883.15	0	0.7647	0.723081933	0.193548387	0.251772557	1	0.376977257		0.58821464
chr1|79777871|+	AAACT	ENSMUSG00000026248.9	0	0.0606	0.529505874	0.055555556	0.39241156	1	0.018203577	0.34765777
chr1|79777921|+	AAACC	ENSMUSG00000026248.9	0	0.125	0.568896074	0.351851852	0.016216958	1	0.003101724	0.130062044
chr1|79777934|+	GGACC	ENSMUSG00000026248.9	0	0.4419	0.574114956	0.407407407	0.91460145	9.77E-05	0.549812351	0.510066986
chr1|79777945|+	AAACT	ENSMUSG00000026248.9	0	0.125	0.526548928	0.12962963	0.64606	0.016278726	0.195677464	0.620424569
chr1|79778039|+	GGACA	ENSMUSG00000026248.9	0	0.8696	0.611421302	0.490909091	0.9788593	4.13E-30	0.570465884	0.991030276
[truncated: 101,692 more rows]
