# Supplementary material for: Raw signal segmentation for estimating RNA modification from Nanopore direct RNA sequencing data
Source: eLife. 2026 Mar 2;14:RP104618. doi: 10.7554/eLife.104618 (PMC12952792; doi:10.7554/eLife.104618)
Supplement: Figure 3—source data 2. [file elife-104618-fig3-data2.csv]

pos	kmer	gene_id	miCLIP2	Tombo	MINES	Nanom6A	Nanopolish+m6Anet	ELIGOS	Epinano	SegPore	SegPore+m6Anet	CHEUI
chr1|4776442|-	AGACT	ENSMUSG00000033845.13	1	0.603733537	0.449042642	0.351274788	0.6056043	1.59e-34	0.241734423	0.355371901	0.674968779
chr1|4776655|-	AGACT	ENSMUSG00000033845.13	0	0.248323171	0.18879267	0.074285714	0.14419636	1.0	0.240606898	0.138655462	0.378023505
chr1|4776763|-	GGACA	ENSMUSG00000033845.13	0	0.780839252	0.6142271	0.392961877	0.38846385	0.292890397	0.047816949	0.406976744	0.325809836
chr1|4782696|-	AGACT	ENSMUSG00000033845.13	0	0.502307692	0.26085693	0.07761194	0.099937305	0.413149095	0.0424098	0.104347826	0.421025813
chr1|4783955|-	GGACA	ENSMUSG00000033845.13	0	0.616384466	0.264631215	0.066869301	0.056523513	0.264577731	0.178055521	0.073275862	0.340459913	0.009403093
chr1|4783999|-	AGACT	ENSMUSG00000033845.13	0	0.865813158	0.701074872	0.175384615	0.15926996	1.0	0.040719022	0.254385965	0.323457479	0.09414506
chr1|4785639|-	GGACC	ENSMUSG00000033845.13	0	0.144778201	0.291980406	0.052980132	0.3605644	0.572572761	0.016093506	0.055555556	0.356782615	0.006673118
chr1|4785649|-	GGACC	ENSMUSG00000033845.13	0	0.393222491	0.333089007	0.105960265	0.32651985	1.0	0.180829432	0.117647059	0.260826916	0.010333779
chr1|4832325|+	GGACT	ENSMUSG00000104217.1|ENSMUSG00000025903.14	0	0.119	0.101295772	0.185185185	0.2306993	0.007685181	0.218235749	0.076923077	0.514082551
chr1|4841056|+	AGACT	ENSMUSG00000104217.1|ENSMUSG00000025903.14	0	0.5263	0.272933774	0.228070175	0.52191436	0.445408199	0.12561093	0.342105263	0.579838634
chr1|4845150|+	AGACT	ENSMUSG00000025903.14	0	0.2439	0.193718958	0.148148148	0.21544938	0.134422706	0.052306805	0.162162162	0.434091926
chr1|4845394|+	AGACT	ENSMUSG00000025903.14	0	0.2895	0.197199853	0.055555556	0.05582104	1.0	0.053348141	0.285714286	0.087080829
chr1|4845583|+	AGACC	ENSMUSG00000025903.14	0	0.4	0.538760106	0.454545455	0.08352558	1.0	0.076955435	0.027027027	0.059388369
chr1|4845707|+	AGACA	ENSMUSG00000025903.14	0	0.5484	0.545168997	0.017857143	0.02296846	0.014739026	0.669778613	0.052631579	0.207603022
chr1|4845808|+	GGACA	ENSMUSG00000025903.14	0	0.7179	0.614264901	0.596491228	0.7877595	1.0	0.038577938	0.657142857	0.730714977
chr1|4845872|+	AGACA	ENSMUSG00000025903.14	0	0.1765	0.396129315	0.0	0.01926123	0.087397769	0.097602593	0.0	0.133012444
chr1|4845966|+	AGACT	ENSMUSG00000025903.14	0	0.1087	0.192178701	0.193548387	0.65376073	1.0	0.117944816	0.441860465	0.645153344
chr1|4845981|+	AGACT	ENSMUSG00000025903.14	0	0.48	0.398690861	0.532258065	0.15561375	0.692363846	0.229345029	0.139534884	0.265715957
chr1|4846181|+	AGACT	ENSMUSG00000025903.14	0	0.0889	0.18842495	0.055555556	0.04451885	1.0	0.026556382	0.081632653	0.32670036	0.02877471
chr1|4846342|+	GGACT	ENSMUSG00000025903.14	0	0.4783	0.284755387	0.324675325	0.69175327	0.001447316	0.249961878	0.320754717	0.704868555	0.97997653
chr1|4857950|+	GGACA	ENSMUSG00000033813.15	0	0.2679	0.310319535	0.120481928	0.29553735	0.074362607	0.016202457	0.348837209	0.276109368
chr1|4886747|+	GGACC	ENSMUSG00000104217.1|ENSMUSG00000033813.15	0	0.234756098	0.554227353	0.573033708	0.6373414	1.0	0.079356482	0.306451613	0.254582137
chr1|4886764|+	AGACC	ENSMUSG00000104217.1|ENSMUSG00000033813.15	0	0.4	0.416771654	0.055555556	0.1380786	1.0	0.123997762	0.0	0.152890921
chr1|4889493|+	AGACA	ENSMUSG00000033813.15	0	0.342719512	0.488666899	0.044444444	0.036827363	1.0	0.025533161	0.042857143	0.061744004
chr1|4889595|+	GGACA	ENSMUSG00000033813.15	0	0.442018072	0.482377025	0.131868132	0.10098292	1.0	0.156335374	0.315789474	0.359323025
chr1|4891941|+	AGACA	ENSMUSG00000033813.15	0	0.126336145	0.37988768	0.10989011	0.010591805	1.0	0.042469491	0.101449275	0.078010954
chr1|4893494|+	AGACT	ENSMUSG00000033813.15	0	0.409346067	0.357513539	0.142857143	0.25663155	1.0	0.030632696	0.081081081	0.438943297
chr1|4893503|+	GGACC	ENSMUSG00000033813.15	0	0.573452809	0.494801032	0.102040816	0.22363047	1.0	0.019947818	0.095890411	0.395449042
chr1|4893509|+	AGACT	ENSMUSG00000033813.15	0	0.526562921	0.540073137	0.591836735	0.10854925	1.0	0.076857609	0.12	0.482598633
chr1|4896391|+	GGACC	ENSMUSG00000033813.15	0	0.387961957	0.567264474	0.188118812	0.3643499	0.10317397	0.100987345	0.315068493	0.428067267
chr1|4896555|+	AGACC	ENSMUSG00000033813.15	0	0.4544	0.57574733	0.156862745	0.116394125	0.475345575	0.031344372	0.142857143	0.102918774
chr1|4896968|+	GGACT	ENSMUSG00000033813.15	0	0.298495699	0.23723529	0.29	0.656826384	0.203511442	0.098000522	0.111111111	0.594637215
chr1|4897091|+	AGACA	ENSMUSG00000033813.15	0	0.522079381	0.527656551	0.104761905	0.126147646	0.553820706	0.219315928	0.293333333	0.087052971
chr1|4897256|+	AGACT	ENSMUSG00000033813.15	0	0.572707692	0.37398045	0.526785714	0.532721703	8.25e-09	0.560444834	0.303797468	0.444065437	0.79450923
chr1|4897492|+	AGACT	ENSMUSG00000033813.15	0	0.81122973	0.722256625	0.051724138	0.355652059	1.0	0.108280002	0.469879518	0.481576145
chr1|4897549|+	AGACC	ENSMUSG00000033813.15	0	0.445337168	0.564525072	0.483050847	0.014703206	3.44e-10	0.407197709	0.094117647	0.131345373
chr1|4897703|+	GGACA	ENSMUSG00000033813.15	0	0.752594783	0.613858795	0.441666667	0.549816646	0.74836279	0.086449208	0.556818182	0.568991959
chr1|5150003|+	AGACC	ENSMUSG00000033793.12	0	0.3913	0.509651749	0.290322581	0.06539483	1.0	0.093660693	0.05		0.006673118
chr1|5162144|+	AGACT	ENSMUSG00000033793.12	0	0.08	0.364784411	0.2	0.26110792	1.0	0.060907097	0.086956522		0.0305748
chr1|5162199|+	GGACC	ENSMUSG00000033793.12	0	0.1852	0.336058538	0.171428571	0.33995557	1.0	0.569497468	0.318181818		0.69386804
chr1|7172376|+	AGACA	ENSMUSG00000051285.17	0	0.3913	0.38990349	0.142857143	0.020370472	1.0	0.28429998	0.1		0.9210804
chr1|7172465|+	AGACA	ENSMUSG00000051285.17	0	0.9259	0.566714363	0.285714286	0.37342423	1.0	0.044748644	0.1		0.35368627
chr1|7172577|+	GGACT	ENSMUSG00000051285.17	0	0.92	0.669104814	0.928571429	0.99062186	0.004206641	0.350071169	0.9		0.9999958
chr1|9546409|+	GGACC	ENSMUSG00000061024.8	0	0.4348	0.565905498	0.317073171	0.88239366	0.775223071	0.240076196	0.266666667	0.291788399
chr1|9546476|+	GGACC	ENSMUSG00000061024.8	1	0.7143	0.65309362	0.916666667	0.9969856	9.51e-18	0.97651055	0.388888889	0.909202993
chr1|9546636|+	GGACC	ENSMUSG00000061024.8	0	0.7368	0.624613446	0.679245283	0.96661836	7.27e-05	0.81640342	0.5	0.786961675
chr1|9546656|+	GGACT	ENSMUSG00000061024.8	1	0.9545	0.640968643	0.924528302	0.994743	2.32e-31	0.939581404	0.820512821	0.988973498
chr1|9546769|+	AGACA	ENSMUSG00000061024.8	0	0.7778	0.527121834	0.537037037	0.9670454	3.14e-08	0.589552859	0.512195122	0.952915251	0.9999871
chr1|9547118|+	AGACC	ENSMUSG00000061024.8	0	0.439	0.546964138	0.111111111	0.14661266	1.0	0.153763801	0.0	0.102186643	0.9766822
chr1|9942629|-	GGACT	ENSMUSG00000098234.7	0	0.720026108	0.639831221	0.117924528	0.173203505	0.247969459	0.433085722	0.314465409	0.446548223	0.1455021
chr1|10024886|-	AGACT	ENSMUSG00000025917.9	0	0.2551	0.192936246	0.1	0.18208775	0.655138189	0.180108702	0.153061224	0.269888937	0.9624742
chr1|10025032|-	GGACT	ENSMUSG00000025917.9	0	0.4123	0.208292685	0.362416107	0.46676865	0.000674216	0.307956713	0.183673469	0.59781003	0.999411
chr1|10027105|-	AGACA	ENSMUSG00000025917.9	0	0.4889	0.5279634	0.068027211	0.027988803	1.0	0.06545456	0.06	0.11624109	0.06933417
chr1|10027129|-	AGACA	ENSMUSG00000025917.9	0	0.65	0.550349091	0.06122449	0.0569247	0.814990166	0.004329826	0.15	0.10814362	0.03282625
chr1|10027243|-	AGACT	ENSMUSG00000025917.9	0	0.3333	0.318593148	0.075342466	0.027876008	1.0	0.173209041	0.212121212	0.095878005	0.05589441
chr1|10032384|-	AGACT	ENSMUSG00000025917.9	0	0.4658	0.529878113	0.128571429	0.03210957	1.0	0.061395672	0.157894737	0.093166701	0.035953898
chr1|10032400|-	GGACC	ENSMUSG00000025917.9	0	0.3297	0.320518038	0.064285714	0.13863876	1.0	0.202415831	0.097826087	0.312764704	0.022679951
chr1|10033268|-	GGACA	ENSMUSG00000025917.9	0	0.75	0.327176132	0.157142857	0.14579904	0.32755122	0.154991118	0.221052632	0.502224147
chr1|10035025|-	GGACA	ENSMUSG00000025917.9	0	0.907	0.331480412	0.128787879	0.37087974	1.0	0.019294101	0.083333333	0.413035125
chr1|10035041|-	AGACC	ENSMUSG00000025917.9	0	0.2273	0.49865234	0.145038168	0.20231926	0.002213506	0.033720699	0.034883721	0.092493899
chr1|10037676|-	GGACT	ENSMUSG00000025917.9	0	0.8	0.636380227	0.219512195	0.57753825	0.000744863	0.120754904	0.268292683	0.65396601
chr1|13114108|-	AGACC	ENSMUSG00000042414.7	0	0.2	0.439548689	0.178571429	0.4226573	1.0	0.049684644	0.25
chr1|13114350|-	GGACA	ENSMUSG00000042414.7	0	0.7241	0.364715592	0.666666667	0.9916703	3.13e-13	0.869506306	0.5
chr1|13114448|-	AGACA	ENSMUSG00000042414.7	0	0.7727	0.585393264	0.1	0.5127203	1.0	0.368971532	0.272727273	0.485810071
chr1|13115810|-	AGACA	ENSMUSG00000042414.7	0	0.4545	0.530781383	0.1	0.04233395	1.0	0.057388893	0.095238095
chr1|13124502|-	AGACC	ENSMUSG00000042414.7	0	0.3333	0.551630367	0.038461538	0.029888798	0.101038732	0.026198153	0.05
chr1|13124638|-	AGACT	ENSMUSG00000042414.7	0	0.1667	0.188479366	0.076923077	0.27220076	1.0	0.045669174	0.2
chr1|13566356|-	AGACT	ENSMUSG00000025935.10	0	0.913	0.722139388	0.125	0.39095742	0.340379128	0.167205343	0.5		0.83150095
chr1|13569974|-	GGACT	ENSMUSG00000025935.10	0	0.375	0.275294845	0.066666667	0.20106807	1.0	0.058212353	0.1	0.290026128
chr1|13570045|-	AGACT	ENSMUSG00000025935.10	0	0.1429	0.191134355	0.033333333	0.007020295	1.0	0.009810433	0.05
chr1|13626338|-	AGACT	ENSMUSG00000025937.6	1	0.2381	0.310904087	0.171428571	0.5539451	0.070672114	0.045601618	0.16	0.596155047
chr1|13626403|-	AGACA	ENSMUSG00000025937.6	0	0.7826	0.584995446	0.147058824	0.48232096	0.300189674	0.154632547	0.25	0.162874579
chr1|13626688|-	GGACA	ENSMUSG00000025937.6	0	0.9167	0.442696486	0.290322581	0.5110389	0.868889495	0.16704607	0.142857143	0.341453969
chr1|13630078|-	GGACA	ENSMUSG00000025937.6	0	0.5275	0.289630474	0.318181818	0.5315697	0.00782394	0.049276791	0.16091954	0.415614694	0.02200802
chr1|13638295|-	AGACC	ENSMUSG00000025937.6	0	0.3617	0.574268612	0.131782946	0.20384303	1.0	0.094971181	0.19047619	0.191728503	0.023349347
chr1|13638331|-	GGACT	ENSMUSG00000025937.6	0	0.2917	0.173555087	0.102362205	0.4464418	1.0	0.294035262	0.280487805	0.647065163
chr1|13647403|-	AGACC	ENSMUSG00000025937.6	0	0.75	0.542206444	0.23015873	0.07089307	0.003688012	0.310065037	0.085365854	0.117498994
chr1|13650743|-	AGACA	ENSMUSG00000025937.6	0	0.5652	0.475426988	0.284552846	0.05471622	1.0	0.075467058	0.025	0.082765341
chr1|13660338|-	GGACC	ENSMUSG00000025937.6	0	0.4638	0.534561435	0.168067227	0.2782982	1.0	0.067203715	0.155844156	0.223861128
chr1|15805731|+	GGACA	ENSMUSG00000025925.14	1	0.7337875	0.464986146	0.227272727	0.28222346	0.303599083	0.070959763	0.322580645	0.740469098
chr1|15805806|+	GGACC	ENSMUSG00000025925.14	0	0.294565854	0.358796519	0.111111111	0.59138787	0.781379555	0.112084255	0.206896552	0.49614048
chr1|15805927|+	GGACT	ENSMUSG00000025925.14	0	0.5629	0.565986705	0.369565217	0.7876661	0.000316119	0.192381309	0.774193548	0.837733567
chr1|15807653|+	GGACT	ENSMUSG00000025925.14	0	0.6	0.370832714	0.391304348	0.19213119	1.0	0.092545259	0.290322581	0.289166361
chr1|15807662|+	AGACT	ENSMUSG00000025925.14	0	0.394778571	0.377760172	0.065217391	0.4708869	0.036096293	0.136220627	0.161290323	0.220703125
chr1|15819686|+	GGACA	ENSMUSG00000025925.14	0	0.290310417	0.219327754	0.38	0.38352984	0.143094904	0.040772172	0.117647059	0.493611217
chr1|15819732|+	GGACA	ENSMUSG00000025925.14	0	0.066893478	0.302386421	0.083333333	0.2981425	1.0	0.009675405	0.090909091	0.46711719
chr1|15838253|+	AGACA	ENSMUSG00000025925.14	0	0.088473913	0.32100043	0.1	0.12747963	1.0	0.003759739	0.054054054	0.158466682
chr1|15838284|+	AGACA	ENSMUSG00000025925.14	0	0.617069565	0.528656459	0.16	0.067670986	1.0	0.037695002	0.0	0.176694125
chr1|15842939|+	AGACA	ENSMUSG00000025925.14	0	0.719963636	0.545319096	0.145833333	0.14510061	1.0	0.033280758	0.166666667
chr1|15843063|+	AGACT	ENSMUSG00000025925.14	1	0.857445455	0.671375912	0.791666667	0.91403645	1.62e-08	0.510864735	0.578947368	0.850169301
chr1|15843083|+	AGACA	ENSMUSG00000025925.14	0	0.715145455	0.487567257	0.270833333	0.47143793	0.004123767	0.08171447	0.078947368	0.261215746
chr1|16101761|-	AGACC	ENSMUSG00000043716.13	0	0.477891138	0.522715065	0.199417373	0.08309893	1.0	0.02940963	0.351383399	0.086918183
chr1|16101804|-	AGACA	ENSMUSG00000043716.13	0	0.456770319	0.447749371	0.083046813	0.017273283	0.35292449	0.030567328	0.053396152	0.14437972
chr1|16103511|-	AGACA	ENSMUSG00000043716.13	0	0.4753	0.53601442	0.103646282	0.090814054	1.0	0.013486807	0.128704832	0.221495673
chr1|16643100|-	GGACA	ENSMUSG00000079658.9	0	0.553025	0.272568155	0.6	0.717970468	0.003829473	0.534614202	0.419354839
chr1|16645814|-	AGACC	ENSMUSG00000079658.9	0	0.287354286	0.53520265	0.04137931	0.130988582	1.0	0.032577483	0.119402985	0.191033296
chr1|16656828|-	GGACT	ENSMUSG00000079658.9	0	0.6122	0.285610266	0.075757576	0.36493906	0.562857136	0.178123732	0.120689655	0.383715481	0.0068608723
chr1|16677336|+	AGACT	ENSMUSG00000025940.6	0	0.82626875	0.722428994	0.649122807	0.93995667	9.78e-20	0.644940473	0.75	0.918053508
chr1|16677553|+	GGACA	ENSMUSG00000025940.6	0	0.4	0.522038044	0.403508772	0.76780945	0.185215107	0.258075931	0.303030303	0.529398739
chr1|16677650|+	GGACA	ENSMUSG00000025940.6	0	0.616424	0.60165621	0.355932203	0.25937682	0.021834988	0.391977694	0.363636364	0.578479886
chr1|16677719|+	GGACC	ENSMUSG00000025940.6	0	0.196703922	0.311830461	0.383333333	0.7982421	0.024178338	0.330236618	0.236842105	0.681401908
chr1|20803005|-	GGACT	ENSMUSG00000041859.10	0	0.819047059	0.646582011	0.276785714	0.35403877	1.0	0.435913939	0.3	0.511411667	0.99482745
chr1|20803045|-	AGACA	ENSMUSG00000041859.10	0	0.452369841	0.432531075	0.322115385	0.23073356	0.321563229	0.107875321	0.125	0.225788027
chr1|20803077|-	AGACT	ENSMUSG00000041859.10	0	0.684571429	0.446574674	0.277511962	0.33499545	0.940011571	0.297963472	0.380368098	0.186389282
chr1|20803297|-	GGACT	ENSMUSG00000041859.10	1	0.862610811	0.6590515	0.643902439	0.89457685	1.6999999999999998e-48	0.924218473	0.490566038	0.752010047
chr1|20803358|-	GGACT	ENSMUSG00000041859.10	1	0.858285714	0.662622132	0.707920792	0.94830245	6.8299999999999995e-34	0.415435779	0.721518987	0.917842329
chr1|20804846|-	GGACT	ENSMUSG00000041859.10	0	0.7206	0.643038192	0.528497409	0.3336298	0.211181128	0.022597445	0.126666667	0.418304086
chr1|20804853|-	AGACC	ENSMUSG00000041859.10	0	0.5902	0.570191172	0.088082902	0.06339113	0.008555229	0.051639568	0.101351351	0.153500006
chr1|20804871|-	AGACC	ENSMUSG00000041859.10	0	0.4754	0.489261684	0.21761658	0.0474146	1.0	0.032900307	0.074324324	0.128381982
chr1|20804892|-	AGACT	ENSMUSG00000041859.10	1	0.2917	0.201433602	0.310880829	0.23388958	0.122759768	0.075952374	0.073333333	0.412359983	0.16447079
chr1|20805331|-	AGACT	ENSMUSG00000041859.10	0	0.4404	0.259482335	0.154255319	0.08556558	0.052972426	0.018340479	0.2	0.344088137	0.060815845
chr1|20805817|-	AGACA	ENSMUSG00000041859.10	0	0.3271	0.450072695	0.095744681	0.15221685	1.0	0.011834063	0.081632653	0.25702703	0.006673118
chr1|20805850|-	AGACC	ENSMUSG00000041859.10	0	0.1333	0.422568584	0.095744681	0.038239755	1.0	0.005057867	0.020547945	0.073818207	0.092446476
chr1|20806796|-	GGACC	ENSMUSG00000041859.10	0	0.2623	0.535414184	0.203703704	0.42134094	0.000468465	0.487644612	0.203883495	0.342679381	0.034164328
chr1|20806803|-	AGACT	ENSMUSG00000041859.10	0	0.165	0.188416981	0.09375	0.2274464	1.0	0.041295415	0.015873016	0.582092881	0.023237199
chr1|20806860|-	GGACA	ENSMUSG00000041859.10	0	0.3333	0.272120826	0.066225166	0.33096248	1.0	0.012093067	0.2	0.398782134	0.0105079785
chr1|20808730|-	AGACA	ENSMUSG00000041859.10	0	0.0505	0.351599183	0.066666667	0.17410722	0.390444589	0.026397562	0.05	0.169557318	0.07329901
chr1|20808745|-	GGACA	ENSMUSG00000041859.10	0	0.5521	0.609676322	0.261744966	0.29983258	1.0	0.032764287	0.25210084	0.338770628	0.12278485
chr1|20809608|-	GGACC	ENSMUSG00000041859.10	0	0.2661	0.528600636	0.104166667	0.30846864	1.0	0.144557569	0.165048544	0.163174197	0.63509095
chr1|20810110|-	AGACC	ENSMUSG00000041859.10	0	0.1798	0.42651856	0.264285714	0.030229855	1.0	0.018918084	0.026548673	0.044718158	0.020396613
chr1|20810188|-	GGACT	ENSMUSG00000041859.10	0	0.6944	0.616036011	0.277372263	0.5395969	1.0	0.05416534	0.265486726	0.437986195
chr1|20812085|-	GGACC	ENSMUSG00000041859.10	0	0.068	0.290020201	0.108527132	0.28056943	1.0	0.096506948	0.038095238	0.169075921
chr1|20812574|-	AGACC	ENSMUSG00000041859.10	0	0.5484	0.5690418	0.070866142	0.015517568	0.066868989	0.183180658	0.018867925	0.260488212
chr1|20812980|-	AGACA	ENSMUSG00000041859.10	0	0.3086	0.532354255	0.048	0.04923016	1.0	0.025599739	0.038461538	0.198558375
chr1|20814695|-	GGACC	ENSMUSG00000041859.10	0	0.4026	0.572843534	0.07826087	0.36205998	0.025083913	0.220365636	0.182795699	0.353363037
chr1|20814740|-	GGACC	ENSMUSG00000041859.10	0	0.2817	0.299701151	0.077586207	0.32439643	1.0	0.039890915	0.117021277	0.40916419
chr1|20814866|-	AGACC	ENSMUSG00000041859.10	0	0.2188	0.462187557	0.107142857	0.08362001	0.027265232	0.026185774	0.010638298	0.035504986
chr1|20814874|-	GGACC	ENSMUSG00000041859.10	0	0.3797	0.331653655	0.133928571	0.2234064	0.000275792	0.171336321	0.120879121	0.235111192
chr1|20814902|-	AGACA	ENSMUSG00000041859.10	0	0.875	0.472983977	0.080357143	0.06750722	1.0	0.032479807	0.021276596	0.080091491
chr1|20816719|-	AGACC	ENSMUSG00000041859.10	0	0.5694	0.524411322	0.12962963	0.082967535	1.0	0.048475536	0.280898876	0.064706795
chr1|20817299|-	GGACT	ENSMUSG00000041859.10	0	0.7952	0.654268397	0.165137615	0.44744784	0.002844219	0.020708075	0.227272727	0.553573608
chr1|20817900|-	GGACC	ENSMUSG00000041859.10	0	0.24	0.327667802	0.066037736	0.23297572	1.0	0.121735741	0.269662921	0.165460318
chr1|20820146|-	GGACT	ENSMUSG00000041859.10	0	0.8395	0.664090688	0.576923077	0.5227954	1.0	0.03114356	0.406976744	0.580627561
chr1|20820155|-	AGACT	ENSMUSG00000041859.10	0	0.4444	0.257840621	0.134615385	0.03879758	2.41e-15	0.04194349	0.056818182	0.64704138
chr1|20820241|-	GGACT	ENSMUSG00000041859.10	0	0.3409	0.121911141	0.120689655	0.78251487	1.0	0.041290568	0.022727273	0.91078037
chr1|23845782|-	AGACC	ENSMUSG00000026155.13	0	0.3939	0.550246426	0.132075472	0.06855694	1.0	0.068256112	0.083333333	0.151094899	0.040044613
chr1|23848332|-	GGACA	ENSMUSG00000026155.13	0	0.7674	0.283546669	0.155172414	0.43775615	0.120281095	0.01246056	0.225	0.298336238
chr1|23848388|-	AGACT	ENSMUSG00000026155.13	1	0.4737	0.385621303	0.509090909	0.8064214	2.64e-08	0.211339301	0.384615385	0.818112195
chr1|23848449|-	GGACA	ENSMUSG00000026155.13	0	0.8158	0.614283825	0.563636364	0.9670761	3.66e-07	0.398935197	0.641025641	0.961631835
chr1|23848557|-	GGACC	ENSMUSG00000026155.13	0	0.5676	0.646648252	0.127272727	0.6086813	1.0	0.095699291	0.394736842	0.501127243
chr1|23849349|-	AGACT	ENSMUSG00000026155.13	0	0.4444	0.331729259	0.055555556	0.08387643	0.481758061	0.040050838	0.076923077	0.184439972
chr1|23849415|-	GGACC	ENSMUSG00000026155.13	0	0.1429	0.349218558	0.018518519	0.21641073	1.0	0.091704075	0.114285714	0.31256482
chr1|23849464|-	GGACT	ENSMUSG00000026155.13	0	0.65	0.593050712	0.096153846	0.43641472	0.11286665	0.305278347	0.184210526	0.494701117
chr1|23853470|-	GGACC	ENSMUSG00000026155.13	0	0.0435	0.355502476	0.137254902	0.40738082	1.0	0.011243675	0.108108108	0.195428252
chr1|23853480|-	GGACA	ENSMUSG00000026155.13	0	0.1818	0.224417151	0.470588235	0.08821191	1.0	0.02250918	0.1875	0.360623121
chr1|23859026|-	GGACT	ENSMUSG00000026155.13	0	0.7333	0.285648093	0.098039216	0.36434063	0.51382187	0.2098274	0.108108108	0.34497577
chr1|23877715|-	AGACA	ENSMUSG00000026155.13	0	0.5862	0.497090554	0.133333333	0.101737894	0.664351587	0.039224894	0.147058824	0.095161848
chr1|23877722|-	AGACC	ENSMUSG00000026155.13	0	0.1818	0.523486055	0.133333333	0.06752654	1.0	0.138708685	0.147058824	0.041139778
chr1|23877761|-	AGACT	ENSMUSG00000026155.13	0	0.4	0.249129696	0.090909091	0.36489922	0.538904302	0.084139608	0.212121212	0.153408259
chr1|23891876|-	GGACA	ENSMUSG00000026155.13	0	0.3846	0.244567636	0.093023256	0.21037945	0.255002039	0.008587722	0.192307692	0.350935131
chr1|23891884|-	AGACC	ENSMUSG00000026155.13	0	0.6207	0.532093597	0.465116279	0.021910716	1.0	0.014188316	0.03125	0.045932334
chr1|23922069|-	GGACA	ENSMUSG00000026155.13	0	0.5625	0.504372743	0.243902439	0.05713918	0.834120632	0.029285878	0.111111111	0.412422329
chr1|23995958|-	AGACC	ENSMUSG00000026154.4	0	0.1892	0.387111184	0.035714286	0.07105657	1.0	0.097827066	0.115384615	0.233292654	0.08993264
chr1|23996284|-	AGACT	ENSMUSG00000026154.4	0	0.5517	0.384552435	0.051724138	0.274968	1.0	0.125603065	0.078947368	0.333330631	0.3655186
chr1|23996316|-	GGACC	ENSMUSG00000026154.4	0	0.0667	0.288963201	0.017241379	0.25797758	4.48e-07	0.327393622	0.027777778	0.148485407	0.011923889
chr1|24613356|-	GGACT	ENSMUSG00000101111.1	0	0.3568	0.317494616	0.142181114	0.16069165	3.9e-45	0.158939251	0.243076923	0.452693433	0.0104036145
chr1|24613461|-	GGACT	ENSMUSG00000101111.1	0	0.7575	0.305602341	0.094109976	0.1663822	1.42e-16	0.45674749	0.312072893	0.590595305	0.0104858745
chr1|24613737|-	GGACT	ENSMUSG00000101111.1	0	0.3757	0.259394661	0.017709563	0.1500658	1.0	0.212236978	0.353618421	0.495632142
chr1|24614150|-	GGACA	ENSMUSG00000100862.1	0	0.3232	0.434533969	0.265142857	0.22657046	6.29e-05	0.062357922	0.267080745	0.344179332
chr1|24615058|-	GGACT	ENSMUSG00000102070.1	0	0.1712	0.101295772	0.045979838	0.21498641	0.003557411	0.345173247	0.171666667	0.592747092
chr1|24615221|-	AGACC	ENSMUSG00000102070.1	0	0.4627	0.582456478	0.013761468	0.06239959	0.699157032	0.193713742	0.285714286	0.228479519
chr1|24615925|-	AGACT	ENSMUSG00000101249.1	0	0.9726	0.723081933	0.103448276	0.26283616	1.0	0.442031839	0.728971963	0.482393742	0.9354572
chr1|30942211|-	AGACA	ENSMUSG00000026064.15	0	0.716695	0.44545549	0.102564103	0.29664975	1.0	0.116545477	0.133333333
chr1|30942513|-	AGACA	ENSMUSG00000026064.15	0	0.500605556	0.530905244	0.166666667	0.21315987	1.0	0.041713709	0.413793103
chr1|30942777|-	AGACC	ENSMUSG00000026064.15	0	0.711686667	0.531880723	0.64516129	0.13741504	0.056336364	0.177764219	0.304347826
chr1|33453898|-	AGACA	ENSMUSG00000026134.11	0	0.9565	0.537534586	0.916666667	0.1886355	1.0	0.017928223	0.166666667	0.25481692	0.009010745
chr1|33454113|-	GGACC	ENSMUSG00000026134.11	1	0.2973	0.356412773	0.358490566	0.7890463	0.000497799	0.627159691	0.228571429	0.806423604	0.99968266
chr1|33454131|-	AGACT	ENSMUSG00000026134.11	0	0.8095	0.723328837	0.433962264	0.0789032	1.0	0.072736817	0.277777778	0.184385106	0.9216895
chr1|33454165|-	AGACC	ENSMUSG00000026134.11	0	0.3889	0.406134651	0.169811321	0.028737938	1.0	0.027564587	0.055555556	0.030835407	0.006673118
chr1|33484750|-	GGACA	ENSMUSG00000026134.11	0	0.8919	0.273540658	0.3125	0.20478924	1.0	0.021528838	0.275862069	0.426717222	0.33748674
chr1|33512019|-	AGACA	ENSMUSG00000026134.11	0	0.5417	0.518597876	0.065217391	0.049082827	1.0	0.011854682	0.068965517	0.067731783
chr1|33512025|-	GGACC	ENSMUSG00000026134.11	0	0.125	0.35232887	0.260869565	0.21983786	0.774826116	0.012141081	0.038461538	0.199339047
chr1|33628449|-	GGACA	ENSMUSG00000026134.11	0	0.3462	0.268243703	0.157894737	0.040963043	0.319328985	0.020092986	0.08	0.370645761
chr1|33628509|-	GGACC	ENSMUSG00000026134.11	0	0.1538	0.260762512	0.105263158	0.27127746	0.10033038	0.080467789	0.083333333	0.254230738
chr1|33630414|-	AGACC	ENSMUSG00000026134.11	0	0.7241	0.494681796	0.026315789	0.06333983	1.0	0.045084795	0.16	0.093367979
chr1|34436900|-	AGACC	ENSMUSG00000042111.9	0	0.7037	0.533001035	0.076923077	0.033546876	0.350114972	0.127757977	0.205882353	0.114807099	0.1268812
chr1|34437042|-	AGACA	ENSMUSG00000042111.9	0	0.9444	0.557652142	0.205128205	0.5643092	0.159527024	0.126365534	0.352941176	0.485148072	0.28366452
chr1|34437047|-	AGACA	ENSMUSG00000042111.9	0	0.9062	0.520961177	0.230769231	0.08448619	0.512450544	0.252600076	0.46875	0.102651075	0.9761795
chr1|34437160|-	GGACA	ENSMUSG00000042111.9	0	0.2083	0.589650084	0.052631579	0.076285586	0.668651432	0.012023347	0.121212121	0.279945761	0.006673118
chr1|34437513|-	GGACC	ENSMUSG00000042111.9	0	0.4	0.573446719	0.0625	0.1902248	0.181315954	0.258846316	0.045454545
chr1|34437574|-	AGACT	ENSMUSG00000042111.9	0	0.5455	0.487273833	0.0625	0.35006315	1.0	0.309669572	0.111111111	0.307387888
chr1|34437828|-	AGACC	ENSMUSG00000042111.9	0	0.2632	0.478508127	0.129032258	0.28161344	1.0	0.037784178	0.0	0.048030477
chr1|34438879|-	AGACC	ENSMUSG00000042111.9	0	0.4375	0.45652097	0.1	0.08406426	0.010056016	0.132963253	0.0	0.125002921
chr1|34438909|-	AGACC	ENSMUSG00000042111.9	0	0.3333	0.528915681	0.068965517	0.18550318	1.0	0.032456971	0.0	0.057142295
chr1|34438916|-	GGACC	ENSMUSG00000042111.9	0	0.55	0.568096163	0.103448276	0.22950172	0.138518518	0.00877345	0.041666667	0.314250797
chr1|34439092|-	GGACC	ENSMUSG00000042111.9	0	0.6	0.374029284	0.037037037	0.022058284	0.28751551	0.024176883	0.083333333	0.159011051
chr1|34439306|-	GGACT	ENSMUSG00000042111.9	0	0.7333	0.574692804	0.346153846	0.268066	1.0	0.05480253	0.173913043	0.494092733
chr1|34439900|+	GGACT	ENSMUSG00000026127.13	0	0.4444	0.26937367	0.071428571	0.37394652	1.0	0.010228703	0.083333333	0.456987441
chr1|34443455|+	AGACC	ENSMUSG00000026127.13	0	0.4643	0.578038503	0.046511628	0.20932527	1.0	0.071735812	0.114285714	0.121818006
chr1|34444003|+	GGACA	ENSMUSG00000026127.13	0	0.8667	0.497508093	0.044444444	0.34722134	0.224345918	0.032813332	0.212121212	0.506746173	0.19493708
chr1|34444214|+	AGACA	ENSMUSG00000026127.13	0	0.8889	0.580728843	0.108695652	0.18359713	1.0	0.016798862	0.361111111	0.117879197	0.24533394
chr1|34444498|+	AGACT	ENSMUSG00000026127.13	1	0.1667	0.196816438	0.125	0.14780383	1.0	0.064751405	0.184210526	0.160232037	0.023921475
chr1|34444519|+	AGACT	ENSMUSG00000026127.13	0	0.7907	0.721893914	0.791666667	0.875486	2.59e-16	0.814459484	0.763157895	0.993131399	0.9999865
chr1|34444530|+	AGACA	ENSMUSG00000026127.13	0	0.4167	0.518351443	0.229166667	0.5128895	1.0	0.014473429	0.131578947	0.388883531	0.6896272
chr1|34444555|+	AGACT	ENSMUSG00000026127.13	0	0.4706	0.261866534	0.4375	0.75548357	0.010846283	0.293000555	0.297297297	0.586860716	0.99869174
chr1|34444637|+	GGACA	ENSMUSG00000026127.13	0	0.525	0.52600462	0.12244898	0.598979	0.019972758	0.269512573	0.236842105	0.690674543	0.2574745
chr1|34444674|+	GGACC	ENSMUSG00000026127.13	0	0.7222	0.598329451	0.591836735	0.9699806	5.35e-13	0.939582508	0.542857143	0.900885105	0.9996614
chr1|34444689|+	GGACT	ENSMUSG00000026127.13	1	0.7568	0.63727918	0.816326531	0.9819293	7.98e-08	0.822895514	0.783783784	0.971123517	0.9996565
chr1|34444924|+	AGACT	ENSMUSG00000026127.13	0	0.3	0.202903998	0.081632653	0.48525494	1.0	0.060891269	0.189189189	0.249849111	0.8724832
chr1|36069059|+	AGACC	ENSMUSG00000045216.7	0	0.3846	0.543379358	0.0	0.18366471	0.699811114	0.119811721	0.05
chr1|36069150|+	AGACC	ENSMUSG00000045216.7	0	0.2174	0.418910894	0.107142857	0.025168503	0.658223275	0.260557264	0.0
chr1|36103541|+	AGACC	ENSMUSG00000045216.7	0	0.32	0.53663914	0.0	0.12208097	0.762746045	0.117995476	0.043478261	0.087561347
chr1|36103600|+	AGACC	ENSMUSG00000045216.7	0	0.6316	0.534609905	0.103448276	0.19782694	0.139980948	0.08868552	0.363636364	0.152997106
chr1|36103670|+	AGACT	ENSMUSG00000045216.7	1	0.8519	0.723328837	0.379310345	0.9256228	1.56e-05	0.37734594	0.608695652
chr1|36103979|+	GGACA	ENSMUSG00000045216.7	1	0.2353	0.458611718	0.0625	0.88765013	6.5e-07	0.105420172	0.333333333	0.765782595
chr1|36104015|+	GGACA	ENSMUSG00000045216.7	0	0.8	0.610141922	0.242424242	0.9412452	2.02e-06	0.275406242	0.458333333
chr1|36104042|+	GGACC	ENSMUSG00000045216.7	1	0.625	0.395427293	0.272727273	0.9753257	3.28e-05	0.960980128	0.25
chr1|36104073|+	AGACA	ENSMUSG00000045216.7	1	0.7391	0.500237995	0.03030303	0.6182164	8.98e-31	0.922295402	0.08
chr1|36104156|+	GGACC	ENSMUSG00000045216.7	0	0.9	0.54086212	0.121212121	0.7973989	2.85e-11	0.131029237	0.260869565	0.652249873
chr1|36104189|+	GGACT	ENSMUSG00000045216.7	1	0.9	0.668615028	0.363636364	0.99336034	1.3e-11	0.870567543	0.84	0.963018179
chr1|36104344|+	GGACC	ENSMUSG00000045216.7	1	0.3571	0.279360679	0.243243243	0.95006526	2.58e-15	0.897508384	0.172413793	0.740649223
chr1|36104418|+	AGACT	ENSMUSG00000045216.7	1	0.9333	0.722114266	0.333333333	0.9983857	4.75e-35	0.993529847	0.774193548	0.983870029
chr1|36104449|+	AGACT	ENSMUSG00000045216.7	0	0.8667	0.722361169	0.12195122	0.5960785	0.674301942	0.126470282	0.25	0.45786041
chr1|36104551|+	GGACC	ENSMUSG00000045216.7	0	0.8462	0.590500144	0.11627907	0.8368459	8.94e-06	0.242141732	0.161290323	0.65793252
chr1|36104623|+	AGACC	ENSMUSG00000045216.7	0	0.0882	0.477381271	0.0	0.25322315	1.0	0.016468808	0.029411765	0.212099418
chr1|36104699|+	AGACT	ENSMUSG00000045216.7	1	0.5312	0.389208635	0.090909091	0.7856664	0.001917763	0.107981692	0.382352941	0.684608936
chr1|36104800|+	GGACA	ENSMUSG00000045216.7	0	0.8065	0.614222067	0.282608696	0.9749492	9.78e-22	0.142598022	0.666666667	0.989115775
chr1|36105016|+	GGACT	ENSMUSG00000045216.7	0	0.5357	0.296231401	0.027777778	0.7956389	0.000876411	0.157591239	0.413793103	0.807734966
chr1|36105071|+	GGACC	ENSMUSG00000045216.7	0	0.2308	0.38165405	0.0	0.32794008	1.0	0.014691064	0.083333333	0.241063014
chr1|36105153|+	AGACC	ENSMUSG00000045216.7	0	0.1579	0.525548348	0.0	0.3363757	1.0	0.031821004	0.076923077	0.135011956
chr1|36105172|+	GGACC	ENSMUSG00000045216.7	0	0.25	0.352181576	0.0	0.31790262	1.0	0.087363862	0.076923077	0.26819554
chr1|36105177|+	GGACT	ENSMUSG00000045216.7	0	0.7037	0.629500623	0.0	0.93616945	0.032365274	0.1223902	0.269230769	0.746166468
chr1|36105328|+	AGACA	ENSMUSG00000045216.7	0	0.4	0.529279873	0.0	0.16324636	1.0	0.084117164	0.038461538	0.148051709
chr1|36105400|+	AGACA	ENSMUSG00000045216.7	0	0.4091	0.472373331	0.0	0.007212782	1.0	0.045002786	0.153846154	0.047309164
chr1|36106088|+	GGACT	ENSMUSG00000045216.7	0	0.7714	0.655504141	0.0	0.99095553	2.8e-06	0.601334826	0.578947368	0.86437875	0.9971065
chr1|36106180|+	AGACA	ENSMUSG00000045216.7	0	0.5294	0.550264684	0.0	0.06632994	0.020563198	0.654567143	0.054054054	0.330419481	0.36691523
chr1|36106212|+	GGACC	ENSMUSG00000045216.7	0	0.1471	0.563763991	0.0	0.48845702	1.0	0.431275675	0.236842105	0.611247301	0.99982685
chr1|36144003|-	GGACT	ENSMUSG00000037470.14	1	0.84546	0.642861326	1.0	0.9877701	0.004206641	0.474329963	0.814814815
chr1|36144024|-	AGACA	ENSMUSG00000037470.14	0	0.774642857	0.562991914	0.256410256	0.37941033	0.030188297	0.2396293	0.148148148
chr1|36144093|-	AGACT	ENSMUSG00000037470.14	1	0.831961765	0.588696277	0.736842105	0.9032121	4.7400000000000004e-26	0.606241868	0.625
chr1|36144185|-	GGACT	ENSMUSG00000037470.14	1	0.818475	0.656212008	0.944444444	0.99174964	1.89e-05	0.903794554	0.958333333
chr1|36146058|-	GGACC	ENSMUSG00000037470.14	0	0.405028125	0.363835694	0.138888889	0.24590607	1.0	0.131976042	0.083333333
chr1|36146088|-	AGACC	ENSMUSG00000037470.14	0	0.205878125	0.534869686	0.166666667	0.052499928	0.612319324	0.086275821	0.083333333
chr1|36146117|-	AGACT	ENSMUSG00000037470.14	0	0.419921875	0.317255183	0.333333333	0.06233436	1.0	0.222562329	0.125
chr1|36146635|-	AGACC	ENSMUSG00000037470.14	0	0.330358065	0.353556572	0.314285714	0.2112784	0.227421208	0.10288279	0.083333333
chr1|36150095|-	GGACA	ENSMUSG00000037470.14	0	0.53905625	0.468583069	0.194444444	0.14503112	0.047490776	0.396111366	0.375
chr1|36150108|-	AGACA	ENSMUSG00000037470.14	0	0.63721875	0.445612864	0.166666667	0.12950528	0.600519046	0.068292235	0.208333333
chr1|36692280|+	GGACT	ENSMUSG00000061518.11	0	0.581977778	0.28356542	0.035961272	0.3055551	1.0	0.237353157	0.131578947	0.472247064	0.029290693
chr1|36692499|+	AGACC	ENSMUSG00000061518.11	0	0.395334659	0.58266696	0.061898212	0.10480901	0.000343063	0.083917321	0.297912713	0.187169343
chr1|36693205|+	GGACA	ENSMUSG00000061518.11	0	0.459177904	0.311292654	0.267586207	0.23170629	1.0	0.034043727	0.13372093	0.296021968
chr1|36699204|-	GGACA	ENSMUSG00000037351.9	1	0.8788	0.610671197	0.553846154	0.9731954	0.192214264	0.435804975	0.594594595
chr1|36699352|-	AGACC	ENSMUSG00000037351.9	0	0.375	0.570919501	0.154929577	0.1833649	0.469737315	0.101977035	0.039215686	0.07831087	0.31455213
chr1|36699410|-	GGACA	ENSMUSG00000037351.9	0	0.3617	0.217924809	0.085714286	0.25916332	1.0	0.157363603	0.125	0.394658983	0.97911674
chr1|36699551|-	GGACA	ENSMUSG00000037351.9	0	0.9524	0.61445287	0.085714286	0.6560811	1.0	0.088135515	0.653846154	0.534463346	0.7876579
chr1|36699563|-	GGACT	ENSMUSG00000037351.9	1	0.4231	0.173333516	0.420289855	0.86872613	0.066693713	0.22582955	0.384615385	0.636759222	0.96303236
chr1|36699655|-	GGACA	ENSMUSG00000037351.9	0	0.8163	0.574181229	0.169230769	0.71044606	1.0	0.059835115	0.413043478	0.590710938	0.3776319
chr1|36699690|-	AGACT	ENSMUSG00000037351.9	0	0.8043	0.635235276	0.338461538	0.48688403	0.001780798	0.367710477	0.391304348	0.287366927	0.89409477
chr1|36699734|-	AGACT	ENSMUSG00000037351.9	0	0.5862	0.494996603	0.184615385	0.23705368	0.579268756	0.052771285	0.229166667	0.386618763	0.9986854
chr1|36699739|-	AGACC	ENSMUSG00000037351.9	0	0.3913	0.496302695	0.276923077	0.122554794	1.0	0.042270146	0.020408163	0.089788407	0.2916093
chr1|36699887|-	AGACA	ENSMUSG00000037351.9	0	0.4412	0.451185556	0.064516129	0.080193296	0.192513533	0.030819704	0.0	0.186229154	0.77687186
chr1|36700058|-	GGACA	ENSMUSG00000037351.9	1	0.3824	0.501704	0.457627119	0.61262476	0.131080934	0.116105694	0.135135135	0.676355243
chr1|36700587|-	AGACA	ENSMUSG00000037351.9	0	0.5143	0.540622323	0.115384615	0.06446558	1.0	0.012931064	0.051282051	0.061701439
chr1|36701181|-	GGACA	ENSMUSG00000037351.9	0	0.0526	0.246329183	0.102040816	0.19440089	1.0	0.004277129	0.060606061	0.317524344
chr1|36701192|-	GGACC	ENSMUSG00000037351.9	0	0.0588	0.310892515	0.142857143	0.17038944	1.0	0.02293933	0.027027027	0.283796191
chr1|36701236|-	GGACT	ENSMUSG00000037351.9	0	0.3448	0.101787977	0.244897959	0.20353186	1.0	0.007975498	0.081081081	0.420405596
chr1|36701261|-	AGACC	ENSMUSG00000037351.9	0	0.0938	0.466641089	0.081632653	0.03658676	1.0	0.007555637	0.0	0.100470632
chr1|36701464|-	AGACT	ENSMUSG00000037351.9	0	0.5833	0.274328026	0.479166667	0.4149745	0.250632268	0.061574562	0.055555556	0.254832804
chr1|36701695|-	GGACC	ENSMUSG00000037351.9	0	0.1538	0.336092585	0.068181818	0.20045336	1.0	0.004672588	0.28125	0.290895998
chr1|36701730|-	AGACT	ENSMUSG00000037351.9	0	0.3913	0.375590414	0.113636364	0.3169796	0.120174093	0.176742309	0.114285714	0.323765248
chr1|36702488|-	AGACC	ENSMUSG00000037351.9	0	0.1613	0.510302603	0.071428571	0.068743005	1.0	0.018288673	0.03125	0.132026926
chr1|36702499|-	GGACC	ENSMUSG00000037351.9	0	0.3929	0.307719294	0.047619048	0.23577404	1.0	0.031977963	0.064516129	0.243874326
chr1|36706881|-	GGACC	ENSMUSG00000037351.9	0	0.3226	0.285267582	0.463414634	0.19407018	0.044014476	0.370014546	0.032258065	0.160285339
chr1|36706894|-	GGACC	ENSMUSG00000037351.9	0	0.24	0.364869601	0.073170732	0.35437083	0.261073554	0.131713157	0.387096774	0.475685596
chr1|36708220|-	AGACC	ENSMUSG00000037351.9	0	0.1852	0.534015721	0.15	0.19359204	1.0	0.007833035	0.1	0.082735874
chr1|36792486|-	GGACT	ENSMUSG00000026116.11	1	0.667769767	0.487972284	0.673913043	0.88825632	3.52e-10	0.560692079	0.548387097
chr1|37420384|-	GGACT	ENSMUSG00000026112.7	0	0.9259	0.666965604	1.0	0.94562495	1.59e-06	0.896699147	0.95		0.9999882
chr1|37420458|-	GGACA	ENSMUSG00000026112.7	0	0.24	0.22726527	0.1875	0.47036886	0.286933763	0.026466491	0.0		0.20686738
chr1|37429947|-	GGACA	ENSMUSG00000026112.7	0	0.3333	0.238721991	0.133333333	0.27523795	0.715663115	0.033134847	0.15
chr1|37431519|+	GGACC	ENSMUSG00000026111.15	0	0.470240541	0.452331875	0.139534884	0.62285167	0.014815767	0.549178638	0.153846154
chr1|37432580|+	GGACA	ENSMUSG00000026111.15	0	0.2049	0.260985937	0.068181818	0.03944794	0.711366585	0.255045916	0.0
chr1|37890569|+	GGACA	ENSMUSG00000026087.11	0	0.2141	0.43138802	0.267515924	0.21068156	1.0	0.017197275	0.131313131	0.311434627
chr1|37894008|+	AGACT	ENSMUSG00000026087.11	0	0.35710122	0.223684856	0.180232558	0.342680625	0.347994442	0.078223616	0.314049587	0.335054129
chr1|37897730|+	GGACC	ENSMUSG00000026087.11	0	0.250119162	0.360963509	0.04494382	0.243489937	0.001477108	0.016594769	0.136752137	0.306785047
chr1|37897824|+	GGACT	ENSMUSG00000026087.11	0	0.579684706	0.498329418	0.154696133	0.18953607	1.0	0.235930764	0.283464567	0.384371892
chr1|37898161|+	GGACT	ENSMUSG00000026087.11	1	0.567653107	0.282594966	0.697297297	0.752294578	6.08e-05	0.452643105	0.465648855	0.829271793
chr1|37898177|+	AGACC	ENSMUSG00000026087.11	0	0.321164972	0.536410767	0.091891892	0.084677336	1.0	0.026691409	0.07751938	0.268607162
chr1|37987660|-	AGACT	ENSMUSG00000058407.12	0	0.853201299	0.642979869	0.5125	0.7570334	0.001057314	0.21220493	0.610169492	0.880208373
chr1|37987732|-	GGACA	ENSMUSG00000058407.12	0	0.613350633	0.528207316	0.048780488	0.30770215	1.0	0.008240069	0.396226415	0.532483637
chr1|37990231|-	AGACT	ENSMUSG00000058407.12	0	0.4015275	0.25869363	0.129411765	0.121509674	0.412623469	0.011476618	0.06557377	0.395192385
chr1|37990354|-	AGACT	ENSMUSG00000058407.12	0	0.1831325	0.196771993	0.082352941	0.295469	0.000485781	0.143857523	0.131147541	0.749495387
chr1|37990442|-	AGACA	ENSMUSG00000058407.12	0	0.5072325	0.388888999	0.058823529	0.011430547	0.285313819	0.333458378	0.032258065	0.033664703	0.04920854
chr1|37994003|-	AGACA	ENSMUSG00000058407.12	0	0.202758974	0.459874728	0.168674699	0.027302617	1.0	0.038685695	0.1	0.282532215
chr1|37994057|-	AGACT	ENSMUSG00000058407.12	0	0.301964103	0.20756405	0.085365854	0.167915076	0.00288944	0.015226173	0.066666667	0.450057566	0.32808453
chr1|37995732|-	GGACT	ENSMUSG00000058407.12	0	0.660976	0.454763383	0.5625	0.94468546	0.021824635	0.104218396	0.516666667	0.91699934	0.99998534
chr1|37995833|-	AGACC	ENSMUSG00000058407.12	0	0.534816667	0.544357693	0.298701299	0.09395425	1.0	0.082953449	0.035087719	0.039853219	0.011153408
chr1|38036097|+	GGACA	ENSMUSG00000026083.12	0	0.8095	0.610979262	0.1	0.14505133	0.202821595	0.080053606	0.208333333	0.259418815
chr1|38036127|+	GGACT	ENSMUSG00000026083.12	0	0.4615	0.292677275	0.212121212	0.6048673	0.152182253	0.033531432	0.538461538	0.770853281
chr1|38036151|+	GGACT	ENSMUSG00000026083.12	1	0.6667	0.55338165	0.121212121	0.6962908	0.010951781	0.595968164	0.038461538	0.560931981
chr1|38036169|+	AGACA	ENSMUSG00000026083.12	0	0.25	0.484498091	0.090909091	0.17771466	1.0	0.079339715	0.076923077	0.314455718
chr1|38036199|+	AGACT	ENSMUSG00000026083.12	0	0.25	0.19006928	0.060606061	0.030336559	0.340379128	0.127064473	0.115384615	0.090247117
chr1|38036228|+	GGACT	ENSMUSG00000026083.12	0	0.625	0.328272943	0.212121212	0.20525679	1.0	0.373954048	0.12	0.575054228
chr1|38037273|+	GGACA	ENSMUSG00000026083.12	0	0.3333	0.285640051	0.4	0.0637364	0.22530167	0.505734847	0.291666667	0.291104525
chr1|38037281|+	AGACA	ENSMUSG00000026083.12	0	0.6154	0.532501673	0.314285714	0.061034344	1.0	0.124945213	0.16	0.157875702
chr1|38037292|+	AGACA	ENSMUSG00000026083.12	0	0.6897	0.430299877	0.085714286	0.044569682	0.0001412	0.061799723	0.037037037
chr1|38040725|+	GGACA	ENSMUSG00000026083.12	0	0.125	0.305155526	0.105263158	0.1985309	0.052739701	0.074993681	0.185185185	0.502708256
chr1|38041775|+	AGACA	ENSMUSG00000026083.12	0	0.1875	0.491113669	0.105263158	0.025201535	0.344814906	0.007485888	0.068965517	0.105401821
chr1|38046672|+	AGACC	ENSMUSG00000026083.12	0	0.5484	0.46716675	0.133333333	0.17043342	0.692924706	0.096880952	0.03125	0.23057586
chr1|38048819|+	AGACA	ENSMUSG00000026083.12	0	0.0938	0.408919884	0.066666667	0.03194766	1.0	0.008278587	0.0	0.140268132
chr1|38049304|+	AGACA	ENSMUSG00000026083.12	0	0.9231	0.576510089	0.142857143	0.08716421	0.005143418	0.110797098	0.138888889	0.051883675
chr1|38049309|+	GGACT	ENSMUSG00000026083.12	0	0.75	0.637410432	0.285714286	0.27001208	1.0	0.128488295	0.25	0.522586942	0.019392706
chr1|38051190|+	GGACA	ENSMUSG00000026083.12	0	0.4706	0.314297522	0.055555556	0.11790196	0.283016021	0.218558117	0.166666667	0.280755728	0.009910353
chr1|38051250|+	AGACA	ENSMUSG00000026083.12	0	0.5938	0.502505392	0.327272727	0.20611891	1.0	0.038745545	0.046511628	0.155837655
chr1|38051636|+	AGACT	ENSMUSG00000026083.12	0	0.1951	0.314447393	0.125	0.31901747	1.0	0.023406336	0.023255814	0.470122457
chr1|38051727|+	GGACA	ENSMUSG00000026083.12	0	0.7895	0.324034776	0.214285714	0.26422253	0.005125693	0.169548877	0.432432432	0.510929763
chr1|38051796|+	GGACT	ENSMUSG00000026083.12	0	0.9565	0.658806177	0.928571429	0.98662597	1.79e-11	0.827170768	0.953488372	0.995699108
chr1|38051912|+	AGACT	ENSMUSG00000026083.12	0	0.2778	0.194856505	0.125	0.50024235	1.0	0.117708814	0.209302326	0.651416481
chr1|38991258|+	AGACA	ENSMUSG00000026078.10	0	0.2195	0.458831898	0.1875	0.098549545	1.0	0.015257617	0.06122449	0.138587579
chr1|38994929|+	GGACA	ENSMUSG00000026078.10	0	0.4737	0.309359133	0.068493151	0.21586736	0.472632572	0.539469216	0.06	0.278850347	0.012111055
chr1|38995321|+	GGACT	ENSMUSG00000026078.10	0	0.2778	0.130193282	0.207792208	0.6021458	0.440185595	0.118848705	0.181818182	0.614328086	0.43694
chr1|38995773|+	GGACT	ENSMUSG00000026078.10	0	0.5263	0.323502662	0.282051282	0.51324075	0.000912304	0.256033258	0.403508772	0.601245344	0.3323176
chr1|38996178|+	AGACA	ENSMUSG00000026078.10	0	0.92	0.570034898	0.317073171	0.7985023	0.006079906	0.418565978	0.75862069	0.762172341	0.9999585
chr1|38996215|+	GGACC	ENSMUSG00000026078.10	0	0.2131	0.346616542	0.048192771	0.38391477	1.0	0.043647829	0.0	0.469055653	0.006673118
chr1|38996260|+	GGACA	ENSMUSG00000026078.10	0	0.6897	0.597970721	0.21686747	0.6933389	1.13e-06	0.323932404	0.473684211	0.873816371	0.12219032
chr1|38996596|+	GGACT	ENSMUSG00000026078.10	0	0.741807792	0.63509732	0.333333333	0.56419677	0.602740113	0.364825001	0.392857143	0.757766247	0.8418513
chr1|39370080|+	GGACA	ENSMUSG00000073702.11	0	0.719348348	0.284979851	0.205179283	0.202748682	1.0	0.01589595	0.207600503	0.394246568
chr1|39371767|+	GGACC	ENSMUSG00000073702.11	0	0.96	0.601782393	0.0	0.033468854	1.2800000000000001e-26	0.028476904	0.512820513	0.446492672	0.021872167
chr1|39371774|+	GGACA	ENSMUSG00000073702.11	0	0.94	0.23701842	0.0	0.01666453	8.989999999999999e-60	0.024769207	0.155555556	0.214426115	0.39440048
chr1|39371899|+	GGACA	ENSMUSG00000073702.11	0	0.871	0.0	0.0	0.6556996	1.0	0.090659313	0.535714286		0.8281089
chr1|39536169|+	GGACC	ENSMUSG00000003135.15	0	0.340189189	0.543983545	0.333333333	0.99423695	0.004323382	0.660859789	0.318181818
chr1|39537498|+	AGACA	ENSMUSG00000003135.15	0	0.263131579	0.390969163	0.12195122	0.10716583	0.751780105	0.063549855	0.034482759
chr1|39537539|+	GGACA	ENSMUSG00000003135.15	0	0.815763158	0.61112277	0.024390244	0.43763065	0.413357858	0.041948131	0.413793103	0.463734984
chr1|39537550|+	GGACA	ENSMUSG00000003135.15	0	0.206726316	0.524434509	0.512195122	0.66641223	0.64768227	0.034659751	0.076923077
chr1|39538333|+	AGACC	ENSMUSG00000003135.15	0	0.177631579	0.472602344	0.12195122	0.06943339	0.033528049	0.069382519	0.034482759
chr1|39538339|+	GGACT	ENSMUSG00000003135.15	0	0.272394737	0.123596771	0.12195122	0.3226727	1.0	0.079169277	0.0
chr1|39539977|+	GGACA	ENSMUSG00000003135.15	0	0.764102564	0.612718684	0.19047619	0.27563542	0.03458946	0.008386232	0.379310345
chr1|39540069|+	AGACA	ENSMUSG00000003135.15	0	0.14854359	0.370950756	0.047619048	0.021542346	0.524584042	0.033551026	0.0
chr1|39542568|+	GGACA	ENSMUSG00000003135.15	0	0.132505128	0.30278235	0.095238095	0.23007555	1.0	0.056591746	0.0
chr1|39545138|+	GGACT	ENSMUSG00000003135.15	0	0.74714	0.312272492	0.613636364	0.95144403	2.8e-07	0.534016541	0.633333333	0.905323982	0.56614476
chr1|39545218|+	AGACA	ENSMUSG00000003135.15	0	0.688934146	0.396743915	0.177777778	0.27270588	0.029595514	0.075991219	0.033333333	0.258809298	0.019491412
chr1|39545248|+	AGACC	ENSMUSG00000003135.15	0	0.385358537	0.561165318	0.288888889	0.2730762	0.009909867	0.042635774	0.161290323		0.16689865
chr1|42851384|+	GGACA	ENSMUSG00000060679.14	0	0.8611	0.28362872	0.155172414	0.06459214	0.342709414	0.229033215	0.435897436	0.592235744
chr1|42851408|+	AGACA	ENSMUSG00000060679.14	0	0.9333	0.560441678	0.137931034	0.06361224	0.701927588	0.024576741	0.023809524	0.067253605
chr1|42851414|+	GGACC	ENSMUSG00000060679.14	0	0.2258	0.303353521	0.155172414	0.07371364	1.0	0.201519138	0.0	0.257181108
chr1|42862527|+	AGACA	ENSMUSG00000060679.14	0	0.8571	0.574029588	0.145454545	0.03936436	0.008355839	0.184457547	0.166666667	0.065743506
chr1|42862616|+	AGACC	ENSMUSG00000060679.14	0	0.2439	0.461762631	0.053571429	0.095783636	0.559214247	0.26437794	0.181818182	0.136303797
chr1|42896094|+	AGACC	ENSMUSG00000060679.14	0	0.5385	0.530370057	0.193548387	0.06938175	1.0	0.028874047	0.081632653	0.388534904	0.01176921
chr1|42899545|+	GGACA	ENSMUSG00000060679.14	0	0.4884	0.588895352	0.169230769	0.22995849	7.48e-05	0.180764101	0.076923077	0.221826419
chr1|42903326|+	GGACC	ENSMUSG00000060679.14	0	0.3556	0.419474084	0.117647059	0.16557766	0.785722	0.113526053	0.134615385	0.123906039
chr1|42903339|+	AGACA	ENSMUSG00000060679.14	0	0.5385	0.490385781	0.058823529	0.067633405	1.0	0.096941024	0.0	0.283169568
chr1|42903459|+	AGACA	ENSMUSG00000060679.14	0	0.5588	0.509681177	0.15942029	0.1310854	1.0	0.014144937	0.053571429	0.058091089
chr1|42905408|+	GGACT	ENSMUSG00000060679.14	0	0.4643	0.139304405	0.144927536	0.2869993	5.73e-10	0.411435528	0.035714286	0.938882887
chr1|43968948|+	GGACA	ENSMUSG00000041763.14	0	0.4	0.225315343	0.53125	0.105767205	0.110668504	0.176456898	0.333333333
chr1|43968960|+	GGACT	ENSMUSG00000041763.14	0	0.1667	0.121581115	0.15625	0.2674889	0.665641361	0.054827571	0.227272727
chr1|43968978|+	GGACA	ENSMUSG00000041763.14	0	0.2174	0.219130444	0.21875	0.10528769	0.292267142	0.011874673	0.047619048
chr1|43970500|+	GGACA	ENSMUSG00000041763.14	0	0.381	0.281438203	0.058823529	0.04974568	0.298083153	0.272935425	0.041666667
chr1|43975484|+	AGACA	ENSMUSG00000041763.14	0	0.5263	0.434915386	0.181818182	0.18919173	1.0	0.155878876	0.041666667
chr1|43980328|+	AGACC	ENSMUSG00000041763.14	0	0.242857143	0.536891123	0.277777778	0.23004036	0.119443366	0.141490904	0.185185185	0.343395442
chr1|43981833|+	AGACA	ENSMUSG00000041763.14	0	0.907337838	0.43555814	0.256410256	0.31922317	1.0	0.030459277	0.178571429
chr1|43983531|+	GGACC	ENSMUSG00000041763.14	0	0.39375	0.423546434	0.142857143	0.13615887	1.0	0.115001843	0.032258065	0.289352477
chr1|43983571|+	AGACT	ENSMUSG00000041763.14	0	0.077275	0.185669884	0.142857143	0.15931854	1.0	0.093514694	0.064516129	0.435956717
chr1|43990604|+	AGACT	ENSMUSG00000041763.14	0	0.408965	0.32031477	0.071428571	0.046897672	0.397981404	0.039335012	0.032258065	0.125640064
chr1|43992277|+	AGACT	ENSMUSG00000041763.14	0	0.2843	0.225997799	0.093023256	0.12463895	1.0	0.037395788	0.09375	0.284987956
chr1|43992359|+	AGACT	ENSMUSG00000041763.14	0	0.689460976	0.561308927	0.441860465	0.17317648	0.056737878	0.417966345	0.3125	0.338393241
chr1|43999635|+	GGACA	ENSMUSG00000041763.14	0	0.474621951	0.240007364	0.186046512	0.07802316	0.001834618	0.178499025	0.206896552	0.404925615
chr1|43999814|+	GGACA	ENSMUSG00000041763.14	0	0.723416667	0.510715665	0.159090909	0.31828314	0.019626801	0.12306709	0.3125
chr1|44002124|+	GGACC	ENSMUSG00000041763.14	0	0.138636364	0.385735358	0.222222222	0.58612883	0.138616068	0.071818106	0.242424242	0.13283819
chr1|44086798|-	AGACT	ENSMUSG00000026049.11	0	0.32	0.330242815	0.145833333	0.34893334	1.0	0.083005402	0.285714286		0.86895955
chr1|44086899|-	GGACA	ENSMUSG00000026049.11	0	0.8182	0.592333293	0.461538462	0.84332114	1.64e-05	0.441623822	0.363636364		0.99998605
chr1|44088514|-	AGACC	ENSMUSG00000026049.11	0	0.6667	0.527386247	0.078431373	0.18857993	0.033002033	0.038827662	0.026315789		0.018242575
chr1|44091484|-	AGACA	ENSMUSG00000026049.11|ENSMUSG00000101104.6	0	0.2	0.380260977	0.063829787	0.026514065	0.565629852	0.114104033	0.027027027
chr1|45799038|+	AGACT	ENSMUSG00000025995.16	0	0.775	0.680816421	0.148148148	0.16535029	1.0	0.029930131	0.075	0.393251479
chr1|45801200|+	GGACT	ENSMUSG00000025995.16	0	0.5333	0.348969429	0.50877193	0.5402056	0.756784127	0.069084187	0.4	0.472714305
chr1|45802052|+	GGACC	ENSMUSG00000025995.16	0	0.5526	0.403627345	0.368421053	0.36677295	1.0	0.357545086	0.128205128	0.532847166
chr1|45803937|+	AGACA	ENSMUSG00000025995.16	0	0.9245	0.552600608	0.224137931	0.18129331	1.0	0.043517571	0.466666667	0.101077355
chr1|45805401|+	GGACT	ENSMUSG00000025995.16	0	0.2955	0.101295772	0.31147541	0.2897742	1.0	0.023453595	0.127659574	0.444536477
chr1|45814624|+	GGACT	ENSMUSG00000025995.16	0	0.4	0.12997171	0.15942029	0.28143412	1.0	0.016187812	0.166666667	0.528147221
chr1|45817279|+	GGACT	ENSMUSG00000025995.16	0	0.7778	0.137227746	0.112676056	0.7353902	0.013319337	0.398206554	0.181818182	0.566808701
chr1|45817388|+	GGACT	ENSMUSG00000025995.16	0	0.6727	0.593629577	0.698630137	0.7990923	0.246067788	0.102536381	0.553571429	0.684589148
chr1|45818187|+	AGACT	ENSMUSG00000025995.16	0	0.4194	0.259790788	0.383561644	0.3227231	1.0	0.053038928	0.222222222	0.494017899
chr1|45818875|+	AGACC	ENSMUSG00000025995.16	0	0.1818	0.523281872	0.175675676	0.05376296	1.0	0.118980213	0.0	0.090830706	0.019514883
chr1|45822966|+	AGACT	ENSMUSG00000025995.16	0	0.260091463	0.1913841	0.162790698	0.0532359	1.0	0.015117734	0.112903226	0.42411077
chr1|45823393|+	AGACA	ENSMUSG00000025995.16	0	0.768567073	0.392336314	0.104651163	0.15474218	1.0	0.015354437	0.098360656	0.137077212
chr1|45823417|+	GGACT	ENSMUSG00000025995.16	0	0.311165854	0.321201491	0.186046512	0.5751443	1.0	0.081390966	0.147540984	0.467140317
chr1|45823543|+	AGACA	ENSMUSG00000025995.16	0	0.261526506	0.473610302	0.093023256	0.020551037	1.0	0.058770234	0.032786885	0.338430494
chr1|51470730|-	AGACA	ENSMUSG00000026107.11	0	0.3182	0.491180795	0.09375	0.02873304	1.0	0.069757235	0.045454545
chr1|51470818|-	GGACA	ENSMUSG00000026107.11	0	0.8095	0.576490924	0.3125	0.6066707	0.019200643	0.35839345	0.714285714
chr1|51470955|-	AGACA	ENSMUSG00000026107.11	0	0.5789	0.463315937	0.21875	0.1172452	1.0	0.075412311	0.045454545
chr1|51471229|-	AGACA	ENSMUSG00000026107.11	0	0.52	0.509678411	0.193548387	0.46920437	0.024776248	0.202430944	0.142857143
chr1|51471291|-	GGACC	ENSMUSG00000026107.11	0	0.2381	0.57083272	0.290322581	0.48642963	1.0	0.043012065	0.19047619
chr1|51471340|-	GGACC	ENSMUSG00000026107.11	0	0.0714	0.321415666	0.096774194	0.3207922	0.041694378	0.167322101	0.1
chr1|51472335|-	GGACC	ENSMUSG00000026107.11	0	0.1579	0.521266176	0.193548387	0.6093302	0.439403632	0.176912424	0.2
chr1|51473020|-	GGACA	ENSMUSG00000026107.11	0	0.7273	0.319436883	0.35483871	0.39233202	0.432084829	0.263549987	0.3
chr1|51477505|-	AGACA	ENSMUSG00000026107.11	0	0.4706	0.528079904	0.0	0.002131665	1.0	0.034906645	0.0
chr1|53344913|-	AGACC	ENSMUSG00000026095.15	0	0.2623	0.42665411	0.16091954	0.062041152	1.0	0.017427733	0.095238095	0.162012964	0.006673118
chr1|53346674|-	GGACT	ENSMUSG00000099913.1|ENSMUSG00000026095.15	0	0.2951	0.128254711	0.011627907	0.33856034	0.425429751	0.214062062	0.079365079	0.414733082	0.42228055
chr1|53347120|-	GGACA	ENSMUSG00000099913.1|ENSMUSG00000026095.15	1	0.8382	0.61445287	0.060240964	0.96427095	7.51e-14	0.821464885	0.620689655	0.933832288	0.99994004
chr1|53347242|-	GGACT	ENSMUSG00000099913.1|ENSMUSG00000026095.15	0	0.6721	0.592976556	0.025	0.88218087	0.097511445	0.257890929	0.421052632	0.841250122	0.9771105
chr1|53347264|-	AGACC	ENSMUSG00000099913.1|ENSMUSG00000026095.15	0	0.2203	0.408509661	0.05	0.072031304	0.02061917	0.148744433	0.068965517	0.078876682	0.021660151
chr1|53347661|-	AGACA	ENSMUSG00000099913.1|ENSMUSG00000026095.15	0	0.8372	0.588108316	0.013157895	0.98024404	5.040000000000001e-31	0.917524466	0.793103448	0.98931843
chr1|53347814|-	AGACT	ENSMUSG00000099913.1|ENSMUSG00000026095.15	0	0.3913	0.380307953	0.013513514	0.57076395	1.0	0.088851235	0.339285714	0.65567553
chr1|53347963|-	AGACC	ENSMUSG00000099913.1|ENSMUSG00000026095.15	0	0.0741	0.503946724	0.205479452	0.04892057	1.0	0.020298647	0.017857143	0.104217134
chr1|53348059|-	GGACT	ENSMUSG00000099913.1|ENSMUSG00000026095.15	1	0.86	0.669104814	0.890410959	0.9215091	2.4e-17	0.550541005	0.660714286	0.96085912
chr1|53348492|-	AGACA	ENSMUSG00000099913.1|ENSMUSG00000026095.15	0	0.8333	0.414392304	0.180555556	0.16808078	1.0	0.070311014	0.035087719	0.299452752
chr1|53348507|-	AGACA	ENSMUSG00000099913.1|ENSMUSG00000026095.15	0	0.6216	0.566868251	0.152777778	0.19751698	0.787573656	0.094201199	0.070175439	0.092920579
chr1|54987150|-	GGACA	ENSMUSG00000025982.13	0	0.569033557	0.243921478	0.271676301	0.87652475	0.181494985	0.170592645	0.44	0.715738654
chr1|54987968|-	GGACC	ENSMUSG00000025982.13	0	0.062571429	0.287733233	0.476190476	0.20622972	1.0	0.036705527	0.108333333	0.236563146
chr1|54988030|-	AGACA	ENSMUSG00000025982.13	0	0.476411268	0.428031615	0.122699387	0.028370107	0.152563185	0.110065885	0.042016807	0.207372069
chr1|54988139|-	AGACA	ENSMUSG00000025982.13	0	0.6337	0.492126683	0.173913043	0.024948012	1.0	0.063824467	0.025210084	0.150537401
chr1|54988152|-	GGACC	ENSMUSG00000025982.13	0	0.1386	0.335462894	0.242236025	0.37274057	0.213560672	0.185984739	0.12605042	0.321220219
chr1|54990305|-	GGACA	ENSMUSG00000025982.13	0	0.9732	0.597970819	0.49068323	0.067073286	0.304362975	0.04137085	0.116504854	0.184081003
chr1|54990350|-	AGACT	ENSMUSG00000025982.13	0	0.3238	0.192976224	0.15625	0.08847461	0.016997033	0.065718352	0.152542373	0.335565418
chr1|54995442|-	AGACT	ENSMUSG00000025982.13	0	0.9292	0.722361169	0.72972973	0.46656695	1.0	0.210783306	0.52293578	0.335848778	0.74716586
chr1|54997022|-	AGACT	ENSMUSG00000025982.13	0	0.3265	0.198244196	0.211267606	0.10766412	0.825717269	0.035806178	0.308411215	0.279746711
chr1|55000357|-	GGACC	ENSMUSG00000025982.13	0	0.0562	0.333457161	0.151260504	0.33457154	1.0	0.047432622	0.207792208	0.360598028
chr1|55000878|-	AGACC	ENSMUSG00000025982.13	0	0.4658	0.542284282	0.347457627	0.11722499	1.0	0.090590728	0.068181818	0.142697707
chr1|55001514|-	GGACC	ENSMUSG00000025982.13	0	0.2198	0.315801468	0.526785714	0.20434316	1.0	0.104854375	0.101265823	0.27784729
chr1|55003380|-	AGACA	ENSMUSG00000025982.13	0	0.8169	0.547840148	0.220183486	0.045809817	0.408591898	0.064561091	0.160493827	0.096973434
chr1|55006325|-	AGACT	ENSMUSG00000025982.13	0	0.5	0.268300443	0.524271845	0.28826573	1.0	0.014703535	0.133333333	0.285957038
chr1|55006350|-	AGACT	ENSMUSG00000025982.13	0	0.4375	0.254642209	0.205882353	0.30087227	1.0	0.024775646	0.146666667	0.304185271
chr1|55007497|-	AGACC	ENSMUSG00000025982.13	0	0.2113	0.444965598	0.147058824	0.12157188	1.0	0.053564165	0.054794521	0.15335235
chr1|55007619|-	GGACC	ENSMUSG00000025982.13	0	0.4211	0.546883931	0.178217822	0.3100974	0.261270918	0.126172046	0.235294118	0.247181088
chr1|55007680|-	AGACA	ENSMUSG00000025982.13	0	0.431	0.49275001	0.171717172	0.1566504	0.599283473	0.073471503	0.128571429	0.225303233
chr1|55012148|-	AGACT	ENSMUSG00000025982.13	0	0.4545	0.379844737	0.134020619	0.15025392	1.0	0.038520415	0.15942029	0.187181547
chr1|55012160|-	AGACC	ENSMUSG00000025982.13	1	0.0132	0.422494014	0.453608247	0.048333444	1.0	0.049838165	0.028985507	0.066263407
chr1|55014553|-	AGACT	ENSMUSG00000025982.13	0	0.5286	0.421764602	0.340425532	0.2185382	0.928739688	0.013534377	0.338461538	0.345983028
chr1|55016417|-	GGACC	ENSMUSG00000025982.13	0	0.1029	0.343996323	0.077777778	0.3253734	1.0	0.094178061	0.094339623	0.294455588
chr1|55027347|-	AGACT	ENSMUSG00000025982.13	0	0.3137	0.314313614	0.154761905	0.0322585	1.0	0.045290462	0.083333333	0.325910419
chr1|55027370|-	GGACA	ENSMUSG00000025982.13	0	0.6304	0.458191024	0.1	0.016679954	3.81e-10	0.412496535	0.170212766	0.397157252
chr1|55077964|-	GGACT	ENSMUSG00000025980.14	1	0.5095	0.326692079	0.384792627	0.86758244	3e-19	0.386798805	0.346875	0.795767426	0.1754635
chr1|55078064|-	AGACA	ENSMUSG00000025980.14	0	0.8693	0.49355091	0.556468172	0.7676196	3.64e-13	0.433485324	0.15625	0.590575457	0.9205116
chr1|55078345|-	GGACC	ENSMUSG00000025980.14	1	0.6471	0.483932193	0.434408602	0.89533395	1.01e-83	0.476151652	0.284900285	0.822222292	0.99889714
chr1|55079066|-	AGACC	ENSMUSG00000025980.14	0	0.413	0.505059559	0.223776224	0.08253159	1.0	0.039921536	0.164634146	0.048117444	0.14531098
chr1|55079189|-	AGACA	ENSMUSG00000025980.14	0	0.8537	0.433127468	0.108433735	0.05849248	1.0	0.039979088	0.03125	0.190939516	0.027471118
chr1|55080180|-	AGACA	ENSMUSG00000025980.14	0	0.9705	0.576347381	0.200980392	0.11731912	0.023517268	0.049176671	0.230519481	0.261425793	0.17259537
chr1|55081121|-	GGACA	ENSMUSG00000025980.14	0	0.6927	0.596399615	0.168421053	0.33097214	0.529040432	0.014821916	0.130952381	0.376818389	0.20143619
chr1|55083130|-	AGACA	ENSMUSG00000025980.14	0	0.3776	0.424825678	0.088319088	0.029445862	0.00232213	0.075247618	0.019083969	0.207184285	0.0071028485
chr1|55083136|-	AGACA	ENSMUSG00000025980.14	0	0.6222	0.468006182	0.054131054	0.048006773	0.379328052	0.039547119	0.053639847	0.088317014	0.15494737
chr1|55086805|-	AGACC	ENSMUSG00000025980.14	0	0.5755	0.565358687	0.369565217	0.0955832	0.175023063	0.265861154	0.098290598	0.09403377	0.031693827
chr1|55086903|-	AGACC	ENSMUSG00000025980.14	0	0.601	0.506899979	0.128930818	0.12938169	1.0	0.073238649	0.038961039	0.09455321
chr1|55088341|+	GGACT	ENSMUSG00000073676.4	0	0.5324	0.351697089	0.351460222	0.5586419	7.7e-61	0.084299105	0.433652531	0.422181576	0.040827084
chr1|55089055|+	GGACA	ENSMUSG00000073676.4	0	0.6391	0.241409124	0.14795539	0.09415402	0.033790553	0.044519543	0.060824742	0.400402635	0.8111568
chr1|55136716|+	GGACA	ENSMUSG00000025979.13	0	0.6207	0.506109317	0.085106383	0.054137208	0.313584385	0.455683578	0.103448276
chr1|55145148|+	AGACT	ENSMUSG00000025979.13	0	0.28	0.477850609	0.104166667	0.15055194	0.655819564	0.026752719	0.375	0.274511278
chr1|55148342|+	GGACT	ENSMUSG00000025979.13	0	0.425	0.317311401	0.104166667	0.23791647	0.145867482	0.100661052	0.09375
chr1|55150168|+	AGACA	ENSMUSG00000025979.13	0	0.3871	0.39695102	0.020408163	0.046855308	1.15e-06	0.076475419	0.058823529	0.301509708
chr1|55152874|+	AGACA	ENSMUSG00000025979.13	0	0.6053	0.529458068	0.12	0.113287725	1.0	0.075259245	0.235294118	0.299767613	0.08424898
chr1|55153058|+	AGACT	ENSMUSG00000025979.13	0	0.1622	0.193014385	0.041666667	0.048070718	1.0	0.043821088	0.076923077		0.027274774
chr1|58393154|+	AGACA	ENSMUSG00000051223.14	0	0.6949	0.573058757	0.119565217	0.39138904	1.0	0.069804663	0.129032258	0.115384869
chr1|58397711|+	AGACT	ENSMUSG00000051223.14	0	0.4818	0.355450945	0.138888889	0.5530647	0.018530166	0.076652287	0.14953271	0.36751911
chr1|58399069|+	AGACC	ENSMUSG00000051223.14	0	0.4839	0.505243937	0.094594595	0.1090734	1.0	0.023104923	0.064220183	0.166412905
chr1|58399077|+	AGACC	ENSMUSG00000051223.14	0	0.4286	0.576962482	0.195945946	0.06891183	1.0	0.034723574	0.063636364	0.180881679
chr1|58401167|+	AGACA	ENSMUSG00000051223.14	0	0.4516	0.431179744	0.058064516	0.01712867	1.0	0.071587562	0.008547009	0.119237289
chr1|58401209|+	GGACA	ENSMUSG00000051223.14	0	0.604	0.276252141	0.15483871	0.053162515	0.001355884	0.033893849	0.097345133	0.38381353
chr1|58401216|+	AGACT	ENSMUSG00000051223.14	0	0.2784	0.308583442	0.509677419	0.04146222	0.154904391	0.106257747	0.181034483	0.400277823
chr1|58401439|+	AGACC	ENSMUSG00000051223.14	0	0.2174	0.492372981	0.347826087	0.03478632	1.0	0.04336441	0.081967213	0.10846097
chr1|58401497|+	GGACC	ENSMUSG00000051223.14	0	0.4118	0.534469981	0.067901235	0.2935875	1.0	0.117984324	0.208333333	0.336058766
chr1|58405820|+	AGACT	ENSMUSG00000051223.14	0	0.3804	0.217548728	0.276923077	0.4311149	0.299808455	0.088107391	0.34	0.632481515	0.51483077
chr1|58405844|+	GGACT	ENSMUSG00000051223.14	1	0.5789	0.318749985	0.715384615	0.8581761	3.68e-06	0.51194907	0.454545455	0.785241961	0.8977413
chr1|58405956|+	GGACA	ENSMUSG00000051223.14	1	0.9369	0.609058446	0.130769231	0.5847893	0.000480805	0.171965651	0.421052632	0.495581537	0.42355293
chr1|58406252|+	AGACT	ENSMUSG00000051223.14	0	0.4432	0.378812069	0.118881119	0.12176635	1.0	0.042642707	0.081818182	0.454714417	0.07399356
chr1|58406262|+	GGACA	ENSMUSG00000051223.14	0	0.3412	0.307255784	0.370629371	0.07197368	0.869610243	0.169540177	0.075471698	0.308940202	0.995598
chr1|58406686|+	AGACT	ENSMUSG00000051223.14	0	0.3333	0.379165597	0.205128205	0.1489093	1.0	0.214609685	0.310344828	0.081338562
chr1|58412160|-	AGACT	ENSMUSG00000026034.17	0	0.222360317	0.282542506	0.275362319	0.5826516	0.359320265	0.091503661	0.266666667	0.813198149
chr1|58412978|-	GGACC	ENSMUSG00000026034.17	0	0.228298361	0.348271222	0.303030303	0.4404962	1.0	0.058022851	0.209302326	0.176496983
chr1|58414399|-	AGACA	ENSMUSG00000026034.17	0	0.378803333	0.412348917	0.125	0.41981992	1.0	0.084678999	0.0	0.136490673
chr1|58414454|-	GGACT	ENSMUSG00000026034.17	0	0.358923333	0.281936811	0.328125	0.44515914	1.0	0.018920937	0.23255814	0.429548889
chr1|58414653|-	AGACT	ENSMUSG00000026034.17	0	0.067818333	0.278701099	0.078125	0.028315628	1.0	0.079268756	0.066666667	0.237478971
chr1|58417281|-	AGACC	ENSMUSG00000026034.17	0	0.150057895	0.490056451	0.066666667	0.12335905	0.081535078	0.087113409	0.068181818	0.103686944
chr1|58421776|-	AGACA	ENSMUSG00000026034.17	0	0.216410638	0.515887529	0.075471698	0.0177611	0.004299752	0.031523154	0.05	0.089762799
chr1|58421887|-	AGACT	ENSMUSG00000026034.17	0	0.357978723	0.227661136	0.038461538	0.041404963	1.0	0.064153331	0.05	0.53410399
chr1|58421928|-	AGACA	ENSMUSG00000026034.17	0	0.310265957	0.448484333	0.115384615	0.05265508	1.0	0.046125157	0.05	0.239946499
chr1|58423983|-	AGACT	ENSMUSG00000026034.17	0	0.199842553	0.311867026	0.076923077	0.00863756	1.0	0.028414014	0.125	0.182069495
chr1|58431187|-	GGACA	ENSMUSG00000026035.15	1	0.7647	0.614222067	0.216216216	0.010446322	1.0	0.175253856	0.107142857
chr1|58431193|-	GGACC	ENSMUSG00000026035.15	1	0.2105	0.489163592	0.243243243	0.930931	0.000355953	0.756084575	0.208333333		0.99985325
chr1|58431237|-	GGACA	ENSMUSG00000026035.15	0	0.8095	0.60494427	0.351351351	0.8011898	0.000151658	0.744311294	0.481481481		0.9866216
chr1|58431263|-	AGACC	ENSMUSG00000026035.15	0	0.0909	0.427152829	0.166666667	0.08389677	0.138966177	0.015031076	0.0
chr1|58431271|-	AGACA	ENSMUSG00000026035.15	0	0.4	0.5164268	0.166666667	0.10834767	0.278788921	0.659605465	0.192307692		0.032086454
chr1|58431310|-	AGACT	ENSMUSG00000026035.15	0	0.7222	0.660120315	0.277777778	0.5092512	0.014582956	0.157135983	0.259259259		0.13569047
chr1|58434354|-	GGACA	ENSMUSG00000026035.15	0	0.3182	0.296815725	0.125	0.011988318	0.284621728	0.064040569	0.035714286		0.009455626
chr1|58447801|+	GGACA	ENSMUSG00000026036.17	0	0.8387	0.615719647	0.658536585	0.99401605	3.57e-17	0.962279724	0.931034483
chr1|58447912|+	AGACT	ENSMUSG00000026036.17	0	0.5	0.539432638	0.166666667	0.35602003	1.0	0.028249354	0.35483871	0.478802174
chr1|58450428|+	AGACT	ENSMUSG00000026036.17	0	0.125	0.195246876	0.023255814	0.07110598	1.0	0.237469243	0.090909091	0.192283496
chr1|58450482|+	AGACC	ENSMUSG00000026036.17	0	0.3871	0.499011752	0.046511628	0.20828629	0.745504582	0.033539176	0.03030303	0.270221919
chr1|58450488|+	GGACA	ENSMUSG00000026036.17	0	0.7742	0.231015409	0.046511628	0.06814511	1.0	0.012375044	0.09375	0.169803426
chr1|58452137|+	AGACT	ENSMUSG00000026036.17	0	0.7	0.555037716	0.066666667	0.2052828	1.0	0.023153249	0.2	0.466549993
chr1|58452171|+	GGACA	ENSMUSG00000026036.17	0	0.4412	0.584877365	0.111111111	0.12001465	0.001094065	0.019717863	0.121212121	0.513965428
chr1|58461295|+	AGACA	ENSMUSG00000026036.17	0	0.8333	0.441666865	0.14893617	0.2241107	1.0	0.018591003	0.117647059	0.065783314
chr1|58461305|+	GGACC	ENSMUSG00000026036.17	0	0.1724	0.349346861	0.234042553	0.6010792	1.0	0.039526998	0.096774194	0.246179715
chr1|58461342|+	GGACA	ENSMUSG00000026036.17	0	0.4828	0.258640855	0.319148936	0.46996173	0.036325953	0.010857133	0.0	0.581154764
chr1|58461428|+	GGACT	ENSMUSG00000026036.17	1	0.9535	0.667284423	1.0	0.9915519	5.93e-14	0.950037381	0.970588235	0.996976137
chr1|58463669|-	AGACA	ENSMUSG00000026037.14	0	0.9091	0.587354096	0.416666667	0.7047901	0.000328796	0.490861264	0.55	0.645546675	0.99883336
chr1|58463695|-	GGACT	ENSMUSG00000026037.14	0	0.75	0.555141731	0.583333333	0.85634327	1.02e-05	0.743085282	0.619047619		0.999933
chr1|58463724|-	GGACT	ENSMUSG00000026037.14	1	0.8571	0.660976997	0.916666667	0.99140614	6.46e-09	0.9387478	0.772727273	0.986939549	0.9980513
chr1|58463782|-	GGACT	ENSMUSG00000026037.14	1	0.7931	0.634333499	0.805555556	0.9602841	6.46e-09	0.900217913	0.772727273		0.99165076
chr1|58463811|-	GGACA	ENSMUSG00000026037.14	0	0.44	0.233864579	0.085714286	0.3593211	0.653247175	0.044927963	0.285714286		0.22963916
chr1|58463963|-	AGACT	ENSMUSG00000026037.14	1	0.5833	0.421175315	0.303030303	0.57919234	5.22e-07	0.458443815	0.3		0.9987692
chr1|58466019|-	GGACC	ENSMUSG00000026037.14	0	0.3333	0.563817302	0.333333333	0.35570398	1.0	0.352261969	0.393939394	0.288315535	0.01734312
chr1|58467667|-	GGACA	ENSMUSG00000026037.14	0	0.8864	0.613743238	0.58	0.831756	1.0	0.146682279	0.727272727	0.590818584	0.80198634
chr1|58471003|-	GGACA	ENSMUSG00000026037.14	0	0.75	0.599270564	0.0625	0.28501433	1.0	0.007307172	0.424242424	0.196023703
chr1|58471025|-	AGACA	ENSMUSG00000026037.14	0	0.4194	0.505401259	0.104166667	0.074381426	1.0	0.041374968	0.176470588	0.147105232
chr1|58472330|-	GGACT	ENSMUSG00000026037.14	0	0.4737	0.286514841	0.265306122	0.33421177	1.0	0.050677278	0.117647059	0.451434016
chr1|58480966|-	AGACA	ENSMUSG00000026037.14	0	0.7188	0.553638652	0.065217391	0.06961574	1.0	0.008740963	0.064516129	0.157037258
chr1|58480991|-	AGACA	ENSMUSG00000026037.14	0	0.2353	0.450354337	0.173913043	0.08169506	1.0	0.013494181	0.0625	0.466402233
chr1|58481019|-	AGACT	ENSMUSG00000026037.14	0	0.1395	0.194031433	0.173913043	0.06246276	1.0	0.105695521	0.0	0.140853286
chr1|58481065|-	AGACA	ENSMUSG00000026037.14	0	0.875	0.561983394	0.108695652	0.07123792	0.155208918	0.02318541	0.125	0.253648818
chr1|58500317|-	AGACT	ENSMUSG00000026037.14	0	0.5455	0.543558087	0.318181818	0.22776017	1.0	0.023930804	0.35483871	0.2684367
chr1|58501333|-	GGACA	ENSMUSG00000026037.14	0	0.5676	0.510206069	0.23255814	0.5219641	0.111711621	0.026026951	0.166666667	0.369150996
chr1|58504779|-	GGACT	ENSMUSG00000026037.14	0	0.375	0.131187713	0.12195122	0.47346026	0.339390858	0.028389571	0.275862069	0.670717657
chr1|58504902|-	GGACC	ENSMUSG00000026037.14	0	0.1579	0.31684297	0.142857143	0.26910377	1.0	0.006667937	0.125	0.292611688
chr1|58591102|+	GGACA	ENSMUSG00000026032.8	0	0.7094	0.29342892	0.158469945	0.05357151	1.4e-06	0.183720658	0.080291971	0.41540283	0.027526142
chr1|58591108|+	GGACA	ENSMUSG00000026032.8	0	0.2231	0.232102898	0.108695652	0.17599158	1.0	0.20501953	0.106382979	0.397441	0.006673118
chr1|58591120|+	GGACA	ENSMUSG00000026032.8	0	0.1789	0.281962258	0.070652174	0.070202634	1.0	0.123169127	0.119402985	0.333940864	0.13949503
chr1|58591132|+	GGACA	ENSMUSG00000026032.8	0	0.6429	0.319774991	0.065217391	0.07851414	1.0	0.166541112	0.090225564	0.289182693	0.5531129
chr1|58591168|+	AGACA	ENSMUSG00000026032.8	0	0.7	0.521021998	0.065217391	0.13934262	1.0	0.060563158	0.04137931	0.177966356	0.050406165
chr1|59639483|-	GGACA	ENSMUSG00000026021.15	0	0.5752	0.268110774	0.121848739	0.4809791	1.0	0.051430011	0.142857143	0.519794703	0.99898595
chr1|59639500|-	GGACA	ENSMUSG00000026021.15	0	0.2284	0.246627662	0.163865546	0.17947373	1.26e-09	0.320634572	0.113475177	0.456771612	0.9997929
chr1|59639538|-	AGACA	ENSMUSG00000026021.15	0	0.1786	0.405895871	0.107142857	0.35127988	0.867310955	0.065501511	0.202453988	0.430554986	0.92599547
chr1|59639624|-	AGACA	ENSMUSG00000026021.15	0	0.8131	0.473959465	0.070175439	0.29856753	1.0	0.068569714	0.168367347	0.318474561	0.396896
chr1|59639731|-	GGACC	ENSMUSG00000026021.15	0	0.1754	0.359095778	0.190140845	0.4098898	0.001250587	0.120319693	0.247191011	0.23814109	0.9997954
chr1|59639831|-	GGACT	ENSMUSG00000026021.15	1	0.8525	0.650367344	0.863309353	0.98917943	1.02e-97	0.888233466	0.811518325	0.966996551	0.9999548
chr1|59639938|-	GGACT	ENSMUSG00000026021.15	0	0.5874	0.327982896	0.610294118	0.917484	2e-20	0.554893962	0.507936508	0.923831761	0.97499925
chr1|59640013|-	AGACC	ENSMUSG00000026021.15	0	0.4367	0.496957633	0.15498155	0.13203262	6.32e-06	0.060432942	0.090425532	0.097721621	0.32337937
chr1|59644519|-	AGACA	ENSMUSG00000026021.15	0	0.6356	0.438038476	0.041474654	0.024594033	1.0	0.0764661	0.039473684	0.132398829	0.012098459
chr1|59655460|-	GGACA	ENSMUSG00000026021.15	0	0.617	0.306181379	0.120930233	0.036521625	1.0	0.079780448	0.311111111	0.281565756	0.1608737
chr1|59655509|-	GGACT	ENSMUSG00000026021.15	0	0.3013	0.281427252	0.181395349	0.20856616	3.39e-06	0.195501449	0.2	0.457182854	0.006829849
chr1|59670714|-	AGACC	ENSMUSG00000026021.15	0	0.6099	0.55544145	0.148148148	0.044478536	0.398033559	0.043522292	0.060810811	0.115474507	0.006673118
chr1|59700925|+	GGACA	ENSMUSG00000026020.9	0	0.24445875	0.37132868	0.240963855	0.20619273	1.0	0.029119276	0.159090909	0.281838477
chr1|59704065|+	GGACA	ENSMUSG00000026020.9	0	0.68826988	0.264800837	0.157303371	0.104069114	1.0	0.0305162	0.133333333	0.248699829	0.006673118
chr1|59704647|+	GGACT	ENSMUSG00000026020.9	0	0.57093253	0.304222832	0.277777778	0.2221191	0.083144657	0.192775588	0.274193548	0.377881616	0.109532826
chr1|59705685|+	AGACA	ENSMUSG00000026020.9	0	0.368749425	0.484675182	0.085106383	0.088410355	3.6e-18	0.178405823	0.03030303	0.347156733	0.010705235
chr1|59705701|+	GGACT	ENSMUSG00000026020.9	1	0.3385	0.211771024	0.258064516	0.480258	0.225475424	0.085465932	0.169230769	0.485659778	0.9996227
chr1|59706759|+	GGACA	ENSMUSG00000026020.9	0	0.9143	0.495208823	0.178947368	0.22845311	1.0	0.021503472	0.444444444	0.436861336	0.388742
chr1|59709012|+	AGACT	ENSMUSG00000026020.9	0	0.2623	0.193630635	0.094736842	0.15281221	1.0	0.076966831	0.144736842	0.191609874	0.0131572755
chr1|59711316|+	AGACT	ENSMUSG00000026020.9	0	0.3152	0.193495079	0.066666667	0.071082905	1.0	0.059053785	0.131868132	0.178365961	0.02307835
chr1|60078218|-	AGACA	ENSMUSG00000026019.15	0	0.330424706	0.411187366	0.122222222	0.016344677	1.0	0.018574925	0.043478261	0.207657233
chr1|60080529|-	GGACA	ENSMUSG00000026019.15	0	0.879885714	0.25920806	0.078651685	0.12678227	0.000125924	0.290285378	0.028985507
chr1|60080534|-	GGACT	ENSMUSG00000026019.15	0	0.3896	0.214341029	0.247191011	0.423389021	0.488801733	0.119057431	0.217391304	0.734128505
chr1|60080552|-	AGACA	ENSMUSG00000026019.15	0	0.826275	0.467187077	0.101123596	0.058634246	1.0	0.036291561	0.073529412	0.13542334
chr1|60082312|-	AGACT	ENSMUSG00000026019.15	0	0.375822892	0.350310961	0.102272727	0.158789935	0.000504843	0.106559784	0.132352941	0.389483787
chr1|60082325|-	AGACA	ENSMUSG00000026019.15	0	0.56586988	0.444813938	0.068181818	0.012981576	1.0	0.025245342	0.044117647	0.09583893
chr1|60083763|-	GGACT	ENSMUSG00000026019.15	0	0.565242308	0.444556483	0.301204819	0.231114993	0.295669053	0.142254188	0.158730159	0.547866926
chr1|60087158|-	AGACT	ENSMUSG00000026019.15	0	0.172065753	0.245922975	0.12987013	0.052582655	0.259769376	0.029110263	0.086206897	0.416580141
chr1|60087163|-	GGACC	ENSMUSG00000026019.15	0	0.071678082	0.369480215	0.168831169	0.109438579	0.321377934	0.083825817	0.074074074	0.236412406
chr1|60088080|-	GGACA	ENSMUSG00000026019.15	0	0.692104225	0.566496183	0.24	0.126232969	0.079819757	0.177075557	0.288461538	0.416561157
chr1|60088130|-	AGACT	ENSMUSG00000026019.15	0	0.366442857	0.238634068	0.054054054	0.153088625	0.193427867	0.114221935	0.12962963	0.243963085
chr1|60094440|-	AGACC	ENSMUSG00000026019.15	0	0.398089706	0.489394398	0.152777778	0.096860409	0.402519312	0.095902213	0.038461538	0.084597126
chr1|60094472|-	GGACC	ENSMUSG00000026019.15	0	0.02175	0.347945819	0.055555556	0.473898292	0.435232006	0.181435256	0.052631579	0.206740573
chr1|63143788|-	GGACA	ENSMUSG00000025968.16	0	0.425228814	0.454374727	0.671875	0.8286146	2.37e-07	0.105086466	0.405405405	0.694433451	0.99992234
chr1|63143799|-	AGACA	ENSMUSG00000025968.16	0	0.74410339	0.56134194	0.140625	0.3485666	0.028507676	0.304406427	0.166666667	0.162523732	0.7724027
chr1|63143815|-	GGACC	ENSMUSG00000025968.16	0	0.56425	0.639841122	0.123076923	0.24126825	0.548693868	0.087193949	0.095238095	0.24023661	0.9960647
chr1|63143828|-	AGACA	ENSMUSG00000025968.16	0	0.529666667	0.537966093	0.123076923	0.072131954	0.140066168	0.444639056	0.048780488	0.216081828	0.30385837
chr1|63143898|-	AGACA	ENSMUSG00000025968.16	0	0.620366667	0.487556397	0.076923077	0.006615388	0.241166682	0.130692218	0.0	0.11728996	0.006673118
chr1|63147133|-	AGACT	ENSMUSG00000025968.16	0	0.064083333	0.196083829	0.076923077	0.036257375	1.0	0.072873365	0.0	0.148422912	0.023735907
chr1|63148423|-	AGACT	ENSMUSG00000025968.16	0	0.131428571	0.19115204	0.133333333	0.049575724	1.0	0.022532516	0.075	0.420520216	0.0076998025
chr1|63149988|-	GGACT	ENSMUSG00000025968.16	0	0.685445455	0.628852738	0.508474576	0.80727196	1.0	0.149854907	0.102564103	0.607292235	0.2994423
chr1|63150084|-	GGACC	ENSMUSG00000025968.16	0	0.275063636	0.318654302	0.169491525	0.1949841	0.018887577	0.043815822	0.051282051	0.408322096	0.395154
chr1|63152805|-	AGACA	ENSMUSG00000025968.16	0	0.418188889	0.405477101	0.192982456	0.06439777	0.313070729	0.24497846	0.027027027	0.186532259
chr1|63152826|-	AGACT	ENSMUSG00000025968.16	0	0.345651852	0.219386332	0.192982456	0.27701676	0.271778695	0.014358157	0.131578947	0.239476562
chr1|63152856|-	GGACC	ENSMUSG00000025968.16	0	0.16527037	0.325184341	0.438596491	0.33328906	1.0	0.071859513	0.081081081	0.208594874
chr1|63156326|-	AGACT	ENSMUSG00000025968.16	0	0.132746154	0.192375599	0.072727273	0.047293864	1.0	0.04758649	0.054054054	0.293911457
chr1|63157197|-	AGACT	ENSMUSG00000025968.16	0	0.277417647	0.490587691	0.178571429	0.25236028	0.223873253	0.127009349	0.055555556	0.148588017
chr1|63159833|-	AGACT	ENSMUSG00000025968.16	0	0.331530612	0.236657377	0.092592593	0.169216	0.426693974	0.110323133	0.052631579	0.194832027
chr1|63159848|-	GGACT	ENSMUSG00000025968.16	0	0.257618367	0.288664648	0.296296296	0.0671096	0.463655514	0.059816681	0.078947368	0.271903187
chr1|63161009|-	AGACA	ENSMUSG00000025968.16	0	0.673412766	0.523273141	0.173076923	0.14768691	1.0	0.03686294	0.081081081	0.086337082
chr1|63164769|-	AGACC	ENSMUSG00000025968.16	0	0.248888889	0.486493966	0.1	0.11775289	1.0	0.045393614	0.0	0.074572369
chr1|63164795|-	GGACA	ENSMUSG00000025968.16	0	0.7198	0.317626885	0.28	0.6501148	0.667678287	0.094611537	0.21875	0.205186278
chr1|63176623|-	GGACA	ENSMUSG00000025968.16	0	0.7145	0.344766015	0.23255814	0.07470342	0.46087684	0.067994735	0.380952381
chr1|63176629|-	AGACC	ENSMUSG00000025968.16	0	0.512895	0.457544721	0.069767442	0.027065586	0.134123964	0.106362577	0.153846154	0.104829587
chr1|63177224|+	AGACC	ENSMUSG00000025967.16	0	0.66306802	0.494294719	0.038211029	0.097798154	0.411274689	0.051042748	0.024969549	0.162422935
chr1|63177272|+	GGACA	ENSMUSG00000025967.16	0	0.537203855	0.307314413	0.039757995	0.046332	0.675726404	0.025344575	0.131968948	0.256378308
chr1|63178491|+	AGACA	ENSMUSG00000025967.16	0	0.45899853	0.52898137	0.108678021	0.203182494	5.36e-17	0.071729326	0.226478873	0.229505032
chr1|63179310|+	GGACA	ENSMUSG00000025967.16	0	0.463114087	0.311204483	0.091123331	0.037088245	1.0	0.059429299	0.101458886	0.355154196
chr1|63179568|+	GGACT	ENSMUSG00000025967.16	0	0.336738167	0.293546918	0.259491194	0.603736075	0.511503662	0.278516208	0.412874584	0.614892344
chr1|65158865|-	AGACT	ENSMUSG00000025950.16	0	0.434324	0.500966278	0.5	0.491225412	0.055079372	0.0935664	0.14084507	0.407840773
chr1|65158900|-	AGACC	ENSMUSG00000025950.16	0	0.505882	0.479858548	0.421568627	0.189336491	1.0	0.286108932	0.132352941	0.082318217
chr1|65158992|-	AGACT	ENSMUSG00000025950.16	0	0.432987629	0.257091885	0.212121212	0.519400417	0.71961618	0.159141938	0.185714286	0.557560548
chr1|65159340|-	AGACA	ENSMUSG00000025950.16	0	0.911630233	0.565060403	0.034090909	0.20940909	1.0	0.021812278	0.253968254	0.191209838
chr1|65159513|-	GGACA	ENSMUSG00000025950.16	0	0.401214458	0.579812411	0.176470588	0.70767355	0.001482998	0.079577155	0.531914894	0.489883751
chr1|65161079|-	GGACT	ENSMUSG00000025950.16	0	0.124803614	0.101295772	0.070588235	0.40387717	0.601676897	0.082087563	0.083333333	0.480873346
chr1|65161107|-	AGACC	ENSMUSG00000025950.16	0	0.315106024	0.511400568	0.129411765	0.0701489	0.763685275	0.026953069	0.032786885	0.095113993
chr1|65165113|-	AGACT	ENSMUSG00000025950.16	0	0.1354	0.334679645	0.050632911	0.34301835	0.433714308	0.079701058	0.089285714	0.142836884
chr1|65166130|-	AGACA	ENSMUSG00000025950.16	0	0.535831081	0.445738572	0.052631579	0.12915663	0.05905217	0.068994448	0.017857143	0.07637161
chr1|65166232|-	AGACT	ENSMUSG00000025950.16	0	0.129554795	0.191463975	0.066666667	0.23448262	1.0	0.007895541	0.160714286	0.286456555
chr1|65170962|-	GGACC	ENSMUSG00000025950.16	0	0.36331	0.564264563	0.123287671	0.2897898	0.445524058	0.12854742	0.274509804	0.194643989
chr1|67004361|-	GGACA	ENSMUSG00000026000.16	0	0.452389362	0.377439561	0.104166667	0.04239588	0.810075279	0.277036275	0.230769231	0.232696012	0.029343072
chr1|67004368|-	GGACA	ENSMUSG00000026000.16	0	0.698329787	0.510083238	0.020833333	0.16883561	0.73889754	0.044569958	0.023809524	0.212584227	0.1214181
chr1|67004391|-	AGACT	ENSMUSG00000026000.16	0	0.546493617	0.354133421	0.125	0.06333114	0.091394245	0.459367559	0.404761905	0.257391363	0.51794356
chr1|67006931|-	AGACC	ENSMUSG00000026000.16	0	0.419042857	0.521732746	0.021276596	0.04202641	1.0	0.031485715	0.0	0.292753041
chr1|67006994|-	AGACT	ENSMUSG00000026000.16	0	0.393942857	0.256448809	0.042553191	0.054945398	0.543085334	0.171547919	0.073170732	0.251142442
chr1|67021022|-	GGACC	ENSMUSG00000026000.16	0	0.25	0.322880842	0.0	0.25193754	0.345276591	0.058608758	0.085714286
chr1|67034158|-	AGACC	ENSMUSG00000026000.16	0	0.476635135	0.549196378	0.047619048	0.06293088	0.594659885	0.219728424	0.055555556	0.093780607
chr1|67038686|-	GGACC	ENSMUSG00000026000.16	0	0.3846	0.549829894	0.130434783	0.42330495	0.030967591	0.873653679	0.35
chr1|71560924|+	AGACA	ENSMUSG00000026192.13	0	0.2195	0.43067911	0.046875	0.036310423	1.0	0.107054553	0.0	0.059914514
chr1|71563792|+	AGACT	ENSMUSG00000026192.13	0	0.1905	0.199963958	0.060606061	0.2725513	0.706864216	0.022917124	0.106382979	0.364263475
chr1|71564474|+	GGACT	ENSMUSG00000026192.13	0	0.44	0.32333527	0.268656716	0.40044436	0.006346408	0.262603062	0.14893617	0.360084653
chr1|71564519|+	GGACA	ENSMUSG00000026192.13	0	0.4348	0.232805895	0.328358209	0.33664885	0.090900241	0.071287247	0.130434783	0.312949598
chr1|71564533|+	AGACC	ENSMUSG00000026192.13	0	0.2826	0.52875534	0.073529412	0.080460586	1.0	0.03259172	0.041666667	0.143542439
chr1|71564921|+	AGACT	ENSMUSG00000026192.13	0	0.4146	0.529287158	0.128571429	0.21835513	0.757042974	0.047945146	0.166666667	0.366636604
chr1|71567897|+	AGACA	ENSMUSG00000026192.13	0	0.7818	0.535558743	0.123287671	0.08335892	1.0	0.068932276	0.145833333	0.181499183
chr1|71572911|+	GGACC	ENSMUSG00000026192.13	0	0.5745	0.630844014	0.157894737	0.32963547	1.0	0.026806477	0.282051282	0.408524036
chr1|71576062|+	AGACC	ENSMUSG00000026192.13	0	0.28	0.544478959	0.148148148	0.26879972	1.0	0.035163604	0.037037037	0.258700997
chr1|71576636|+	GGACA	ENSMUSG00000026192.13	0	0.7925	0.614034097	0.308641975	0.68530947	0.010256019	0.111426792	0.352941176	0.427942306
chr1|71577792|+	AGACC	ENSMUSG00000026192.13	0	0.4098	0.566677781	0.170454545	0.15742804	1.0	0.017434181	0.213114754	0.127492487
chr1|71577867|+	GGACA	ENSMUSG00000026192.13	0	0.322	0.315400871	0.122222222	0.085275374	1.0	0.026985706	0.155172414	0.240098014
chr1|71577927|+	GGACC	ENSMUSG00000026192.13	0	0.2113	0.301595165	0.586956522	0.24258995	0.122269892	0.280053031	0.015873016	0.100560971
chr1|71578819|+	AGACA	ENSMUSG00000026192.13	0	0.7051	0.543630412	0.188118812	0.11400361	1.0	0.215566049	0.102941176	0.376461238	0.018284062
chr1|71578902|+	AGACA	ENSMUSG00000026192.13	0	0.3429	0.449851905	0.058823529	0.10667683	0.000312825	0.047894853	0.028985507	0.212343633	0.006673118
chr1|71579093|+	GGACT	ENSMUSG00000026192.13	0	0.8571	0.653500824	0.326923077	0.7363419	0.001683985	0.545419919	0.402985075	0.592675686	0.99976844
chr1|71579173|+	GGACT	ENSMUSG00000026192.13	0	0.7439	0.595486046	0.452830189	0.91317606	2.16e-08	0.461846521	0.333333333	0.851725817	0.9999435
chr1|71579279|+	GGACA	ENSMUSG00000026192.13	0	0.3824	0.501534955	0.047169811	0.29965252	0.093591481	0.254234874	0.114285714	0.353954524	0.006673118
chr1|71585552|-	AGACA	ENSMUSG00000026193.15	0	0.647728814	0.529748554	0.089189189	0.071208532	0.357264844	0.063384023	0.111111111	0.089091634
chr1|71585646|-	AGACA	ENSMUSG00000026193.15	0	0.313682451	0.521219209	0.07712766	0.161809193	0.197151993	0.025702718	0.107692308	0.294151664
chr1|71585754|-	GGACT	ENSMUSG00000026193.15	1	0.748248883	0.64094208	0.605333333	0.884979215	3.7e-07	0.213548992	0.60311284	0.82875212
chr1|71585795|-	GGACA	ENSMUSG00000026193.15	0	0.205770868	0.308117614	0.112299465	0.239357844	0.042175237	0.327168239	0.058139535	0.375680765
chr1|71585839|-	AGACA	ENSMUSG00000026193.15	0	0.258555932	0.439869716	0.115591398	0.100961988	0.219359866	0.025034491	0.16796875	0.145316944
chr1|71585863|-	AGACC	ENSMUSG00000026193.15	0	0.322045609	0.46234226	0.132075472	0.207303181	0.096944735	0.081757245	0.058365759	0.290797651
chr1|71586029|-	AGACT	ENSMUSG00000026193.15	1	0.419935588	0.254855636	0.352941176	0.828007782	2.47e-05	0.154934311	0.446215139	0.902467628
chr1|71586143|-	AGACC	ENSMUSG00000026193.15	0	0.120131173	0.516188573	0.164222874	0.310308492	2.07e-16	0.108943673	0.129166667	0.107904024
chr1|71586916|-	AGACC	ENSMUSG00000026193.15	0	0.221960927	0.434641889	0.153125	0.051078678	0.009812806	0.358362231	0.094594595	0.193145643
chr1|71590174|-	AGACC	ENSMUSG00000026193.15	0	0.635646284	0.505254616	0.140127389	0.128407781	0.120182486	0.015452377	0.177272727	0.19005353	0.010004324
chr1|71597366|-	AGACA	ENSMUSG00000026193.15	0	0.314304762	0.500900894	0.036437247	0.010654579	1.36e-05	0.316664689	0.040935673	0.087495238
chr1|71597385|-	GGACA	ENSMUSG00000026193.15	1	0.790741991	0.599438652	0.141700405	0.655029038	0.069960408	0.232670936	0.027624309	0.556686819
chr1|71597437|-	AGACT	ENSMUSG00000026193.15	1	0.812476856	0.669772538	0.217213115	0.346294653	1.0	0.263167021	0.580110497	0.50475131
chr1|71597499|-	AGACC	ENSMUSG00000026193.15	0	0.261461778	0.457365897	0.277310924	0.343699861	1.0	0.013615138	0.06779661	0.115843467
chr1|71597543|-	GGACA	ENSMUSG00000026193.15	0	0.499015625	0.523270629	0.160337553	0.476089249	0.509140066	0.020280574	0.165644172	0.418613568
chr1|71597663|-	AGACC	ENSMUSG00000026193.15	0	0.607685047	0.487027307	0.091304348	0.113592027	0.685095249	0.100616437	0.042168675	0.249584712
chr1|71597700|-	GGACC	ENSMUSG00000026193.15	0	0.124220561	0.310810164	0.228699552	0.538365586	1.47e-08	0.192233794	0.166666667	0.483031899
chr1|71598376|-	AGACA	ENSMUSG00000026193.15	0	0.723800474	0.462425369	0.128888889	0.064297643	1.0	0.007450963	0.13253012	0.152689628
chr1|71600340|-	AGACC	ENSMUSG00000026193.15	0	0.201796133	0.544618346	0.036082474	0.126557386	0.624353029	0.026939215	0.069444444	0.12315717
chr1|71600385|-	AGACA	ENSMUSG00000026193.15	0	0.168283889	0.372579551	0.051813472	0.108700434	0.541005416	0.086348069	0.083916084	0.275749102
chr1|71600391|-	AGACA	ENSMUSG00000026193.15	0	0.861183889	0.467248709	0.07253886	0.045357413	0.70828466	0.024660349	0.020833333	0.219293848
chr1|71600421|-	AGACC	ENSMUSG00000026193.15	0	0.310257222	0.558704188	0.352331606	0.061465037	4.15e-12	0.165873556	0.034965035	0.187038451
chr1|71601231|-	AGACC	ENSMUSG00000026193.15	0	0.928606215	0.534189798	0.55026455	0.65546759	0.579308254	0.030023363	0.179856115	0.162463084
chr1|71601247|-	GGACA	ENSMUSG00000026193.15	0	0.367825143	0.264276977	0.106951872	0.476954585	1.0	0.020016639	0.035971223	0.275753245
chr1|71602315|-	GGACT	ENSMUSG00000026193.15	0	0.67882994	0.619640068	0.346153846	0.276909961	1.0	0.02898356	0.328358209	0.364637613
chr1|71602340|-	AGACA	ENSMUSG00000026193.15	0	0.448497006	0.427079867	0.049450549	0.210086542	0.798773158	0.028620884	0.103703704	0.090183794
chr1|71602369|-	GGACC	ENSMUSG00000026193.15	0	0.077938323	0.362427102	0.165745856	0.400627322	1.0	0.016512964	0.067669173	0.264627695
chr1|71602374|-	AGACA	ENSMUSG00000026193.15	0	0.87622515	0.569866435	0.121546961	0.17734883	0.404797991	0.04453051	0.259541985	0.068445418
chr1|71603909|-	GGACT	ENSMUSG00000026193.15	1	0.240728477	0.105555344	0.197452229	0.640830857	0.066888156	0.096247933	0.144067797	0.61209026
chr1|71605912|-	GGACC	ENSMUSG00000026193.15	0	0.369403448	0.372830829	0.167741935	0.402002463	1.0	0.065732121	0.252173913	0.321405187
chr1|71605997|-	GGACA	ENSMUSG00000026193.15	0	0.315167606	0.562401337	0.269736842	0.212728087	1.0	0.017289127	0.122807018	0.275059111
chr1|71606746|-	GGACA	ENSMUSG00000026193.15	0	0.955685714	0.614035875	0.086666667	0.933790823	0.112268303	0.572157576	0.863636364	0.810652733
chr1|71606785|-	AGACT	ENSMUSG00000026193.15	0	0.113567883	0.192600023	0.164383562	0.096987388	0.325598722	0.049150283	0.109090909	0.103003502
chr1|71607906|-	AGACA	ENSMUSG00000026193.15	0	0.367762687	0.516911533	0.085106383	0.026520491	0.862287205	0.13117734	0.038095238	0.134763584
chr1|71609551|-	AGACC	ENSMUSG00000026193.15	0	0.437972727	0.527619646	0.0546875	0.098103313	0.374427325	0.27794566	0.139784946	0.169428997
chr1|71611003|-	GGACA	ENSMUSG00000026193.15	0	0.572768224	0.314758672	0.096491228	0.224333259	0.307900688	0.093681779	0.256097561	0.442642897
chr1|71612487|-	AGACA	ENSMUSG00000026193.15	0	0.840410476	0.541707308	0.142857143	0.1845477	0.424138316	0.062644753	0.082352941	0.265417039
chr1|71612604|-	AGACA	ENSMUSG00000026193.15	0	0.134539394	0.357184356	0.038095238	0.09601392	0.008950627	0.115626704	0.0	0.191852242
chr1|71613881|-	GGACT	ENSMUSG00000026193.15	0	0.6613	0.524423406	0.707317073	0.72430265	0.348227819	0.044189789	0.37704918	0.694273531
chr1|71613969|-	GGACC	ENSMUSG00000026193.15	0	0.0769	0.285829178	0.05	0.14639384	0.535197244	0.011321242	0.0	0.209968746
chr1|71615500|-	GGACC	ENSMUSG00000026193.15	0	0.302472414	0.277702766	0.076923077	0.2629612	1.0	0.02282148	0.071428571	0.300010979
chr1|71619499|-	AGACT	ENSMUSG00000026193.15	0	0.307967901	0.207423068	0.058823529	0.062828615	1.0	0.021754313	0.031746032	0.206508607
chr1|71620750|-	GGACC	ENSMUSG00000026193.15	0	0.159477215	0.305362194	0.024096386	0.20497504	0.413109367	0.10089524	0.120689655	0.17962122
chr1|71620771|-	AGACC	ENSMUSG00000026193.15	0	0.21444359	0.488240418	0.182926829	0.02170893	1.0	0.031087762	0.047619048	0.200642407
chr1|71624195|-	GGACC	ENSMUSG00000026193.15	0	0.258718182	0.319899703	0.144927536	0.62915593	0.62111247	0.354180105	0.12	0.307484269
chr1|71624278|-	GGACT	ENSMUSG00000026193.15	0	0.491526154	0.321970848	0.632352941	0.40262812	0.008445999	0.186814941	0.283018868	0.61231482
chr1|71625979|-	AGACC	ENSMUSG00000026193.15	0	0.167956923	0.512990832	0.28358209	0.07714659	0.178814031	0.078068813	0.018867925	0.177205533
chr1|71626177|-	GGACC	ENSMUSG00000026193.15	0	0.175309677	0.305486428	0.138461538	0.37296906	0.015581351	0.099054966	0.113636364	0.220806181
chr1|71626224|-	GGACC	ENSMUSG00000026193.15	0	0.454667797	0.413673527	0.064516129	0.33874208	0.191254506	0.098118807	0.073170732	0.224447608
chr1|71627183|-	AGACC	ENSMUSG00000026193.15	0	0.252058621	0.511401016	0.475409836	0.071083605	1.0	0.052990631	0.02173913	0.080154121
chr1|71628075|-	AGACC	ENSMUSG00000026193.15	0	0.71739375	0.525285168	0.14	0.029728413	0.124188661	0.06100046	0.075	0.04680397
chr1|71628115|-	GGACC	ENSMUSG00000026193.15	0	0.13293617	0.274860619	0.06122449	0.41703987	0.462212901	0.061758511	0.078947368	0.199907586
chr1|71628127|-	AGACC	ENSMUSG00000026193.15	0	0.044404255	0.464620554	0.040816327	0.041855466	1.0	0.075813915	0.025	0.039760891
chr1|71628413|-	AGACT	ENSMUSG00000026193.15	0	0.142189362	0.222297097	0.12244898	0.018101275	1.0	0.124325872	0.175	0.135367334
chr1|71629471|-	AGACT	ENSMUSG00000026193.15	0	0.216216216	0.197597783	0.025641026	0.09858896	1.0	0.02619903	0.0	0.307831228
chr1|71629747|-	GGACA	ENSMUSG00000026193.15	0	0.5909	0.217341052	0.114285714	0.18566683	1.0	0.016289362	0.125
chr1|71632043|-	AGACC	ENSMUSG00000026193.15	0	0.4737	0.464143464	0.060606061	0.07485992	0.123596542	0.161978493	0.043478261
chr1|71632126|-	AGACC	ENSMUSG00000026193.15	0	0.32	0.568079538	0.303030303	0.16859838	0.519045727	0.057508205	0.0
chr1|71632151|-	GGACC	ENSMUSG00000026193.15	0	0.1579	0.280126836	0.151515152	0.15615258	1.0	0.167513486	0.08
chr1|71637374|-	AGACC	ENSMUSG00000026193.15	0	0.2	0.457461808	0.066666667	0.05865698	1.0	0.068272293	0.0
chr1|72259205|-	AGACT	ENSMUSG00000026189.13	0	0.5143	0.394313017	0.131147541	0.28816175	0.102232194	0.155062273	0.113636364	0.47480467	0.3734463
chr1|72259402|-	GGACC	ENSMUSG00000026189.13	0	0.5143	0.311866764	0.131147541	0.20579267	1.0	0.061228761	0.093023256	0.491337538
chr1|72262009|-	GGACA	ENSMUSG00000026189.13	0	0.7561	0.29451397	0.131147541	0.2554286	1.0	0.175600306	0.131578947	0.382500231	0.077740766
chr1|72267469|-	GGACA	ENSMUSG00000026189.13	0	0.5952	0.50864927	0.090909091	0.12666073	1.0	0.008577782	0.272727273	0.304813772	0.008885235
chr1|72267498|-	AGACT	ENSMUSG00000026189.13	0	0.0238	0.49721435	0.075757576	0.192897	1.0	0.01088994	0.177777778	0.313642323
chr1|72267513|-	GGACC	ENSMUSG00000026189.13	0	0.4348	0.559945591	0.121212121	0.1407292	1.0	0.046768542	0.15	0.126161948	0.011961949
chr1|72276236|-	AGACA	ENSMUSG00000026189.13	0	0.3514	0.519519587	0.063492063	0.021686494	1.0	0.016947194	0.023255814	0.076350465
chr1|72277386|-	GGACA	ENSMUSG00000026189.13	0	0.7872	0.282039863	0.096774194	0.08958151	0.077340401	0.041941051	0.205128205	0.330625951
chr1|72284200|-	AGACT	ENSMUSG00000026189.13	0	0.4242	0.383762458	0.1	0.099935755	1.0	0.009002365	0.25	0.480966836
chr1|72284232|-	AGACA	ENSMUSG00000026189.13	0	0.8723	0.424181944	0.186440678	0.016246164	0.697795243	0.037262376	0.093023256	0.195787996
chr1|72307540|+	GGACC	ENSMUSG00000026187.8	0	0.2593	0.305828922	0.16	0.5915515	1.0	0.439270879	0.166666667	0.443888605
chr1|72312486|+	GGACC	ENSMUSG00000026187.8	0	0.2708	0.304337679	0.052631579	0.299678	1.0	0.037344063	0.034482759	0.266190261
chr1|72312514|+	AGACA	ENSMUSG00000026187.8	0	0.5263	0.517805162	0.434210526	0.12606424	1.0	0.044494888	0.142857143	0.155862793
chr1|72312549|+	AGACA	ENSMUSG00000026187.8	0	0.3125	0.520527857	0.131578947	0.20265603	0.026914484	0.034189583	0.086206897	0.072885938
chr1|72315523|+	GGACC	ENSMUSG00000026187.8	0	0.1148	0.563572139	0.115384615	0.24822608	1.0	0.033762297	0.166666667	0.224908143
chr1|72319045|+	GGACC	ENSMUSG00000026187.8	0	0.3077	0.307859401	0.050632911	0.25081003	0.709034617	0.049167356	0.147540984	0.496574253
chr1|72319051|+	GGACT	ENSMUSG00000026187.8	1	0.807	0.641932575	0.417721519	0.7895521	0.043941754	0.298038636	0.245901639	0.712584853
chr1|72319063|+	GGACC	ENSMUSG00000026187.8	0	0.0469	0.332687962	0.670886076	0.28022686	1.19e-07	0.69897482	0.153846154	0.245387584
chr1|72319094|+	GGACT	ENSMUSG00000026187.8	1	0.5424	0.286288129	0.329113924	0.48308793	0.009278885	0.090759502	0.131147541	0.597522199
chr1|72326293|+	AGACT	ENSMUSG00000026187.8	0	0.4762	0.333160794	0.345238095	0.75302523	0.000561432	0.057694763	0.209677419	0.602024436
chr1|72326342|+	GGACA	ENSMUSG00000026187.8	0	0.2963	0.242283152	0.186046512	0.38856083	1.0	0.010950579	0.415384615	0.382244915
chr1|72334658|+	GGACA	ENSMUSG00000026187.8	0	0.2885	0.267586565	0.127906977	0.31209844	0.384131088	0.060237101	0.192982456	0.423530042
chr1|72340022|+	AGACT	ENSMUSG00000026187.8	0	0.3443	0.285820518	0.112359551	0.1556678	0.587179818	0.04295455	0.184615385	0.138117462
chr1|72343077|+	AGACA	ENSMUSG00000026187.8	0	0.3273	0.526444589	0.215053763	0.10824661	1.0	0.025373538	0.14084507	0.092812948	0.007310553
chr1|72346353|+	AGACC	ENSMUSG00000026187.8	0	0.5556	0.428937183	0.193548387	0.044392727	0.154694933	0.117884587	0.014084507	0.139477998	0.9638173
chr1|72346420|+	AGACA	ENSMUSG00000026187.8	0	0.6774	0.522499406	0.106382979	0.104026	1.0	0.021237078	0.084507042	0.202031463	0.049578518
chr1|72356860|+	AGACA	ENSMUSG00000026187.8	0	0.8356	0.498176268	0.18556701	0.31021175	1.0	0.033110257	0.069444444	0.183484048	0.11986696
chr1|72381693|+	GGACT	ENSMUSG00000026187.8	1	0.3056	0.155427961	0.282828283	0.72686493	0.010019505	0.167040969	0.175675676	0.799272478	0.9933182
chr1|72393911|+	AGACA	ENSMUSG00000026187.8	0	0.84	0.564863144	0.155963303	0.049520813	1.0	0.015812688	0.025	0.16010648	0.019488277
chr1|72393936|+	GGACC	ENSMUSG00000026187.8	0	0.3333	0.326413522	0.127272727	0.3417318	1.0	0.047339167	0.05	0.413719237	0.0068023265
chr1|72394711|+	GGACA	ENSMUSG00000026187.8	0	0.3415	0.282533166	0.172727273	0.06015732	1.0	0.094031279	0.049382716	0.337066829	0.9524197
chr1|72394832|+	AGACA	ENSMUSG00000026187.8	0	0.2857	0.444543027	0.099099099	0.022383953	1.0	0.025992133	0.012195122	0.088980034	0.064889796
chr1|72394880|+	GGACA	ENSMUSG00000026187.8	0	0.6232	0.307550053	0.459459459	0.69850576	2.38e-07	0.510546446	0.379746835	0.667857528	0.9985041
chr1|72394905|+	AGACC	ENSMUSG00000026187.8	0	0.6842	0.55046057	0.396396396	0.049693845	1.0	0.102621147	0.271604938	0.186535493	0.38599512
chr1|72711297|+	GGACT	ENSMUSG00000046330.10	1	0.3526	0.0	0.078369906	0.36205438	1.0	0.583155296	0.1	0.508384228	0.006673118
chr1|72711713|+	GGACC	ENSMUSG00000046330.10	0	0.377762877	0.280488865	0.04047619	0.19514844	1.0	0.117457353	0.077781913	0.272517204
chr1|72712216|+	GGACC	ENSMUSG00000046330.10	0	0.405031235	0.301836708	0.069631363	0.062471546	5.24e-05	0.170561163	0.086831719	0.37246424
chr1|72713540|+	AGACT	ENSMUSG00000046330.10	0	0.517541329	0.268495375	0.096717468	0.09612844	1.0	0.070786344	0.106633381	0.484096825
chr1|72713557|+	AGACC	ENSMUSG00000046330.10	0	0.182014701	0.488446938	0.068015245	0.11844269	1.0	0.020032262	0.039145907	0.063406333
chr1|72713582|+	AGACT	ENSMUSG00000046330.10	0	0.225204291	0.191284627	0.061949501	0.20983191	3.97e-15	0.461739356	0.102071563	0.591173232
chr1|72713704|+	AGACA	ENSMUSG00000046330.10	0	0.4	0.531466851	0.037735849	0.04634949	1.0	0.1139132	0.028571429	0.288718969	0.010994759
chr1|72849138|+	GGACC	ENSMUSG00000039323.18	0	0.312765605	0.326143498	0.103092784	0.08769896	1.0	0.1443399	0.075959933	0.259550363	0.058525737
chr1|72849585|+	GGACC	ENSMUSG00000039323.18	0	0.71741519	0.3483459	0.092157985	0.09584139	1.47e-18	0.489329946	0.06543495	0.345000997
chr1|72852017|+	GGACA	ENSMUSG00000039323.18	0	0.719250235	0.405473985	0.059217877	0.11033954	1.0	0.053745576	0.206840391	0.58013466
chr1|72852091|+	AGACC	ENSMUSG00000039323.18	0	0.555439067	0.582583752	0.102436323	0.132957821	2.11e-06	0.214636255	0.095614666	0.221056245
chr1|72852129|+	AGACT	ENSMUSG00000039323.18	0	0.423859723	0.24918169	0.233004386	0.29351493	4.97e-35	0.161374509	0.228551336	0.528989822
chr1|72852281|+	AGACC	ENSMUSG00000039323.18	0	0.370885633	0.546674477	0.164309032	0.187265553	1.29e-08	0.060346719	0.096635648	0.189224184
chr1|74236537|+	GGACC	ENSMUSG00000006304.14	0	0.486081633	0.469832046	0.22	0.25449502	1.0	0.030019628	0.516129032	0.152017459
chr1|74248173|+	AGACA	ENSMUSG00000006304.14	0	0.533128495	0.464148848	0.084210526	0.031514894	2.21e-05	0.021958056	0.04	0.077249333
chr1|74255009|+	AGACC	ENSMUSG00000006304.14	0	0.604476289	0.440304437	0.141414141	0.061707817	1.0	0.030745067	0.031496063	0.096289627	0.007841294
chr1|74255977|+	AGACA	ENSMUSG00000006304.14	0	0.738205155	0.47666529	0.080808081	0.18445462	1.0	0.030028642	0.062015504	0.212025672	0.091825984
chr1|74262540|+	AGACA	ENSMUSG00000006304.14	0	0.612080808	0.527828678	0.044554455	0.11207666	0.045394232	0.04223722	0.022727273	0.320750982	0.0073252884
chr1|74263778|+	AGACA	ENSMUSG00000006304.14	0	0.253410945	0.444759525	0.053658537	0.1203614	1.0	0.187748817	0.149253731	0.082679361	0.054937575
chr1|74263811|+	GGACT	ENSMUSG00000006304.14	0	0.493623762	0.338070226	0.233009709	0.29684725	0.205065632	0.086653101	0.21641791	0.445832789	0.38574633
chr1|74267777|+	AGACT	ENSMUSG00000006304.14	0	0.5422	0.397182115	0.057971014	0.15267476	0.017521249	0.050868798	0.177777778	0.205002993	0.01235417
chr1|74267837|+	GGACT	ENSMUSG00000006304.14	0	0.541441176	0.319328291	0.238095238	0.6312143	0.006328242	0.120574317	0.24822695	0.72532928	0.99844664
chr1|74267967|+	GGACT	ENSMUSG00000006304.14	0	0.874459048	0.629405158	0.708333333	0.96548426	3.48e-37	0.461989745	0.704225352	0.973550498	0.999774
chr1|74279887|-	AGACT	ENSMUSG00000006299.13	0	0.548671429	0.383294273	0.201342282	0.266751529	0.237351581	0.042415167	0.173553719	0.487451464
chr1|74280068|-	AGACC	ENSMUSG00000006299.13	0	0.373722727	0.563598166	0.101351351	0.192934374	0.014027353	0.365070187	0.041666667	0.131073982
chr1|74280126|-	GGACT	ENSMUSG00000006299.13	1	0.922966165	0.66875899	0.785234899	0.977014873	3.67e-26	0.80239327	0.87804878	0.963864118
chr1|74280134|-	AGACC	ENSMUSG00000006299.13	0	0.474084962	0.500538287	0.32885906	0.160539779	1.0	0.140439768	0.088709677	0.116894208
chr1|74280245|-	AGACC	ENSMUSG00000006299.13	0	0.286130233	0.539396377	0.206896552	0.246707423	0.213616875	0.063267318	0.05982906	0.234521538
chr1|74280276|-	AGACC	ENSMUSG00000006299.13	0	0.332531707	0.548632914	0.48951049	0.155821602	1.0	0.211595919	0.142857143	0.146459147
chr1|74280797|-	GGACT	ENSMUSG00000006299.13	0	0.450258197	0.265614351	0.197183099	0.388506946	0.782278312	0.080799943	0.194915254	0.396025583
chr1|74280846|-	GGACT	ENSMUSG00000006299.13	0	0.916954918	0.594560656	0.14084507	0.42101008	0.0144135	0.146870315	0.213675214	0.531689107
chr1|74281114|-	AGACA	ENSMUSG00000006299.13	0	0.319011864	0.517925038	0.125	0.083037955	0.044960475	0.061708049	0.04587156	0.215410456
chr1|74281407|-	AGACA	ENSMUSG00000006299.13	0	0.742943478	0.48329471	0.090909091	0.087170723	0.00095176	0.170483859	0.133333333	0.124670736
chr1|74281414|-	AGACC	ENSMUSG00000006299.13	0	0.626169565	0.581490843	0.13740458	0.03809147	0.16396673	0.009787507	0.076190476	0.130265921
chr1|74281563|-	AGACT	ENSMUSG00000006299.13	0	0.526986607	0.387806972	0.2109375	0.187094513	0.001501208	0.234508604	0.378640777	0.458576977
chr1|74281639|-	GGACT	ENSMUSG00000006299.13	0	0.732626606	0.148285196	0.096774194	0.52423984	8.99e-06	0.77375995	0.019417476	0.618380964
chr1|74281770|-	GGACC	ENSMUSG00000006299.13	0	0.51025	0.467245374	0.211382114	0.53719985	0.731092121	0.193282554	0.221052632	0.493213713	0.95120806
chr1|74282077|-	AGACC	ENSMUSG00000006299.13	0	0.490159048	0.534454703	0.116666667	0.21355549	0.707058556	0.088733108	0.02970297	0.18515268	0.012370985
chr1|74282417|-	AGACC	ENSMUSG00000006299.13	0	0.394852427	0.519638904	0.136752137	0.115880296	0.091278903	0.078355057	0.080808081	0.192042604	0.03426667
chr1|74282453|-	AGACA	ENSMUSG00000006299.13	0	0.756023529	0.562637311	0.370689655	0.2930706	1.0	0.090904719	0.278350515	0.206127718
chr1|74282486|-	GGACA	ENSMUSG00000006299.13	0	0.289042	0.346825039	0.201754386	0.14319916	1.0	0.050578568	0.520408163	0.480349749
chr1|74282540|-	AGACT	ENSMUSG00000006299.13	0	0.495034343	0.401630187	0.14159292	0.19846672	1.0	0.053502131	0.081632653	0.347275943
chr1|74283188|-	GGACC	ENSMUSG00000006299.13	0	0.258906316	0.316963951	0.091743119	0.20002942	1.0	0.04451402	0.1	0.26052326
chr1|74284010|-	GGACT	ENSMUSG00000006299.13	0	0.449223333	0.295000417	0.201923077	0.3736598	0.770411928	0.010693066	0.170454545	0.311767548
chr1|74284507|-	GGACC	ENSMUSG00000006299.13	0	0.187764368	0.324896294	0.040816327	0.28980258	0.484481349	0.046211132	0.234375	0.324241757
chr1|74284571|-	AGACT	ENSMUSG00000006299.13	0	0.481970732	0.346952067	0.20212766	0.35571116	1.0	0.019772538	0.113924051	0.281373352
chr1|74285885|+	GGACC	ENSMUSG00000026179.14	0	0.2222	0.356229479	0.055555556	0.3680262	1.0	0.025973021	0.017857143	0.274454534	0.006673118
chr1|74287147|+	GGACA	ENSMUSG00000026179.14	0	0.9556	0.61254477	0.677419355	0.11637987	0.432351746	0.091484018	0.181818182	0.200916886	0.2726104
chr1|74287153|+	GGACC	ENSMUSG00000026179.14	0	0.2381	0.29016223	0.365591398	0.12830572	1.0	0.159621439	0.169491525	0.154901147	0.050219398
chr1|74287278|+	AGACC	ENSMUSG00000026179.14	0	0.431	0.536087517	0.043010753	0.09606167	1.0	0.012906034	0.050847458	0.292107046	0.057493392
chr1|74287311|+	AGACT	ENSMUSG00000026179.14	0	0.4805	0.264371127	0.322580645	0.6929132	1.19e-23	0.493167234	0.413793103	0.729901731	0.99965346
chr1|75215620|-	AGACC	ENSMUSG00000026202.13	0	0.342909195	0.547282324	0.29787234	0.023764217	1.0	0.183227338	0.36	0.193661198
chr1|75215793|-	GGACC	ENSMUSG00000026202.13	0	0.351848837	0.376188511	0.752688172	0.6258871	0.121535765	0.048281156	0.410958904	0.853513896
chr1|75215934|-	GGACT	ENSMUSG00000026202.13	1	0.918664706	0.625280622	0.903225806	0.9940119	9.63e-67	0.988977567	0.917808219	0.960987926
chr1|75216199|-	AGACC	ENSMUSG00000026202.13	0	0.19602439	0.409827051	0.111111111	0.1812869	1.0	0.008153118	0.069444444	0.062648319
chr1|75216216|-	GGACC	ENSMUSG00000026202.13	1	0.588080488	0.637791574	0.622222222	0.979277	5.59e-10	0.849951096	0.628571429	0.896263659
chr1|75216354|-	GGACA	ENSMUSG00000026202.13	0	0.2889	0.324657246	0.340909091	0.44233552	0.837327259	0.094832176	0.180327869	0.445011228	0.9988354
chr1|75216372|-	AGACT	ENSMUSG00000026202.13	0	0.8478	0.720973022	0.784090909	0.9657855	6.37e-47	0.773360802	0.685714286	0.946277261	0.99157226
chr1|75216575|-	GGACT	ENSMUSG00000026202.13	0	0.2344	0.107041687	0.305882353	0.6691427	0.010787134	0.047558861	0.136363636	0.654229999	0.51763624
chr1|75216842|-	GGACC	ENSMUSG00000026202.13	0	0.3333	0.291576496	0.164705882	0.21817307	1.0	0.132662289	0.074626866	0.164499998	0.012804356
chr1|75217231|-	GGACC	ENSMUSG00000026202.13	0	0.1429	0.338006025	0.037037037	0.33142322	1.0	0.076423392	0.06779661	0.348755926
chr1|75217316|-	AGACC	ENSMUSG00000026202.13	0	0.4717	0.486876565	0.185185185	0.12525669	0.008906019	0.298326208	0.064516129	0.058605988
chr1|75308662|-	GGACT	ENSMUSG00000026209.15	0	0.738139806	0.123542264	0.321100917	0.720710761	0.011574606	0.386215635	0.25	0.747181296
chr1|75309315|-	AGACC	ENSMUSG00000026209.15	0	0.42154466	0.511863448	0.109090909	0.064384024	0.842373396	0.019813655	0.0	0.062170915
chr1|75309342|-	AGACA	ENSMUSG00000026209.15	0	0.899775728	0.531373994	0.063636364	0.17999357	1.0	0.079106018	0.075
chr1|75309383|-	GGACT	ENSMUSG00000026209.15	0	0.277250485	0.118056755	0.154545455	0.19085039	0.00016195	0.176233473	0.037974684	0.244670838
chr1|75309421|-	GGACC	ENSMUSG00000026209.15	0	0.347836893	0.347970612	0.109090909	0.450532453	0.716864372	0.33142233	0.205128205	0.415329635
chr1|75312028|-	GGACA	ENSMUSG00000026209.15	0	0.561338947	0.5125504	0.078431373	0.047410943	0.220825074	0.169668296	0.467741935
chr1|75312434|-	AGACA	ENSMUSG00000026209.15	0	0.454925	0.462647374	0.040816327	0.077608061	0.227994053	0.196634642	0.069444444		0.109323554
chr1|75314394|-	GGACA	ENSMUSG00000026209.15	0	0.268325	0.239464159	0.085106383	0.24043584	0.246185292	0.042025005	0.24137931
chr1|75315142|-	AGACA	ENSMUSG00000026209.15	0	0.405465909	0.545947769	0.053763441	0.028760433	0.000384146	0.420550302	0.028985507
chr1|75315373|-	GGACT	ENSMUSG00000026209.15	0	0.525010345	0.310094664	0.326086957	0.762056189	0.192323458	0.215728038	0.176470588
chr1|75315975|-	GGACC	ENSMUSG00000026209.15	0	0.3053	0.348734107	0.04494382	0.22248979	1.0	0.02966264	0.0625
chr1|75316015|-	AGACC	ENSMUSG00000026209.15	0	0.354908333	0.512187418	0.112359551	0.39185166	1.0	0.040135973	0.109375
chr1|75316345|-	GGACA	ENSMUSG00000026209.15	0	0.677243373	0.391792755	0.034090909	0.274020622	0.00031416	0.926985825	0.317460317
chr1|78443705|-	GGACA	ENSMUSG00000026245.16	0	0.701708661	0.27584652	0.023076923	0.06178894	1.0	0.030757383	0.168831169	0.368568361
chr1|78443739|-	AGACT	ENSMUSG00000026245.16	0	0.78643622	0.515489103	0.130769231	0.14947423	0.26854113	0.084734554	0.197674419	0.245110437
chr1|78454834|-	AGACC	ENSMUSG00000026245.16	0	0.4196875	0.518533155	0.06504065	0.20943388	1.0	0.009286882	0.0	0.058142394
chr1|78462353|-	AGACT	ENSMUSG00000026245.16	0	0.299041739	0.30022199	0.042372881	0.0066149	1.0	0.159294861	0.05	0.156062588
chr1|78469265|-	GGACT	ENSMUSG00000026245.16	0	0.486363636	0.17393785	0.575221239	0.59847647	1.0	0.40446327	0.166666667	0.490793467
chr1|78472524|-	AGACC	ENSMUSG00000026245.16	0	0.4189	0.522973768	0.079646018	0.083804846	0.342720647	0.083507616	0.040540541	0.073610991
chr1|78472595|-	GGACA	ENSMUSG00000026245.16	0	0.2941	0.326866609	0.241071429	0.36037102	1.0	0.01084323	0.387096774	0.419345766
chr1|78476243|-	AGACC	ENSMUSG00000026245.16	0	0.5286	0.499317998	0.383928571	0.019670725	0.589306524	0.106868147	0.013513514	0.088861503
chr1|78478220|-	AGACA	ENSMUSG00000026245.16	0	0.6429	0.551211672	0.054545455	0.0689338	0.9256787	0.107922111	0.169014085	0.184557468
chr1|78479988|-	GGACT	ENSMUSG00000026245.16	0	0.1935	0.101295772	0.055045872	0.3970885	0.472068261	0.411916872	0.028169014	0.575999975
chr1|78488790|-	GGACC	ENSMUSG00000026245.16	0	0.6032	0.453794573	0.142857143	0.36356956	1.0	0.047224487	0.059701493	0.224989295
chr1|78488816|-	AGACC	ENSMUSG00000026245.16	0	0.1412	0.474987946	0.076190476	0.279315	1.0	0.044976897	0.0	0.114570767
chr1|78681825|+	GGACT	ENSMUSG00000032883.15	1	0.7506	0.658673433	0.55	0.98904103	0.006680308	0.684872091	0.45	0.966410995
chr1|78681940|+	AGACT	ENSMUSG00000032883.15	0	0.761110345	0.691860533	0.540983607	0.793892423	1.02e-06	0.309580878	0.6	0.901936233
chr1|78688359|+	AGACC	ENSMUSG00000032883.15	0	0.22871	0.485386533	0.19047619	0.131716203	1.0	0.054448367	0.048780488	0.075314969
chr1|78690314|+	GGACT	ENSMUSG00000032883.15	0	0.424815	0.170077938	0.682539683	0.51372117	0.372927116	0.196686474	0.135135135	0.644829094
chr1|78690324|+	AGACA	ENSMUSG00000032883.15	0	0.739605	0.470560197	0.158730159	0.18174274	1.0	0.032271398	0.119047619	0.339082509
chr1|78694340|+	AGACT	ENSMUSG00000032883.15	0	0.500919048	0.520740415	0.090909091	0.100517961	1.0	0.078488069	0.022222222	0.497080684
chr1|78696189|+	AGACA	ENSMUSG00000032883.15	0	0.055190625	0.382732715	0.075757576	0.013447086	1.0	0.170713727	0.066666667	0.076863341
chr1|78696459|+	AGACA	ENSMUSG00000032883.15	0	0.54728	0.545920085	0.117647059	0.103905966	0.026293418	0.158778533	0.086956522	0.434338063
chr1|78699130|+	GGACT	ENSMUSG00000032883.15	0	0.585913433	0.330108289	0.591549296	0.50935437	0.133268595	0.025441326	0.170212766	0.501940012
chr1|78699761|+	GGACT	ENSMUSG00000032883.15	0	0.440755224	0.307293424	0.295774648	0.219223093	0.008268171	0.132275429	0.244444444	0.678281486
chr1|78701369|+	AGACA	ENSMUSG00000032883.15	0	0.85936087	0.545806175	0.123287671	0.142849227	0.00218357	0.083717728	0.102040816
chr1|78701395|+	GGACA	ENSMUSG00000032883.15	0	0.386956522	0.353083279	0.178082192	0.085589961	0.164999429	0.147998093	0.155555556	0.249587253
chr1|78703497|+	GGACC	ENSMUSG00000032883.15	0	0.381617391	0.322543443	0.068493151	0.213707799	0.69023397	0.072696017	0.041666667	0.437301993
chr1|78706313|+	GGACT	ENSMUSG00000032883.15	1	0.851144444	0.616845205	0.855263158	0.830379496	2.18e-10	0.602052968	0.352941176	0.748333156
chr1|78706386|+	AGACA	ENSMUSG00000032883.15	0	0.267127397	0.476146116	0.155844156	0.149939646	0.042724399	0.238502436	0.098039216	0.102235124
chr1|78706577|+	AGACA	ENSMUSG00000032883.15	1	0.871386667	0.578038052	0.316455696	0.512361136	0.023654632	0.302721984	0.365384615	0.589352071	0.96420074
chr1|78706656|+	AGACT	ENSMUSG00000032883.15	0	0.666213333	0.484405029	0.594936709	0.885164005	1.32e-07	0.190782594	0.411764706	0.8961941	0.9999881
chr1|78706963|+	AGACT	ENSMUSG00000032883.15	0	0.7647	0.723081933	0.193548387	0.251772557	1.0	0.376977257	0.148148148		0.58821464
chr1|79777934|+	GGACC	ENSMUSG00000026248.9	0	0.4419	0.574114956	0.407407407	0.91460145	9.77e-05	0.549812351	0.358974359	0.510066986
chr1|79778039|+	GGACA	ENSMUSG00000026248.9	0	0.8696	0.611421302	0.490909091	0.9788593	4.13e-30	0.570465884	0.840909091	0.991030276
chr1|79778117|+	AGACT	ENSMUSG00000026248.9	0	0.55	0.404092269	0.236363636	0.22630492	0.455514095	0.247576027	0.318181818	0.841475725
chr1|79778257|+	AGACT	ENSMUSG00000026248.9	0	0.381	0.515720331	0.303571429	0.5313693	0.193887269	0.071792568	0.30952381	0.683719039
chr1|79779535|+	GGACC	ENSMUSG00000026248.9	0	0.1163	0.270084463	0.090909091	0.45727497	1.0	0.364705359	0.125	0.30381009	0.006673118
chr1|79779555|+	GGACT	ENSMUSG00000026248.9	0	0.8235	0.57100349	0.072727273	0.8449818	9.35e-05	0.375587135	0.066666667	0.89018935	0.84722227
chr1|79780987|+	GGACC	ENSMUSG00000026248.9	0	0.4211	0.301234548	0.071428571	0.3345593	1.0	0.153610685	0.159090909	0.543557048	0.006673118
chr1|79781079|+	GGACT	ENSMUSG00000026248.9	0	0.8462	0.667513322	0.216666667	0.32198304	0.014093025	0.20962032	0.367346939	0.708410501	0.99812347
chr1|79781180|+	AGACA	ENSMUSG00000026248.9	0	0.88	0.511825114	0.083333333	0.082406044	0.414299941	0.12208176	0.2	0.133572266	0.07693453
chr1|79781251|+	AGACA	ENSMUSG00000026248.9	0	0.8	0.413679895	0.081967213	0.11371455	1.88e-14	0.391862484	0.058823529	0.045944083	0.98782945
chr1|80267035|-	AGACC	ENSMUSG00000004364.14	1	0.359554	0.496578528	0.576923077	0.12229127	1.0	0.213731118	0.2	0.322257757
chr1|80267106|-	GGACT	ENSMUSG00000004364.14	0	0.9284	0.546415175	0.960784314	0.99554414	7.8e-11	0.888880606	0.942857143
chr1|80267124|-	GGACT	ENSMUSG00000004364.14	0	0.89265	0.665278474	1.0	0.993581	2.37e-10	0.941389152	0.857142857	0.984996438
chr1|80267221|-	GGACT	ENSMUSG00000004364.14	1	0.775319149	0.553668832	0.897959184	0.9914104	0.000559143	0.32806638	0.818181818	0.994460583
chr1|80269308|-	AGACA	ENSMUSG00000004364.14	0	0.793593617	0.548302308	0.142857143	0.18809375	0.255454317	0.068869112	0.058823529	0.127210349
chr1|80271694|-	AGACA	ENSMUSG00000004364.14	0	0.679733333	0.440622685	0.170212766	0.02156924	0.036337744	0.027804395	0.03030303	0.090079695
chr1|80277986|-	AGACA	ENSMUSG00000004364.14	0	0.818788889	0.532113342	0.021276596	0.033721805	0.155075046	0.159716254	0.117647059	0.124489322
chr1|80281442|-	AGACT	ENSMUSG00000004364.14	0	0.4333	0.257830076	0.069767442	0.32532448	1.0	0.018706923	0.322580645	0.323471248
chr1|80282710|-	GGACT	ENSMUSG00000004364.14	0	0.3226	0.283117878	0.3	0.5168694	0.058873708	0.03092977	0.178571429	0.476353705
chr1|80283770|-	AGACC	ENSMUSG00000004364.14	0	0.48	0.505436679	0.128205128	0.03470881	1.0	0.011004512	0.25	0.088272385
chr1|80286904|-	AGACA	ENSMUSG00000004364.14	0	0.6552	0.464629756	0.105263158	0.05938047	1.0	0.01174182	0.035714286
chr1|80286958|-	AGACT	ENSMUSG00000004364.14	0	0.375	0.223130145	0.054054054	0.09805741	1.0	0.028978967	0.0	0.154860988
chr1|80290084|-	AGACA	ENSMUSG00000004364.14	0	0.7667	0.501688409	0.138888889	0.03854654	0.023234004	0.079694128	0.148148148	0.033730574
chr1|80304095|-	AGACA	ENSMUSG00000004364.14	0	0.1923	0.437996173	0.058823529	0.034700416	1.0	0.046282386	0.125	0.344288707
chr1|80322894|-	GGACT	ENSMUSG00000004364.14	0	0.5769	0.32370509	0.205882353	0.10857172	1.0	0.070790847	0.125	0.469043374
chr1|80323018|-	GGACC	ENSMUSG00000004364.14	0	0.3333	0.547801127	0.15625	0.6146905	0.69023397	0.156585299	0.181818182	0.643574893
chr1|80340273|-	GGACA	ENSMUSG00000004364.14	0	0.4615	0.206129854	0.193548387	0.17521109	0.068247117	0.032785867	0.086956522	0.247823328
chr1|82725065|+	GGACT	ENSMUSG00000026150.14	0	0.5353	0.436429832	0.231884058	0.17727563	3.66e-07	0.169474064	0.266666667
chr1|82731124|+	AGACA	ENSMUSG00000026150.14	0	0.414	0.422051953	0.04109589	0.08366029	1.0	0.040903023	0.037735849
chr1|82731140|+	AGACC	ENSMUSG00000026150.14	0	0.489637097	0.544825518	0.123287671	0.14341791	0.344320057	0.04588658	0.056603774
chr1|82731227|+	AGACC	ENSMUSG00000026150.14	0	0.141967742	0.504467009	0.109589041	0.055179287	1.0	0.04836348	0.037735849		0.019159319
chr1|82731254|+	AGACC	ENSMUSG00000026150.14	0	0.196073016	0.465316326	0.094594595	0.1511264	1.0	0.052598291	0.055555556		0.04084422
chr1|82735483|+	GGACA	ENSMUSG00000026150.14	0	0.421661429	0.301743713	0.233766234	0.32349983	1.0	0.096737829	0.1		0.07632829
chr1|82752175|+	GGACT	ENSMUSG00000026150.14	1	0.650308333	0.313272919	0.491525424	0.96098584	0.025129319	0.41685183	0.416666667
chr1|82839602|+	AGACC	ENSMUSG00000026159.13	0	0.275660465	0.467539443	0.177777778	0.073491015	1.0	0.074591203	0.0	0.179821402
chr1|82839777|+	GGACA	ENSMUSG00000026159.13	0	0.365221739	0.249388455	0.12244898	0.01214546	1.0	0.148396661	0.081081081	0.361822993
chr1|82870739|+	AGACT	ENSMUSG00000026159.13	0	0.084442553	0.295957481	0.132075472	0.20466563	0.227367962	0.010491654	0.225	0.165732414
chr1|82876246|+	AGACA	ENSMUSG00000026159.13	0	0.0792	0.359857273	0.037037037	0.03635787	1.0	0.068051302	0.047619048	0.051976882
chr1|82880053|+	GGACA	ENSMUSG00000026159.13	0	0.9194	0.616402118	0.074074074	0.63914186	0.039203487	0.049464201	0.405405405	0.385984987
chr1|82880120|+	AGACT	ENSMUSG00000026159.13	0	0.268361224	0.50063864	0.145454545	0.21181989	0.000154609	0.433404285	0.170731707	0.393286735
chr1|82882331|+	AGACA	ENSMUSG00000026159.13	0	0.881702041	0.57292927	0.2	0.5595098	1.0	0.14313269	0.317073171	0.127672359
chr1|82882379|+	AGACA	ENSMUSG00000026159.13	0	0.477119608	0.536426606	0.052631579	0.09071497	0.002978362	0.151525369	0.095238095	0.148819521
chr1|82882386|+	AGACA	ENSMUSG00000026159.13	0	0.555596078	0.483019445	0.070175439	0.03019706	0.014824418	0.019606468	0.047619048	0.052938294
chr1|82882413|+	AGACA	ENSMUSG00000026159.13	0	0.669960784	0.444355302	0.122807018	0.049287785	0.034252003	0.052955666	0.1	0.066738419
chr1|82883206|+	GGACC	ENSMUSG00000026159.13	0	0.507598039	0.499439282	0.189655172	0.15928106	0.557209025	0.193618307	0.153846154	0.355469346
chr1|82883270|+	AGACA	ENSMUSG00000026159.13	0	0.240554902	0.402274885	0.034482759	0.011110234	1.0	0.006801455	0.0	0.037066508
chr1|82883297|+	AGACA	ENSMUSG00000026159.13	0	0.756827451	0.453821384	0.068965517	0.043021023	0.234029289	0.028884863	0.023809524	0.04730805
chr1|82886150|+	AGACA	ENSMUSG00000026159.13	0	0.415519608	0.527446801	0.103448276	0.19364831	1.0	0.100363753	0.119047619	0.130837098
chr1|82886445|+	AGACC	ENSMUSG00000026159.13	0	0.0833	0.5221649	0.192307692	0.015441668	1.0	0.029877206	0.0	0.060136016
chr1|82893557|+	AGACA	ENSMUSG00000026159.13	0	0.863007692	0.554271522	0.116666667	0.3184682	0.234029289	0.047372702	0.166666667	0.135140747
chr1|82894497|+	GGACA	ENSMUSG00000026159.13	0	0.427909434	0.296260813	0.213114754	0.07584437	1.0	0.025218949	0.162162162	0.248688117
chr1|82895015|+	GGACA	ENSMUSG00000026159.13	0	0.294	0.475348775	0.301587302	0.17263457	0.118662603	0.061467479	0.046511628	0.228863105
chr1|82895068|+	AGACT	ENSMUSG00000026159.13	0	0.569811321	0.372708333	0.46875	0.7438285	8.76e-05	0.073419184	0.395348837	0.621805906
chr1|82895599|+	GGACA	ENSMUSG00000026159.13	0	0.235714286	0.302401959	0.490909091	0.22083911	0.184755365	0.029296243	0.184210526	0.309572786
chr1|82895825|+	GGACT	ENSMUSG00000026159.13	0	0.4737	0.314164593	0.230769231	0.55473596	0.007690648	0.630709219	0.15
chr1|84723605|-	AGACA	ENSMUSG00000026219.14	0	0.623232609	0.55284278	0.065217391	0.025769794	1.0	0.028435258	0.09375
chr1|84724226|-	AGACA	ENSMUSG00000026219.14	0	0.0	0.390831871	0.043478261	0.3122251	1.0	0.075441808	0.0
chr1|84724249|-	AGACA	ENSMUSG00000026219.14	0	0.18816	0.382449603	0.086956522	0.032296456	0.042992829	0.076248626	0.09375
chr1|84724470|-	GGACT	ENSMUSG00000026219.14	1	0.866562147	0.664240152	0.833333333	0.981032351	7.42e-16	0.823864584	0.818897638	0.988260597
chr1|84724669|-	GGACA	ENSMUSG00000026219.14	1	0.529141176	0.487371726	0.290502793	0.686793648	0.021661996	0.0483374	0.318965517	0.571215153
chr1|84724696|-	GGACT	ENSMUSG00000026219.14	1	0.818585714	0.657362757	0.751412429	0.776263557	8.45e-08	0.745831096	0.6	0.938399494
chr1|84724772|-	AGACA	ENSMUSG00000026219.14	0	0.271785802	0.464345245	0.239766082	0.087520028	0.130932561	0.194603877	0.043103448	0.086359769
chr1|84725781|-	AGACA	ENSMUSG00000026219.14	0	0.854990385	0.4933459	0.224242424	0.021806548	0.273400561	0.043623751	0.008695652	0.348833233
chr1|84725798|-	AGACA	ENSMUSG00000026219.14	0	0.159669872	0.378210122	0.157575758	0.036914096	0.089418982	0.019049707	0.008695652	0.165892117
chr1|84725825|-	GGACC	ENSMUSG00000026219.14	0	0.45801859	0.509877327	0.333333333	0.181171142	0.165023535	0.102503054	0.154639175	0.220052883
chr1|84730552|-	AGACT	ENSMUSG00000026219.14	0	0.243998667	0.193706287	0.245283019	0.223569585	1.0	0.020315913	0.008849558	0.492188543	0.038560383
chr1|84730564|-	AGACA	ENSMUSG00000026219.14	0	0.659280537	0.443582605	0.139240506	0.136051664	0.427162562	0.019449289	0.04587156	0.081633478
chr1|84730574|-	AGACA	ENSMUSG00000026219.14	0	0.381663699	0.489182756	0.238709677	0.031494857	0.001339285	0.042216315	0.054054054	0.103734527	0.08109343
chr1|84730691|-	GGACC	ENSMUSG00000026219.14	0	0.419316197	0.479743143	0.437086093	0.267355998	0.034136538	0.207829831	0.136842105	0.369398758
chr1|84731711|-	GGACA	ENSMUSG00000026219.14	0	0.655871739	0.370063192	0.265306122	0.219553436	0.021876854	0.055043063	0.255102041	0.386015132
chr1|84731762|-	GGACC	ENSMUSG00000026219.14	0	0.163400735	0.333661221	0.144827586	0.088293693	0.221637987	0.060628541	0.08	0.304532334
chr1|84737027|-	GGACC	ENSMUSG00000026219.14	0	0.207048819	0.375062237	0.119402985	0.414912027	0.00600636	0.366882304	0.043010753	0.423344821
chr1|84738711|-	AGACA	ENSMUSG00000026219.14	0	0.651068	0.536150247	0.212121212	0.156580071	4.65e-05	0.372983725	0.076086957	0.226439185
chr1|84738771|-	GGACC	ENSMUSG00000026219.14	0	0.421264228	0.335025936	0.3	0.56024023	0.010228941	0.207565414	0.069767442	0.206017576
chr1|84739573|-	AGACC	ENSMUSG00000026219.14	0	0.388052941	0.454265891	0.182539683	0.066266023	0.086365519	0.13341951	0.056818182	0.08705876
chr1|84742259|-	AGACC	ENSMUSG00000026219.14	0	0.601248571	0.593732043	0.146551724	0.168145817	0.023681437	0.250518322	0.234567901	0.089713495
chr1|84743832|-	AGACT	ENSMUSG00000026219.14	0	0.158339806	0.18721322	0.1875	0.174762005	0.068461295	0.015106112	0.086419753	0.216285586
chr1|84743838|-	GGACA	ENSMUSG00000026219.14	0	0.813103883	0.539783951	0.357142857	0.11163776	1.0	0.025616546	0.2	0.287112422
chr1|84745104|-	AGACT	ENSMUSG00000026219.14	0	0.377235484	0.4408938	0.464646465	0.174741229	1.0	0.020950383	0.211267606	0.397441223
chr1|84745112|-	AGACA	ENSMUSG00000026219.14	0	0.368129032	0.422532493	0.303030303	0.094815768	0.10683111	0.015262713	0.055555556	0.221795663
chr1|84750390|-	AGACT	ENSMUSG00000026219.14	0	0.396426506	0.34875235	0.209302326	0.224590634	1.0	0.012963482	0.086956522	0.400788382
chr1|84751556|-	AGACA	ENSMUSG00000026219.14	0	0.47177561	0.51511083	0.423529412	0.068629021	1.0	0.085544599	0.028985507	0.261530802
chr1|84751887|-	AGACA	ENSMUSG00000026219.14	0	0.911825926	0.569502042	0.678571429	0.118425649	0.149644878	0.060966392	0.257575758	0.055832522
chr1|84754361|-	GGACT	ENSMUSG00000026219.14	0	0.655108974	0.612741297	0.604938272	0.543066575	0.250471516	0.068397025	0.430769231	0.820005208
chr1|84757505|-	AGACC	ENSMUSG00000026219.14	0	0.557284507	0.516866988	0.25974026	0.071707104	0.707368523	0.035421988	0.048387097	0.300783232
chr1|84757810|-	AGACA	ENSMUSG00000026219.14	0	0.279139706	0.489845509	0.109589041	0.239064183	0.031592902	0.315828953	0.13559322	0.360500425
chr1|84757866|-	AGACC	ENSMUSG00000026219.14	0	0.478745588	0.532120747	0.246575342	0.121778513	1.0	0.045814732	0.084745763	0.280723646
chr1|84759032|-	AGACA	ENSMUSG00000026219.14	0	0.298613433	0.435397656	0.236111111	0.069054955	1.0	0.068496655	0.035087719	0.17908214
chr1|84762137|-	GGACA	ENSMUSG00000026219.14	0	0.338416949	0.312320241	0.540983607	0.086400929	1.0	0.121570926	0.095238095	0.234896794
chr1|84768623|-	AGACA	ENSMUSG00000026219.14	0	0.211792453	0.428569566	0.254545455	0.209780929	0.822809414	0.029712469	0.0	0.118860595
chr1|84768702|-	GGACT	ENSMUSG00000026219.14	0	0.348076923	0.256496147	0.314814815	0.428039418	0.757546428	0.104332864	0.11627907	0.32058686
chr1|84782877|-	AGACA	ENSMUSG00000026219.14	0	0.665347059	0.556269284	0.20754717	0.131857106	0.538719621	0.014703986	0.05	0.075479567
chr1|84782897|-	AGACC	ENSMUSG00000026219.14	0	0.155796	0.521461302	0.326923077	0.085820709	0.693444886	0.107441271	0.025	0.116145983
chr1|84786115|-	AGACC	ENSMUSG00000026219.14	0	0.208979592	0.477246397	0.490196078	0.105406309	1.0	0.069547487	0.0
chr1|84793745|-	AGACC	ENSMUSG00000026219.14	1	0.32405	0.525521579	0.513513514	0.27223104	0.691846125	0.078997125	0.115384615
chr1|84793971|-	GGACA	ENSMUSG00000026219.14	1	0.819191176	0.613745544	0.657142857	0.99892485	3.51e-09	0.856305146	0.708333333
chr1|84794075|-	AGACC	ENSMUSG00000026219.14	0	0.535546875	0.481900471	0.878787879	0.17129192	0.579308254	0.177135415	0.173913043
chr1|84794083|-	AGACA	ENSMUSG00000026219.14	0	0.65765	0.546371615	0.727272727	0.98171127	1.05e-11	0.434883239	0.363636364
chr1|84794178|-	GGACC	ENSMUSG00000026219.14	1	0.318374194	0.383743858	0.75	0.9690653	2.48e-08	0.697642889	0.318181818
chr1|84794189|-	AGACT	ENSMUSG00000026219.14	0	0.349725806	0.230590679	0.53125	0.63757616	0.486347646	0.02138607	0.181818182
chr1|85894718|+	GGACA	ENSMUSG00000026223.15	0	0.7143	0.433333026	0.088235294	0.540378	0.647248308	0.047413814	0.260869565	0.271722466
chr1|85905256|+	AGACT	ENSMUSG00000026223.15	0	0.7931	0.502451091	0.051282051	0.03686328	0.389461344	0.186409728	0.242424242	0.345245659
chr1|85905279|+	GGACT	ENSMUSG00000026223.15	0	0.6154	0.328432336	0.205128205	0.2834444	1.0	0.020870855	0.225806452	0.435788393
chr1|85905370|+	GGACC	ENSMUSG00000026223.15	0	0.2258	0.504383299	0.051282051	0.24773255	1.0	0.031074955	0.258064516	0.302764833
chr1|85905379|+	AGACA	ENSMUSG00000026223.15	0	0.5	0.465752616	0.051282051	0.3069303	1.0	0.063876307	0.060606061	0.195563689
chr1|85906452|+	AGACA	ENSMUSG00000026223.15	0	0.871	0.557275716	0.05	0.081828535	0.671224625	0.108594888	0.090909091	0.022296276
chr1|85907013|+	GGACC	ENSMUSG00000026223.15	0	0.7273	0.404043259	0.19047619	0.46858224	0.5920726	0.02788605	0.147058824	0.2349848
chr1|85907122|+	GGACA	ENSMUSG00000026223.15	0	0.5676	0.26728426	0.195652174	0.24351458	0.07334426	0.174604997	0.026315789	0.565252781
chr1|85907853|+	GGACA	ENSMUSG00000026223.15	0	0.8571	0.595311758	0.148148148	0.44676772	1.0	0.073101327	0.47826087	0.365188599
chr1|85907925|+	GGACT	ENSMUSG00000026223.15	0	0.5	0.329929626	0.272727273	0.57567036	0.000400907	0.387405179	0.326086957	0.653150856	0.9442865
chr1|85907943|+	GGACA	ENSMUSG00000026223.15	0	0.1081	0.236337776	0.2	0.32502645	0.109029428	0.071247421	0.042553191	0.538535297	0.2729496
chr1|85908033|+	AGACT	ENSMUSG00000026223.15	0	0.2973	0.315903277	0.189655172	0.46815267	1.39e-06	0.03267862	0.224489796	0.490333021	0.92057896
chr1|85908092|+	GGACT	ENSMUSG00000026223.15	0	0.3556	0.173793376	0.220338983	0.35943776	0.005234649	0.138345005	0.5	0.865062118	0.99788684
chr1|85908123|+	GGACC	ENSMUSG00000026223.15	0	0.1944	0.311210995	0.083333333	0.2581173	1.0	0.122814313	0.166666667	0.313527077	0.1694186
chr1|85908170|+	GGACT	ENSMUSG00000026223.15	0	0.5532	0.323836113	0.416666667	0.562603	1.0	0.02293933	0.42	0.5363819	0.39688772
chr1|85908577|+	AGACT	ENSMUSG00000026223.15	0	0.08	0.495467998	0.129032258	0.065767646	2.06e-05	0.961323721	0.25	0.309312135	0.4480548
chr1|86064668|+	GGACT	ENSMUSG00000026229.17	1	0.5714	0.278095042	0.43902439	0.75398695	0.128352942	0.269320979	0.380952381
chr1|86064691|+	GGACC	ENSMUSG00000026229.17	0	0.6	0.432214389	0.162790698	0.22514589	1.0	0.056160789	0.063829787	0.245571971
chr1|86064751|+	GGACT	ENSMUSG00000026229.17	0	0.1404	0.13324836	0.14	0.60914886	1.0	0.034160127	0.25862069	0.768970907
chr1|86071986|+	AGACT	ENSMUSG00000026229.17	0	0.629	0.333892633	0.161904762	0.18703704	0.002798767	0.105467195	0.112903226	0.509086072
chr1|86075962|+	AGACC	ENSMUSG00000026229.17	0	0.5075	0.532791947	0.190909091	0.09742246	0.719377704	0.084933225	0.046153846	0.074992858
chr1|86075970|+	AGACT	ENSMUSG00000026229.17	0	0.3636	0.210074835	0.363636364	0.30204806	1.0	0.013693571	0.092307692	0.413745224
chr1|86075989|+	AGACT	ENSMUSG00000026229.17	0	0.2958	0.206086257	0.090909091	0.14330499	1.0	0.026583831	0.292307692	0.263419181
chr1|86078631|+	GGACA	ENSMUSG00000026229.17	0	0.569	0.419810709	0.336283186	0.07327832	1.0	0.022816998	0.215384615	0.202286288
chr1|86078768|+	GGACT	ENSMUSG00000026229.17	0	0.8876	0.649867625	0.272727273	0.30411226	0.476620766	0.230680725	0.185714286	0.408833951
chr1|86078790|+	AGACA	ENSMUSG00000026229.17	0	0.5875	0.467112466	0.114754098	0.18519886	0.306224066	0.038721006	0.071428571	0.112121493
chr1|86082061|+	AGACA	ENSMUSG00000026229.17	0	0.9302	0.565261664	0.129032258	0.07089511	1.0	0.01932772	0.098591549	0.097559534
chr1|86082085|+	AGACA	ENSMUSG00000026229.17	0	0.8481	0.586993003	0.296	0.1445014	1.0	0.025578153	0.225352113	0.196171939
chr1|86083162|+	GGACC	ENSMUSG00000026229.17	0	0.6044	0.502647399	0.256	0.2914719	1.0	0.051142214	0.097222222	0.185679287
chr1|86083167|+	AGACA	ENSMUSG00000026229.17	0	0.0787	0.353869713	0.072	0.06514909	1.0	0.00664733	0.111111111	0.196928501
chr1|86083249|+	AGACC	ENSMUSG00000026229.17	0	0.1266	0.512931905	0.087301587	0.13260624	1.0	0.017534497	0.0	0.133231714
chr1|86086623|+	GGACA	ENSMUSG00000026229.17	0	0.3256	0.230076124	0.169230769	0.49053782	0.152223119	0.020888566	0.040540541	0.357205391
chr1|86090082|+	AGACT	ENSMUSG00000026229.17	0	0.5444	0.388045129	0.365671642	0.14814015	0.118373834	0.047437051	0.103896104	0.367052436
chr1|86118605|+	AGACT	ENSMUSG00000026229.17	0	0.3048	0.199342465	0.151315789	0.01974504	1.0	0.084617682	0.023255814	0.384034753	0.038522653
chr1|86128170|+	GGACT	ENSMUSG00000026229.17	0	0.2824	0.140613585	0.116883117	0.76518095	0.801587439	0.15170039	0.090909091	0.527311563	0.009112775
chr1|86133757|+	AGACC	ENSMUSG00000094638.1|ENSMUSG00000026229.17	0	0.2545	0.470394983	0.088757396	0.35846543	1.0	0.013874455	0.031578947	0.391879439	0.030365128
chr1|86136993|+	AGACA	ENSMUSG00000094638.1|ENSMUSG00000026229.17	0	0.3636	0.488392267	0.152046784	0.10923894	1.0	0.080424237	0.092783505	0.251717031	0.045706857
chr1|86139104|+	AGACT	ENSMUSG00000026229.17	1	0.4836	0.259176693	0.209302326	0.28190842	1.0	0.014651389	0.239583333	0.41915217	0.35887378
chr1|86350487|-	AGACT	ENSMUSG00000026234.12	0	0.8	0.722139388	0.372093023	0.6564372	0.214015449	0.323803113	0.333333333	0.704858184	0.9997912
chr1|86350516|-	AGACA	ENSMUSG00000026234.12	0	0.882125768	0.556513639	0.24789916	0.78065485	1.0	0.114714257	0.347578348	0.47478199
chr1|86350526|-	GGACA	ENSMUSG00000026234.12	0	0.932505189	0.61131898	0.865828092	0.9665929	7.189999999999999e-191	0.757610702	0.751428571	0.992718279
chr1|86350576|-	GGACT	ENSMUSG00000026234.12	1	0.964568075	0.668965078	0.850622407	0.969151927	1.43e-60	0.8797826	0.868159204	0.944139987
chr1|86350656|-	AGACT	ENSMUSG00000026234.12	0	0.726683488	0.548080624	0.154320988	0.156348169	1.41e-26	0.139222976	0.094202899	0.482357055
chr1|86350939|-	GGACT	ENSMUSG00000026234.12	1	0.826608168	0.353617645	0.298672566	0.776974304	4.58e-13	0.323198731	0.250639386	0.800364435
chr1|86351020|-	AGACT	ENSMUSG00000026234.12	0	0.63504826	0.427687666	0.239085239	0.08724091	0.018013515	0.059074635	0.172972973	0.225030228
chr1|86351439|-	AGACC	ENSMUSG00000026234.12	0	0.601619731	0.585931486	0.117171717	0.041639924	1.0	0.01557878	0.048991354	0.246594205
chr1|86352621|-	AGACT	ENSMUSG00000026234.12	0	0.3164	0.194741699	0.123318386	0.18331268	1.0	0.025139687	0.055214724	0.20896405	0.82681584
chr1|86353140|-	AGACC	ENSMUSG00000026234.12	0	0.6612	0.59486316	0.292792793	0.09149276	1.0	0.026815427	0.061538462	0.057942614	0.4588931
chr1|86355108|-	AGACC	ENSMUSG00000026234.12	0	0.4286	0.539821864	0.05721393	0.19718415	1.0	0.022370969	0.04778157	0.165888205	0.20014675
chr1|86355126|-	GGACT	ENSMUSG00000026234.12	0	0.5532	0.315011857	0.218045113	0.42574292	4.28e-08	0.07182463	0.083916084	0.361097723	0.9315582
chr1|86357156|-	AGACA	ENSMUSG00000026234.12	0	0.873434831	0.502830381	0.362244898	0.5235456	0.175442933	0.045174293	0.40625	0.232749343	0.29150057
chr1|86526821|+	GGACT	ENSMUSG00000026238.14	0	0.440364105	0.270999242	0.517623364	0.381267252	1.0	0.130371583	0.144444444	0.550623417
chr1|86526886|+	GGACC	ENSMUSG00000026238.14	0	0.146854924	0.320012571	0.223435948	0.30739971	1.9e-07	0.545869319	0.204878049	0.265116155
chr1|86529977|+	GGACA	ENSMUSG00000026238.14	0	0.2054	0.313822619	0.205498282	0.16401458	1.0	0.011170532	0.155296728	0.34253639	0.060063716
chr1|86529994|+	AGACC	ENSMUSG00000026238.14	0	0.575	0.350695762	0.478959973	0.020994866	1.72e-05	0.185472623	0.052053486	0.093140595	0.0146439215
chr1|86530012|+	AGACA	ENSMUSG00000026238.14	0	0.9922	0.535250863	0.418905134	0.38672057	1.28e-15	0.162428027	0.725179856	0.173196018	0.98562926
chr1|86530384|+	AGACT	ENSMUSG00000026238.14	0	0.3016	0.325441681	0.218360308	0.3342732	4.91e-16	0.176815132	0.250384025	0.600403428	0.9566685
chr1|86543075|-	AGACT	ENSMUSG00000026239.14	0	0.4	0.328473404	0.152173913	0.3768731	0.000175612	0.67863576	0.1875	0.253409028	0.9865877
chr1|86543311|-	AGACT	ENSMUSG00000026239.14	0	0.6486	0.437715404	0.369565217	0.78382254	4.65e-05	0.230465564	0.5625	0.730861306
chr1|86543563|-	AGACA	ENSMUSG00000026239.14	0	0.9091	0.462154403	0.090909091	0.05550127	1.0	0.023242027	0.125	0.236755311
chr1|86546669|-	GGACA	ENSMUSG00000026239.14	0	0.6111	0.292629524	0.12195122	0.11470483	1.0	0.046015073	0.103448276	0.40071705
chr1|86547557|-	AGACC	ENSMUSG00000026239.14	0	0.5385	0.543422135	0.078947368	0.06423137	0.151960786	0.017401318	0.0	0.148453876
chr1|87219603|+	AGACC	ENSMUSG00000026254.17	0	0.481480541	0.547993465	0.064356436	0.078366438	0.349506703	0.029017507	0.079470199	0.112096261	0.01808174
chr1|87219666|+	AGACA	ENSMUSG00000026254.17	0	0.472417112	0.436231244	0.072463768	0.039985673	0.067400675	0.173269115	0.025806452	0.113306854
chr1|87220933|+	GGACC	ENSMUSG00000026254.17	0	0.546598396	0.446390496	0.193236715	0.174965056	0.285062886	0.202310373	0.303448276	0.276664332	0.01837337
chr1|87224398|+	GGACC	ENSMUSG00000026254.17	0	0.331139394	0.399928349	0.056338028	0.132634616	1.0	0.10176033	0.309210526	0.391195327
chr1|87226100|+	GGACA	ENSMUSG00000026254.17	1	0.456495327	0.265647737	0.307359307	0.080068068	0.046936123	0.080002759	0.220238095	0.308236063
chr1|87226123|+	AGACT	ENSMUSG00000026254.17	0	0.659238318	0.400750159	0.090909091	0.386460879	0.144140757	0.125459551	0.333333333	0.407945201
chr1|87227953|+	AGACC	ENSMUSG00000026254.17	0	0.48571831	0.534176286	0.116071429	0.107914329	1.0	0.106276025	0.345454545	0.164930046
chr1|87227968|+	GGACA	ENSMUSG00000026254.17	0	0.433642254	0.250237531	0.066964286	0.060921892	0.45694955	0.093588008	0.116129032	0.446425498
chr1|87450327|+	AGACA	ENSMUSG00000048000.15	0	0.5756	0.549581217	0.322580645	0.3154748	0.279459969	0.078364383	0.15
chr1|87450666|+	AGACT	ENSMUSG00000048000.15	0	0.73562069	0.721687009	0.3125	0.6461412	1.0	0.131861664	0.238095238
chr1|87717730|+	GGACC	ENSMUSG00000026288.14	0	0.255001695	0.365339433	0.0625	0.50505054	0.598749734	0.029990452	0.204081633
chr1|87717862|+	AGACC	ENSMUSG00000026288.14	0	0.259226667	0.496420874	0.106060606	0.064606821	1.0	0.035137996	0.039215686
chr1|87718024|+	GGACA	ENSMUSG00000026288.14	0	0.704629508	0.431220948	0.455882353	0.8226385	9.54e-08	0.699268153	0.188679245
chr1|87718122|+	AGACA	ENSMUSG00000026288.14	0	0.200396774	0.474274087	0.1	0.007637048	0.086213829	0.034153	0.053571429
chr1|87718204|+	AGACT	ENSMUSG00000026288.14	0	0.482566667	0.419302968	0.208333333	0.264001388	0.657608568	0.060811742	0.24137931
chr1|87718272|+	GGACT	ENSMUSG00000026288.14	0	0.265133333	0.193133483	0.150684932	0.3348243	0.147089056	0.077230107	0.350877193
chr1|87719363|+	AGACC	ENSMUSG00000026288.14	0	0.128562319	0.49957867	0.053333333	0.17519668	0.148265154	0.019780197	0.06779661
chr1|87719564|+	AGACA	ENSMUSG00000026288.14	0	0.673762667	0.543006366	0.185185185	0.77321774	1.28e-08	0.449739283	0.25
chr1|87719571|+	AGACA	ENSMUSG00000026288.14	0	0.740980263	0.526820875	0.195121951	0.213316386	0.013818812	0.303597238	0.092307692
chr1|87719894|+	GGACC	ENSMUSG00000026288.14	1	0.278005	0.570914096	0.234375	0.71986604	0.009959087	0.571791946	0.230769231
chr1|87720112|+	GGACC	ENSMUSG00000026288.14	0	0.559825	0.655553754	0.823529412	0.99481946	2.99e-10	0.987580901	0.897959184
chr1|87720361|+	AGACT	ENSMUSG00000026288.14	0	0.539553425	0.349471816	0.116883117	0.19823594	1.0	0.073817314	0.051724138		0.057754613
chr1|87720426|+	AGACC	ENSMUSG00000026288.14	0	0.041635616	0.423398558	0.077922078	0.09682357	0.186597549	0.108731289	0.0
chr1|88263605|-	AGACC	ENSMUSG00000044783.16	0	0.4091	0.533762659	0.481481481	0.11258467	1.0	0.027467769	0.1		0.095473915
chr1|88263902|-	GGACT	ENSMUSG00000044783.16	0	0.32	0.124897934	0.44	0.78851885	0.044347374	0.158873032	0.523809524
chr1|88263929|-	AGACC	ENSMUSG00000044783.16	0	0.5238	0.524936767	0.076923077	0.07507881	0.590099103	0.080362955	0.047619048		0.024553338
chr1|88264228|-	AGACC	ENSMUSG00000044783.16	0	0.35	0.53095302	0.08	0.11645831	1.0	0.010190885	0.0
chr1|88264289|-	GGACT	ENSMUSG00000044783.16	1	0.7727	0.661490631	0.68	0.9719099	5.51e-07	0.64725349	0.75
chr1|90603571|+	GGACA	ENSMUSG00000034432.11	0	0.3929	0.501237273	0.085106383	0.042214908	1.0	0.007317425	0.0	0.121273085
chr1|90606571|+	GGACA	ENSMUSG00000034432.11	0	0.7073	0.404819891	0.094339623	0.24716684	1.0	0.032250476	0.214285714	0.56059128
chr1|90606638|+	AGACT	ENSMUSG00000034432.11	0	0.2195	0.194999389	0.113207547	0.35950583	1.0	0.010295455	0.029411765	0.352682739
chr1|90610174|+	GGACT	ENSMUSG00000034432.11	0	0.4118	0.3135139	0.482758621	0.33168477	0.179944678	0.084854188	0.105263158	0.407841802
chr1|90612501|+	GGACT	ENSMUSG00000034432.11	1	0.8909	0.596106662	0.793650794	0.9775716	3.26e-09	0.844945483	0.813953488	0.830292821	0.99945444
chr1|90612506|+	GGACT	ENSMUSG00000034432.11	1	0.875	0.66788443	0.888888889	0.97388065	7.45e-13	0.773446657	0.761904762	0.977009654
chr1|90612618|+	GGACT	ENSMUSG00000034432.11	1	0.9524	0.590880377	0.848484848	0.99472964	7.490000000000001e-26	0.899615322	0.818181818	0.851960063
chr1|90612734|+	GGACC	ENSMUSG00000034432.11	0	0.6061	0.648455191	0.343283582	0.9884938	6.15e-16	0.866907579	0.113636364	0.782787502
chr1|90612801|+	AGACA	ENSMUSG00000034432.11	0	0.8909	0.580997821	0.298507463	0.5268838	0.004150955	0.226095686	0.325581395	0.439815909
chr1|90612936|+	GGACT	ENSMUSG00000034432.11	1	0.9123	0.66626945	0.910447761	0.992781	7.33e-10	0.807197118	0.840909091	0.979035497
chr1|91254329|+	GGACA	ENSMUSG00000034343.14	0	0.512188889	0.309630569	0.076923077	0.060499765	0.249982449	0.085343616	0.25
chr1|91254375|+	AGACA	ENSMUSG00000034343.14	0	0.175625	0.370229643	0.025641026	0.042861022	1.0	0.027765309	0.04
chr1|91284004|+	GGACA	ENSMUSG00000034343.14	0	0.778065789	0.289096998	0.097560976	0.09125229	1.0	0.058798175	0.0
chr1|91285317|+	GGACA	ENSMUSG00000034343.14	0	0.708744737	0.30960337	0.05	0.13582951	1.0	0.021388279	0.043478261
chr1|91285381|+	GGACT	ENSMUSG00000034343.14	0	0.655276316	0.630519198	0.6	0.9645464	3.99e-09	0.731841444	0.555555556
chr1|91285500|+	AGACC	ENSMUSG00000034343.14	0	0.787621053	0.407855154	0.1	0.125308	6.08e-20	0.050612203	0.153846154
chr1|91375867|-	GGACT	ENSMUSG00000026309.14	0	0.8929	0.66788443	0.673469388	0.68768865	0.226455972	0.375394451	0.454545455	0.825723767
chr1|91375947|-	GGACA	ENSMUSG00000026309.14	1	0.9487	0.52089498	0.66	0.79940337	7.16e-08	0.470221469	0.125	0.513991177
chr1|91375978|-	AGACA	ENSMUSG00000026309.14	0	0.5556	0.538170587	0.18	0.00379194	0.278540185	0.066947629	0.117647059	0.062629722
chr1|91376066|-	AGACC	ENSMUSG00000026309.14	0	0.3636	0.489454355	0.12	0.09973433	1.0	0.057100698	0.03030303	0.145252377
chr1|91383340|-	GGACA	ENSMUSG00000026309.14	0	0.3478	0.568680554	0.395833333	0.45618352	0.289394938	0.040693491	0.233333333	0.368874282
chr1|91384634|-	AGACT	ENSMUSG00000026309.14	0	0.2174	0.189070256	0.170212766	0.073925376	1.0	0.065079438	0.058823529	0.499842167	0.007867501
chr1|91385312|-	GGACA	ENSMUSG00000026309.14	0	0.0667	0.307654904	0.14893617	0.012432826	1.0	0.113804019	0.178571429	0.56415385	0.016317083
chr1|91388428|-	AGACT	ENSMUSG00000026309.14	0	0.7143	0.368455553	0.394736842	0.31610617	0.126004373	0.046222609	0.321428571	0.434462965	0.056757472
chr1|91390652|-	GGACC	ENSMUSG00000026309.14	0	0.4091	0.300388032	0.09375	0.33300847	1.0	0.057194603	0.086956522
chr1|91391160|-	GGACC	ENSMUSG00000026309.14	0	0.6471	0.45706355	0.1	0.5674505	1.0	0.190762289	0.227272727
chr1|91398688|-	GGACC	ENSMUSG00000026309.14	0	0.3636	0.564170109	0.1	0.21856146	1.0	0.085477339	0.15
chr1|91398700|-	GGACC	ENSMUSG00000026309.14	0	0.7059	0.54138436	0.166666667	0.45258617	0.157627531	0.199574562	0.142857143
chr1|92439757|-	AGACA	ENSMUSG00000026260.12	0	0.634339062	0.466910389	0.130434783	0.10466625	0.543447483	0.060758329	0.056603774	0.18603906
chr1|92452105|-	AGACA	ENSMUSG00000026260.12	0	0.733740984	0.500781923	0.091603053	0.64808553	0.602478819	0.04113398	0.181818182	0.247258425
chr1|92460401|-	GGACC	ENSMUSG00000026260.12	0	0.527436066	0.299655163	0.221374046	0.24302144	0.839169259	0.145654767	0.107526882	0.392804921
chr1|92460454|-	GGACA	ENSMUSG00000026260.12	0	0.344886885	0.314724723	0.389312977	0.09742931	0.857318993	0.094701513	0.071428571	0.247703552
chr1|92462300|-	AGACC	ENSMUSG00000026260.12	0	0.265377049	0.411833089	0.045801527	0.1465355	1.0	0.026486711	0.101010101	0.077965178
chr1|92463119|-	GGACA	ENSMUSG00000026260.12	0	0.223276471	0.48918087	0.1171875	0.12987885	1.92e-05	0.064534824	0.129032258	0.356856108
chr1|92464475|-	GGACC	ENSMUSG00000026260.12	0	0.3165	0.558440804	0.268292683	0.2708753	0.90269461	0.485804563	0.227848101	0.207135454
chr1|92470915|-	AGACA	ENSMUSG00000026260.12	0	0.859	0.574465088	0.068965517	0.07334441	1.0	0.058116613	0.152941176	0.133560136
chr1|92473716|-	AGACT	ENSMUSG00000026260.12	0	0.8481	0.575945309	0.234782609	0.25761285	0.49072147	0.054368244	0.103448276	0.481414676
chr1|92637262|-	AGACC	ENSMUSG00000073616.10	0	0.4368	0.531089429	0.030487805	0.08887237	0.212400072	0.105792077	0.088	0.227208167
chr1|92637291|-	AGACA	ENSMUSG00000073616.10	0	0.5526	0.522130025	0.085365854	0.009737944	0.237884158	0.179555026	0.149606299	0.085514337
chr1|92637311|-	GGACA	ENSMUSG00000073616.10	0	0.2479	0.299799886	0.048780488	0.25810796	1.0	0.046916324	0.211382114	0.468367308
chr1|92637393|-	AGACC	ENSMUSG00000073616.10	0	0.7447	0.587597874	0.067073171	0.08006487	1.0	0.036900515	0.087301587	0.226499885	0.039731152
chr1|92639697|-	AGACT	ENSMUSG00000073616.10	0	0.1136	0.188712591	0.050314465	0.023343444	2.09e-14	0.015698411	0.132231405	0.162440643	0.15521221
chr1|92639730|-	GGACC	ENSMUSG00000073616.10	0	0.2115	0.378225163	0.044585987	0.11324821	1.0	0.040236506	0.016666667	0.285208136	0.006673118
chr1|92641889|-	GGACC	ENSMUSG00000073616.10	0	0.3363	0.319004233	0.077419355	0.1507279	1.0	0.026465619	0.053097345	0.39457652	0.006673118
chr1|93346278|+	AGACC	ENSMUSG00000026275.13	0	0.3438	0.43373054	0.073170732	0.022313904	1.0	0.104968355	0.0	0.077696227
chr1|93350366|+	GGACC	ENSMUSG00000026275.13	0	0.1818	0.340184475	0.731707317	0.27026573	0.056351995	0.410338707	0.107142857	0.180218577
chr1|93364955|+	AGACC	ENSMUSG00000026275.13	0	0.2857	0.488872355	0.24	0.018343497	0.761515084	0.022300461	0.0	0.188055366	0.006673118
chr1|93406183|-	GGACT	ENSMUSG00000034088.15	0	0.2727	0.166061454	0.457142857	0.8428281	0.028164269	0.248849613	0.333333333	0.712793708	0.88730866
chr1|93406391|-	AGACT	ENSMUSG00000034088.15	0	0.3636	0.22412551	0.147058824	0.30487204	0.618931023	0.054431498	0.12	0.503493488	0.531222
chr1|93406611|-	AGACT	ENSMUSG00000034088.15	0	0.4815	0.282981447	0.272727273	0.22642764	1.0	0.220745256	0.291666667	0.151446417	0.9935248
chr1|93406800|-	GGACA	ENSMUSG00000034088.15	0	0.7391	0.614222067	0.266666667	0.7340023	0.047544265	0.048536234	0.380952381	0.368643671
chr1|93406831|-	AGACA	ENSMUSG00000034088.15	0	0.3529	0.52076664	0.1	0.025211334	0.512308683	0.012116649	0.0
chr1|93407894|-	AGACT	ENSMUSG00000034088.15	0	0.216216216	0.217548051	0.158333333	0.471689723	1.0	0.06039519	0.173913043	0.428986505
chr1|93407952|-	GGACA	ENSMUSG00000034088.15	0	0.923196364	0.610604551	0.338983051	0.824860365	0.471181462	0.196985859	0.329411765	0.638816953
chr1|93408092|-	GGACC	ENSMUSG00000034088.15	0	0.465736364	0.558672836	0.43697479	0.732217538	0.000119519	0.522108048	0.329411765	0.505294889
chr1|93408198|-	AGACC	ENSMUSG00000034088.15	0	0.561241121	0.535524444	0.215517241	0.118245351	3.9e-08	0.11965413	0.055555556	0.095112454
chr1|93408388|-	GGACC	ENSMUSG00000034088.15	0	0.333253398	0.294208279	0.169642857	0.385874088	0.453578008	0.094858397	0.081395349	0.329966307
chr1|93408480|-	GGACA	ENSMUSG00000034088.15	0	0.796845455	0.571895275	0.157407407	0.31695437	0.028832329	0.365260298	0.205882353	0.311881453
chr1|93408745|-	GGACT	ENSMUSG00000034088.15	0	0.662448454	0.333617371	0.679245283	0.511671502	0.333077201	0.110454142	0.337349398	0.61243698
chr1|93408770|-	AGACC	ENSMUSG00000034088.15	0	0.090733333	0.441061648	0.057142857	0.116443867	1.0	0.010135143	0.012195122	0.054200994	0.032289397
chr1|93408800|-	GGACA	ENSMUSG00000034088.15	0	0.402951579	0.369351193	0.394230769	0.162086368	0.652781579	0.060442209	0.095890411	0.351355806
chr1|93409128|-	GGACC	ENSMUSG00000034088.15	0	0.303306977	0.499231508	0.168421053	0.33537058	1.0	0.093258706	0.093333333	0.298034139	0.017503342
chr1|93412471|-	AGACC	ENSMUSG00000034088.15	0	0.543186747	0.563383876	0.153846154	0.033164011	1.0	0.104872245	0.135135135	0.086474735
chr1|93413551|-	GGACA	ENSMUSG00000034088.15	0	0.88904	0.265246407	0.431818182	0.546703049	0.223982712	0.060059422	0.179104478	0.466993153
chr1|93413587|-	AGACA	ENSMUSG00000034088.15	0	0.4135575	0.476738145	0.215909091	0.074092074	0.74528183	0.024618684	0.041666667	0.177269429
chr1|93414897|-	AGACC	ENSMUSG00000034088.15	0	0.814935	0.552864968	0.697674419	0.042400187	0.00994348	0.066217401	0.028571429	0.195800751
chr1|93416544|-	GGACT	ENSMUSG00000034088.15	0	0.618022078	0.416106153	0.2875	0.276946032	0.015609282	0.038531009	0.202898551	0.397553697
chr1|93417220|-	GGACT	ENSMUSG00000034088.15	0	0.3123	0.209265349	0.102564103	0.480473584	1.0	0.01720222	0.074626866	0.552380979
chr1|93417321|-	GGACA	ENSMUSG00000034088.15	0	0.622352055	0.401449617	0.157894737	0.382113686	1.0	0.021578805	0.160714286	0.320633292
chr1|93417358|-	GGACC	ENSMUSG00000034088.15	0	0.155157534	0.527907544	0.25	0.5158402	0.00834718	0.201558616	0.12962963	0.129551724
chr1|93417373|-	AGACT	ENSMUSG00000034088.15	0	0.284109589	0.212390713	0.039473684	0.133529416	0.05228965	0.03584838	0.109375	0.329521462
chr1|93417543|-	GGACC	ENSMUSG00000034088.15	0	0.293263889	0.599066957	0.026666667	0.409086078	0.10062468	0.173587914	0.048387097	0.410267889
chr1|93417549|-	GGACC	ENSMUSG00000034088.15	0	0.418838889	0.311137006	0.106666667	0.231275576	1.0	0.039483993	0.081967213	0.249806568
chr1|93417666|-	GGACA	ENSMUSG00000034088.15	0	0.63864	0.616325608	0.356164384	0.73869616	0.026373789	0.139367501	0.163636364	0.524177015
chr1|93421157|-	AGACC	ENSMUSG00000034088.15	0	0.468833333	0.548563316	0.573529412	0.13493595	1.0	0.030254206	0.018181818	0.069996722
chr1|93423267|-	AGACC	ENSMUSG00000034088.15	0	0.069153226	0.431287449	0.15625	0.2724238	1.0	0.012724625	0.057692308	0.075175419
chr1|93423357|-	AGACC	ENSMUSG00000034088.15	0	0.197325	0.536981181	0.032258065	0.17394632	1.0	0.038158429	0.04	0.062636413
chr1|93425321|-	AGACC	ENSMUSG00000034088.15	0	0.520128571	0.554663208	0.155172414	0.13372895	0.315298755	0.061441935	0.041666667	0.141072184
chr1|93425390|-	AGACC	ENSMUSG00000034088.15	0	0.185347273	0.438819697	0.290909091	0.20954072	1.0	0.04194491	0.0	0.090944551
chr1|93427585|-	AGACA	ENSMUSG00000034088.15	0	0.673532727	0.527786928	0.109090909	0.18037245	0.037744023	0.045496826	0.104166667	0.262195796
chr1|93427622|-	GGACT	ENSMUSG00000034088.15	0	0.511492727	0.329481861	0.563636364	0.5097383	0.509137953	0.03809263	0.239130435	0.655253172
chr1|93428151|-	AGACC	ENSMUSG00000034088.15	0	0.412249091	0.465345768	0.166666667	0.30178088	0.695608491	0.025615312	0.063829787	0.197788462
chr1|93428223|-	GGACA	ENSMUSG00000034088.15	0	0.645256604	0.275851939	0.056603774	0.17931606	1.0	0.073747463	0.022222222	0.295915395
chr1|93430124|-	GGACA	ENSMUSG00000034088.15	1	0.796457692	0.602620553	0.150943396	0.4387509	0.302709941	0.0716074	0.1875	0.364298761
chr1|93430159|-	AGACT	ENSMUSG00000034088.15	1	0.4986	0.308161261	0.301886792	0.75085324	0.003781268	0.10127486	0.255813953	0.698914766
chr1|93430294|-	AGACT	ENSMUSG00000034088.15	0	0.377937736	0.251079394	0.166666667	0.03627484	0.047077364	0.009032643	0.272727273	0.23664251
chr1|93431073|-	AGACA	ENSMUSG00000034088.15	0	0.694308	0.463066794	0.039215686	0.027126502	1.0	0.058213088	0.071428571	0.1853908
chr1|93431098|-	AGACT	ENSMUSG00000034088.15	1	0.1789	0.288781548	0.215686275	0.2907644	0.074706621	0.014703107	0.142857143	0.37965554
chr1|93431444|-	AGACT	ENSMUSG00000034088.15	0	0.2339875	0.231691458	0.102040816	0.15177432	0.382182867	0.066737595	0.05	0.111121505
chr1|93437105|-	AGACT	ENSMUSG00000034088.15	0	0.7556	0.647110891	0.26	0.07456045	0.125386668	0.321675154	0.525	0.139949933
chr1|93437118|-	AGACA	ENSMUSG00000034088.15	0	0.489616667	0.419162105	0.18	0.035839487	1.0	0.040429522	0.05	0.216136023
chr1|93437212|-	GGACT	ENSMUSG00000034088.15	0	0.3877	0.236782878	0.28	0.7794279	0.000269811	0.423686543	0.125	0.487618476
chr1|93437271|-	GGACA	ENSMUSG00000034088.15	0	0.373079167	0.257024369	0.1	0.2606929	0.29859638	0.25635621	0.05	0.270360023
chr1|93442211|-	GGACT	ENSMUSG00000034088.15	0	0.24337907	0.144491592	0.173913043	0.7184327	1.0	0.076283923	0.028571429	0.48833102
chr1|93500530|+	AGACT	ENSMUSG00000026276.20|ENSMUSG00000116048.1	0	0.28334	0.201550554	0.066666667	0.09892739	1.0	0.007104109	0.095238095
chr1|93500544|+	AGACT	ENSMUSG00000026276.20|ENSMUSG00000116048.1	0	0.17776	0.192800572	0.266666667	0.037623964	1.0	0.077189799	0.047619048
chr1|93500549|+	AGACT	ENSMUSG00000026276.20|ENSMUSG00000116048.1	0	0.56	0.4301624	0.366666667	0.22670007	1.0	0.035775358	0.523809524
chr1|93503469|+	AGACC	ENSMUSG00000026276.20|ENSMUSG00000116048.1	0	0.249996774	0.350123879	0.121212121	0.277592	1.0	0.031965033	0.0
chr1|93505560|+	GGACA	ENSMUSG00000026276.20|ENSMUSG00000116048.1	0	0.323328125	0.197936756	0.117647059	0.096462205	1.0	0.037586073	0.153846154
chr1|93505572|+	AGACC	ENSMUSG00000026276.20|ENSMUSG00000116048.1	0	0.079146875	0.396794812	0.147058824	0.108225904	1.0	0.038218615	0.038461538
chr1|93507733|+	AGACT	ENSMUSG00000026276.20|ENSMUSG00000116048.1	1	0.154908824	0.231852927	0.076923077	0.020991098	1.0	0.041868303	0.037037037
chr1|93508162|+	AGACA	ENSMUSG00000026276.20|ENSMUSG00000116048.1	0	0.480518182	0.428794071	0.389830508	0.013352335	0.321563229	0.161703611	0.128205128
chr1|93508196|+	GGACA	ENSMUSG00000026276.20|ENSMUSG00000116048.1	0	0.19666	0.373995492	0.305084746	0.192787	0.392241848	0.061286144	0.078947368
chr1|93508511|+	GGACT	ENSMUSG00000026276.20|ENSMUSG00000116048.1	0	0.543082759	0.26444551	0.274193548	0.5198843	0.000509587	0.330465139	0.243902439
chr1|93508595|+	AGACT	ENSMUSG00000026276.20|ENSMUSG00000116048.1	0	0.424330508	0.379272841	0.111111111	0.32804775	0.003181079	0.023236575	0.166666667
chr1|93508907|+	AGACT	ENSMUSG00000026276.20|ENSMUSG00000116048.1	1	0.328990476	0.367685073	0.119402985	0.14646749	0.067590182	0.144290968	0.090909091	0.175942689
chr1|93509175|+	GGACT	ENSMUSG00000026276.20|ENSMUSG00000116048.1	0	0.231668493	0.170329589	0.051948052	0.16058894	0.44879543	0.078053321	0.06122449	0.467728943
chr1|93622128|-	GGACA	ENSMUSG00000026277.14	0	0.549393939	0.527100441	0.297297297	0.42728186	0.000804365	0.410396686	0.034482759
chr1|93622181|-	AGACC	ENSMUSG00000026277.14	0	0.459387879	0.488875971	0.108108108	0.019252848	1.0	0.154416324	0.166666667		0.012618668
chr1|93622206|-	AGACT	ENSMUSG00000026277.14	1	0.64453125	0.453214473	0.194444444	0.5968755	1.17e-05	0.63048829	0.482758621		0.9976801
chr1|93622374|-	AGACT	ENSMUSG00000026277.14	1	0.824216667	0.670964834	0.382352941	0.97692525	1.1e-06	0.677183884	0.777777778
chr1|93622416|-	GGACT	ENSMUSG00000026277.14	1	0.79295	0.664130993	0.352941176	0.98665655	0.017748522	0.683864923	0.666666667
chr1|93624603|-	AGACA	ENSMUSG00000026277.14	0	0.8095	0.583611175	0.107142857	0.5367338	0.197937756	0.0374693	0.363636364
chr1|93625548|-	AGACC	ENSMUSG00000026277.14	0	0.6	0.525001364	0.076923077	0.23758945	0.300817397	0.076447431	0.095238095
chr1|93705503|-	AGACA	ENSMUSG00000026279.14	0	0.4242	0.499104076	0.132075472	0.14827204	0.175176208	0.185420418	0.095238095	0.242821753
chr1|93725252|-	AGACC	ENSMUSG00000026279.14	0	0.5652	0.538083474	0.183673469	0.40245476	0.052041627	0.296381265	0.186046512	0.121252492	0.17289001
chr1|93750307|-	GGACC	ENSMUSG00000026279.14	1	0.35	0.389550105	0.862068966	0.9321701	7.79e-05	0.902476409	0.44	0.861207068
chr1|93750442|-	AGACA	ENSMUSG00000026279.14	0	0.3043	0.515473123	0.172413793	0.31024683	1.0	0.031920418	0.086956522
chr1|93750716|-	AGACA	ENSMUSG00000026279.14	0	0.8	0.568252233	0.16	0.44883522	0.009000781	0.152123909	0.3
chr1|93750752|-	AGACC	ENSMUSG00000026279.14	0	0.4737	0.534860553	0.52	0.31295	2.51e-07	0.707519372	0.2
chr1|93750774|-	GGACA	ENSMUSG00000026279.14	0	0.5625	0.587486574	0.28	0.31185648	0.821982337	0.203886036	0.35
chr1|93768105|+	AGACC	ENSMUSG00000026280.17	0	0.48	0.519907494	0.119047619	0.1276644	0.06727093	0.086219366	0.08	0.203046292
chr1|93768286|+	AGACT	ENSMUSG00000026280.17	0	0.2857	0.500168721	0.166666667	0.16994226	1.0	0.004798307	0.307692308	0.208634585
chr1|93773790|+	AGACA	ENSMUSG00000026280.17	0	0.2333	0.373511969	0.119047619	0.1123739	0.753663587	0.023285593	0.038461538	0.196052983
chr1|93773821|+	GGACA	ENSMUSG00000026280.17	0	0.8621	0.607457548	0.261904762	0.1977667	0.316226644	0.179693248	0.038461538
chr1|93775143|+	GGACT	ENSMUSG00000026280.17	0	0.1429	0.110017144	0.19047619	0.38236102	1.0	0.013532807	0.269230769	0.730919242
chr1|93775207|+	GGACA	ENSMUSG00000026280.17	0	0.4643	0.202633992	0.071428571	0.12565951	0.407093523	0.157908667	0.153846154	0.287342459
chr1|93778337|+	GGACA	ENSMUSG00000026280.17	0	0.36	0.255417474	0.255813953	0.09940077	1.0	0.035195025	0.19047619
chr1|93780838|+	AGACC	ENSMUSG00000026280.17	0	0.3636	0.508927345	0.227272727	0.083305314	1.0	0.076604956	0.0	0.052418478
chr1|93780871|+	GGACT	ENSMUSG00000026280.17	0	0.6667	0.287418548	0.318181818	0.4769954	0.711834063	0.644185073	0.230769231	0.371970713
chr1|93780879|+	AGACA	ENSMUSG00000026280.17	0	0.1471	0.406384946	0.068181818	0.011168671	1.0	0.019060563	0.038461538
chr1|93784773|+	GGACC	ENSMUSG00000026280.17	0	0.3226	0.300842895	0.088888889	0.09377555	1.0	0.098529693	0.25	0.447866648
chr1|93785934|+	AGACT	ENSMUSG00000026280.17	0	0.1818	0.192298292	0.086956522	0.11166861	1.0	0.024257839	0.214285714	0.131579295	0.007747171
chr1|93787704|+	AGACT	ENSMUSG00000026280.17	0	0.4444	0.256788751	0.367346939	0.5447195	0.011805818	0.09663519	0.285714286	0.475411177	0.06811543
chr1|93787736|+	AGACT	ENSMUSG00000026280.17	0	0.5357	0.398971412	0.244897959	0.5569678	0.393153935	0.030543177	0.25	0.318204373	0.4793247
chr1|93787818|+	AGACC	ENSMUSG00000026280.17	0	0.25	0.497942744	0.06122449	0.1085515	0.130769695	0.111275735	0.0	0.129234314	0.1432327
chr1|93787925|+	GGACC	ENSMUSG00000026280.17	0	0.0909	0.490392914	0.367346939	0.79578084	5.44e-12	0.914541793	0.259259259	0.557591915	0.9997334
chr1|93787932|+	GGACT	ENSMUSG00000026280.17	0	0.8788	0.669104814	0.836734694	0.96584356	8.8e-09	0.937446041	0.857142857	0.969404757
chr1|93787968|+	AGACT	ENSMUSG00000026280.17	1	0.8837	0.722139388	0.653061224	0.9795562	4.6100000000000006e-21	0.272441148	0.851851852	0.98254472
chr1|93792721|-	AGACC	ENSMUSG00000026281.15	0	0.4946	0.547515742	0.057377049	0.04494058	1.0	0.123109282	0.054945055	0.115831621	0.1253682
chr1|93792789|-	AGACT	ENSMUSG00000026281.15	1	0.7732	0.59720127	0.601626016	0.94800395	2.29e-51	0.39260459	0.604395604	0.96488893	0.9998057
chr1|93794790|-	GGACT	ENSMUSG00000026281.15	0	0.5773	0.326505301	0.304	0.6256394	0.000116356	0.098333498	0.434782609	0.801861048	0.88837016
chr1|93794796|-	AGACC	ENSMUSG00000026281.15	0	0.3596	0.501478702	0.104	0.061199654	1.0	0.102937233	0.032608696	0.154426306	0.035780128
chr1|93798422|-	GGACA	ENSMUSG00000026281.15	0	0.575	0.312631629	0.107438017	0.26539674	0.26037171	0.021598033	0.117647059	0.407170534	0.15551595
chr1|93800694|-	AGACC	ENSMUSG00000026281.15	0	0.6061	0.429827583	0.285714286	0.23288874	0.030183476	0.350220864	0.137931034	0.27460295	0.9976002
chr1|93800794|-	AGACC	ENSMUSG00000026281.15	1	0.5534	0.468602283	0.272727273	0.7902587	5.52e-07	0.296896757	0.252747253	0.666497111	0.9997353
chr1|93801769|-	AGACC	ENSMUSG00000026281.15	0	0.473939344	0.579848254	0.232931727	0.056154665	1.0	0.084453665	0.078651685	0.054223603
chr1|93801783|-	GGACC	ENSMUSG00000026281.15	1	0.168874793	0.313800118	0.101214575	0.192554116	0.07625364	0.084068884	0.060240964	0.131940138
chr1|106771234|-	AGACT	ENSMUSG00000009907.17	0	0.2593	0.306249888	0.212765957	0.033711027	1.0	0.022357972	0.102564103	0.07603284	0.12975451
chr1|106771387|-	GGACA	ENSMUSG00000009907.17	1	0.5161	0.519797638	0.85106383	0.917528	3.31e-10	0.864331158	0.487179487	0.936287999	0.99948114
chr1|106771511|-	AGACA	ENSMUSG00000009907.17	0	0.3667	0.5547099	0.130434783	0.04360945	1.0	0.019022244	0.0	0.108083092	0.012080515
chr1|106771673|-	GGACT	ENSMUSG00000009907.17	0	0.8286	0.646505869	0.730769231	0.91854924	0.023158814	0.27573412	0.69047619	0.870267689	0.9998505
chr1|106771827|-	AGACT	ENSMUSG00000009907.17	0	0.4878	0.264071115	0.245283019	0.32003912	0.661700172	0.105626341	0.111111111	0.582859159	0.15208232
chr1|106772173|-	GGACA	ENSMUSG00000009907.17	0	0.8636	0.615719647	0.745454545	0.9592277	2.28e-07	0.70942077	0.833333333	0.962762952
chr1|106772202|-	GGACA	ENSMUSG00000009907.17	0	0.4722	0.263284895	0.240740741	0.3315621	0.016780885	0.109864614	0.068181818	0.394866973
chr1|106772438|-	AGACA	ENSMUSG00000009907.17	0	0.8222	0.589862422	0.314814815	0.75891995	0.069049229	0.159092416	0.333333333	0.701680243
chr1|106772495|-	GGACT	ENSMUSG00000009907.17	0	0.3171	0.267448049	0.296296296	0.66654557	0.007931639	0.057605622	0.282608696	0.511235952
chr1|106774076|-	AGACC	ENSMUSG00000009907.17	0	0.7647	0.53251099	0.230769231	0.07386394	0.041770514	0.067360946	0.045454545	0.10360314
chr1|106774138|-	GGACC	ENSMUSG00000009907.17	0	0.4615	0.592910643	0.269230769	0.29911646	1.0	0.133921508	0.046511628	0.187415227
chr1|106777387|-	AGACT	ENSMUSG00000009907.17	0	0.3448	0.328500587	0.3	0.12454581	1.0	0.103769392	0.068181818	0.292028517
chr1|106777428|-	AGACT	ENSMUSG00000009907.17	0	0.3235	0.201167666	0.16	0.0528808	1.0	0.063129894	0.045454545	0.381192744
chr1|106779037|-	GGACA	ENSMUSG00000009907.17	0	0.3214	0.50150055	0.48	0.31393462	1.0	0.00780817	0.128205128	0.300679684
chr1|106780622|-	GGACC	ENSMUSG00000009907.17	0	0.4643	0.64890727	0.869565217	0.46508867	0.027272391	0.521274491	0.4	0.503028035
chr1|106780651|-	GGACA	ENSMUSG00000009907.17	0	0.2121	0.308731187	0.195652174	0.21640734	1.0	0.027010839	0.258064516	0.437029064
chr1|106791751|-	AGACA	ENSMUSG00000009907.17	0	0.8846	0.574110389	0.235294118	0.11613847	0.567307419	0.004469214	0.096774194	0.100475937
chr1|106796464|-	GGACC	ENSMUSG00000009907.17	0	0.3636	0.292541203	0.121212121	0.5149185	0.276556044	0.098742976	0.266666667	0.349542916
chr1|118298709|-	GGACT	ENSMUSG00000026374.14	0	0.6222	0.58743749	0.212765957	0.44288206	4.69e-06	0.015296396	0.21875	0.581172824	0.9694759
chr1|118298805|-	AGACA	ENSMUSG00000026374.14	0	0.8485	0.578469524	0.217391304	0.06587793	1.0	0.114941178	0.03125	0.068507418	0.20110895
chr1|118298852|-	AGACA	ENSMUSG00000026374.14	0	0.7778	0.552281665	0.239130435	0.027279723	0.403401792	0.014831678	0.09375	0.100097857	0.011441048
chr1|118298939|-	AGACT	ENSMUSG00000026374.14	0	0.5	0.272545605	0.186046512	0.29784605	1.0	0.156396011	0.433333333	0.454690874	0.6860727
chr1|118299012|-	AGACA	ENSMUSG00000026374.14	0	0.7586	0.425065565	0.119047619	0.097423315	1.0	0.082222463	0.037037037	0.116142683	0.020923967
chr1|118299087|-	AGACT	ENSMUSG00000026374.14	0	0.5333	0.392910965	0.125	0.059930813	1.0	0.091255911	0.185185185	0.138040945	0.4710985
chr1|118299095|-	GGACA	ENSMUSG00000026374.14	0	0.2	0.498583679	0.3	0.088242546	0.391316911	0.20752656	0.043478261	0.267418444	0.3775652
chr1|118299293|-	AGACC	ENSMUSG00000026374.14	0	0.5455	0.45948276	0.55	0.10313113	1.3e-05	0.509833204	0.0	0.053883903
chr1|118299447|-	AGACT	ENSMUSG00000026374.14	0	0.5909	0.273272642	0.138888889	0.05589235	0.648970647	0.049136	0.16	0.508498013
chr1|118299662|-	GGACT	ENSMUSG00000026374.14	0	0.5769	0.290917821	0.129032258	0.611413	1.0	0.050806854	0.15
chr1|118299699|-	AGACT	ENSMUSG00000026374.14	0	0.375	0.340845436	0.233333333	0.049879897	1.0	0.060750029	0.15
chr1|118299960|-	AGACA	ENSMUSG00000026374.14	0	0.3929	0.531294787	0.2	0.3285133	0.401925818	0.054398448	0.117647059	0.594616115
chr1|118300055|-	AGACC	ENSMUSG00000026374.14	0	0.6129	0.486404538	0.139534884	0.14562604	8.4e-08	0.160253712	0.0	0.190280274	0.024073653
chr1|118300829|-	AGACA	ENSMUSG00000026374.14	0	0.9342	0.579813648	0.073684211	0.33007634	0.002860347	0.155555773	0.393442623	0.102063946
chr1|118301002|-	AGACT	ENSMUSG00000026374.14	0	0.4561	0.267872772	0.287234043	0.22316678	1.0	0.037361402	0.233333333	0.449448496	0.45864245
chr1|118305238|-	AGACC	ENSMUSG00000026374.14	0	0.6429	0.574671589	0.043956044	0.05855433	1.0	0.058835208	0.0	0.198272526	0.024557503
chr1|118308772|-	AGACC	ENSMUSG00000026374.14	0	0.2857	0.521486091	0.08988764	0.07922597	8.34e-05	0.336500473	0.181818182	0.051523708	0.03304007
chr1|118309774|-	GGACA	ENSMUSG00000026374.14	0	0.38	0.318068282	0.264367816	0.25089973	1.0	0.055856317	0.038461538	0.364524305	0.008972355
chr1|118311010|-	GGACA	ENSMUSG00000026374.14	0	0.2128	0.569635616	0.2	0.2847851	0.007975196	0.109575543	0.34	0.34768945	0.006673118
chr1|118321947|+	AGACT	ENSMUSG00000026377.12	0	0.2222	0.183773667	0.173913043	0.11956029	1.0	0.008571505	0.21875	0.468208462
chr1|118327722|+	AGACT	ENSMUSG00000026377.12	0	0.3235	0.199802656	0.195652174	0.31905335	1.0	0.077189799	0.161290323	0.299560219
chr1|118329385|+	AGACC	ENSMUSG00000026377.12	0	0.5862	0.526597992	0.086956522	0.11914323	0.480592147	0.059671061	0.0	0.21190685
chr1|118329461|+	GGACA	ENSMUSG00000026377.12	0	0.4643	0.305967999	0.47826087	0.48926106	0.244553398	0.072166822	0.172413793	0.479653478	0.15032744
chr1|118332410|+	GGACA	ENSMUSG00000026377.12	0	0.3448	0.257506612	0.595744681	0.10814317	1.0	0.058654904	0.09375	0.228700846	0.041294165
chr1|118332470|+	GGACA	ENSMUSG00000026377.12	0	0.9487	0.61445287	0.586956522	0.8329115	0.55368629	0.045741224	0.9375	0.781048834	0.9705353
chr1|118332870|+	AGACA	ENSMUSG00000026377.12	0	0.6129	0.464465788	0.170212766	0.18125163	6.85e-06	0.068196349	0.176470588	0.346401781	0.1568657
chr1|118332881|+	AGACC	ENSMUSG00000026377.12	0	0.7143	0.499211634	0.085106383	0.081982955	1.0	0.154172462	0.114285714	0.168005437	0.31358346
chr1|118332913|+	AGACC	ENSMUSG00000026377.12	0	0.2188	0.411890434	0.425531915	0.06125913	0.177324456	0.10976179	0.0	0.274529904	0.025195865
chr1|118332991|+	GGACT	ENSMUSG00000026377.12	0	0.9167	0.669104814	0.979591837	0.99640113	0.002151021	0.636378128	0.945945946	0.997928977	0.9999914
chr1|118333031|+	AGACA	ENSMUSG00000026377.12	0	0.1481	0.378676299	0.102040816	0.040882014	1.79e-07	0.065545035	0.054054054	0.089994855	0.031846806
chr1|118333036|+	AGACT	ENSMUSG00000026377.12	1	0.8947	0.722063438	0.836734694	0.99387723	0.000369223	0.480687638	0.675675676	0.93627429	0.9999973
chr1|118333264|+	AGACA	ENSMUSG00000026377.12	0	0.0278	0.388285641	0.08	0.1514784	0.233784391	0.191003647	0.189189189	0.131636292	0.32051995
chr1|118333438|+	AGACT	ENSMUSG00000026377.12	0	0.3438	0.510546691	0.16	0.27983484	1.0	0.049592835	0.210526316	0.324486703	0.94106275
chr1|119470537|-	GGACA	ENSMUSG00000004451.14	0	0.8431	0.26578942	0.230769231	0.28601784	1.0	0.009854033	0.222222222	0.272847712	0.9500969
chr1|119470696|-	AGACT	ENSMUSG00000004451.14	0	0.6452	0.452749662	0.207792208	0.4821047	2.63e-05	0.329260569	0.303571429	0.258807659	0.21021889
chr1|119471130|-	AGACA	ENSMUSG00000004451.14	0	0.9111	0.526839707	0.35483871	0.32602394	1.0	0.317842531	0.465116279	0.117990509
chr1|119471165|-	AGACC	ENSMUSG00000004451.14	0	0.5	0.507666583	0.114754098	0.11628262	3.45e-11	0.136749475	0.071428571	0.222378075
chr1|119471235|-	AGACC	ENSMUSG00000004451.14	0	0.5278	0.503934882	0.224137931	0.20550783	0.096272047	0.083239059	0.108108108	0.229677841
chr1|119471374|-	GGACA	ENSMUSG00000004451.14	0	0.5526	0.311562894	0.508196721	0.5228457	0.005503334	0.250624198	0.243902439	0.453070998
chr1|119471582|-	GGACA	ENSMUSG00000004451.14	1	0.9048	0.613512434	0.728813559	0.9644929	5.929999999999999e-23	0.910573219	0.794117647	0.910565734
chr1|119471693|-	AGACT	ENSMUSG00000004451.14	1	0.5	0.39956058	0.535714286	0.6810371	0.015306947	0.152885986	0.341463415	0.712846041
chr1|119471769|-	GGACA	ENSMUSG00000004451.14	0	0.6765	0.263738524	0.163636364	0.25277725	1.0	0.090361664	0.179487179	0.187440708
chr1|119475898|-	GGACA	ENSMUSG00000004451.14	0	0.8919	0.609168933	0.62962963	0.17796406	1.0	0.088864187	0.294117647	0.108405232
chr1|119475914|-	AGACC	ENSMUSG00000004451.14	0	0.4054	0.508745737	0.12962963	0.041875362	0.004642754	0.104724776	0.026315789	0.109948598
chr1|119475926|-	AGACA	ENSMUSG00000004451.14	0	0.2812	0.488193738	0.259259259	0.062232446	0.246656023	0.074353374	0.081081081	0.238381281
chr1|119476039|-	GGACA	ENSMUSG00000004451.14	0	0.7143	0.508613734	0.224489796	0.51410395	0.458370964	0.044436054	0.055555556	0.287481129
chr1|119478016|-	GGACT	ENSMUSG00000004451.14	0	0.5143	0.325954301	0.416666667	0.47017708	0.734920922	0.110536908	0.371428571	0.615586162
chr1|119478034|-	GGACA	ENSMUSG00000004451.14	0	0.6	0.31145515	0.382978723	0.23576236	0.167922345	0.091068552	0.193548387	0.296491832
chr1|119478043|-	AGACA	ENSMUSG00000004451.14	0	0.4815	0.52727737	0.170212766	0.0225165	1.0	0.02367114	0.0	0.111844569
chr1|119478112|-	AGACT	ENSMUSG00000004451.14	0	0.2727	0.193481743	0.108695652	0.16001163	0.202612951	0.027075013	0.088235294	0.165311486
chr1|120113416|-	GGACA	ENSMUSG00000026385.16	1	0.38366493	0.238294518	0.169811321	0.34435934	1.05e-07	0.13028629	0.285714286	0.567721307
chr1|120113506|-	AGACC	ENSMUSG00000026385.16	0	0.397262076	0.556227697	0.043396226	0.10452385	1.0	0.039347617	0.14	0.158491865
chr1|120113530|-	GGACT	ENSMUSG00000026385.16	0	0.333463636	0.102350292	0.473584906	0.19754663	1.0	0.080596735	0.12	0.491295725
chr1|120116405|-	GGACT	ENSMUSG00000026385.16	0	0.674624158	0.284362258	0.107750473	0.60777885	1.0	0.015897601	0.143678161	0.560453713
chr1|120116429|-	GGACC	ENSMUSG00000026385.16	1	0.364643168	0.311206091	0.096590909	0.17493638	0.000264159	0.196169437	0.090342679	0.317565858	0.22848046
chr1|120119969|-	AGACT	ENSMUSG00000026385.16	0	0.2571002	0.198223962	0.049713193	0.026978958	1.0	0.081160084	0.04815864	0.271138549	0.025610635
chr1|121553973|-	GGACT	ENSMUSG00000001674.11	1	0.957	0.636182209	0.862385321	0.97127724	6.88e-17	0.928812244	0.743243243	0.946629643	0.999988
chr1|121554017|-	AGACC	ENSMUSG00000001674.11	0	0.129	0.451546133	0.275229358	0.12027295	0.076458846	0.240522759	0.093333333	0.119565986	0.020663748
chr1|121558447|-	GGACT	ENSMUSG00000001674.11	0	0.3939	0.151827543	0.15	0.702757	1.0	0.036130665	0.176470588	0.659371138	0.57085437
chr1|121558462|-	GGACA	ENSMUSG00000001674.11	0	0.5893	0.304522753	0.17	0.22908506	0.850170766	0.255486706	0.1875	0.35504511	0.039374866
chr1|121560219|-	AGACT	ENSMUSG00000001674.11	0	0.1781	0.193497496	0.072164948	0.19690627	0.789484965	0.024598173	0.121212121	0.257947981	0.006673118
chr1|121561405|-	GGACC	ENSMUSG00000001674.11	0	0.1235	0.300020005	0.52173913	0.31517777	1.0	0.443942789	0.075757576	0.319379002
chr1|121561547|-	AGACC	ENSMUSG00000001674.11	0	0.4222	0.558422623	0.068181818	0.0616598	1.0	0.06079781	0.03125	0.200884238
chr1|121561787|-	GGACC	ENSMUSG00000001674.11	0	0.3729	0.472364832	0.105882353	0.46481457	0.007059552	0.155006416	0.098360656	0.480083793
chr1|121562181|-	GGACA	ENSMUSG00000001674.11	0	0.2807	0.263927089	0.280487805	0.43709937	1.0	0.016656739	0.368421053	0.432553589
chr1|121564499|-	GGACT	ENSMUSG00000001674.11	0	0.7097	0.621415577	0.592592593	0.5057727	0.283873592	0.505505673	0.423728814	0.497188956
chr1|121566024|-	AGACC	ENSMUSG00000001674.11	0	0.6383	0.49857115	0.109589041	0.078197315	0.292691302	0.198183054	0.092592593	0.156016082
chr1|121566062|-	GGACT	ENSMUSG00000001674.11	0	0.5686	0.331971937	0.452054795	0.7808363	0.246067788	0.27905097	0.428571429	0.757382452
chr1|121566158|-	AGACA	ENSMUSG00000001674.11	0	0.5909	0.52651421	0.095890411	0.10637076	0.484563603	0.042185304	0.148148148	0.134464025
chr1|125393353|-	GGACC	ENSMUSG00000026341.16	0	0.410973684	0.588133112	0.333333333	0.445481589	0.672195959	0.149678606	0.338028169	0.499323204
chr1|125393361|-	AGACT	ENSMUSG00000026341.16	0	0.555454887	0.416999578	0.425531915	0.812604376	5.3e-06	0.073618885	0.373626374	0.756554931
chr1|125393366|-	GGACA	ENSMUSG00000026341.16	0	0.728315789	0.281372254	0.134751773	0.600418051	0.006215835	0.267931801	0.292134831	0.406308636
chr1|125393532|-	GGACT	ENSMUSG00000026341.16	1	0.819332308	0.622860181	0.384057971	0.752656592	3.87e-08	0.319744794	0.348837209	0.799703777
chr1|125394039|-	GGACC	ENSMUSG00000026341.16	0	0.277155556	0.436615535	0.139130435	0.459830226	0.820311013	0.122047476	0.231884058	0.415954918
chr1|125397194|-	GGACT	ENSMUSG00000026341.16	0	0.289663462	0.113676547	0.209090909	0.409742563	0.001256924	0.022015901	0.315068493	0.550998956
chr1|125403416|-	GGACC	ENSMUSG00000026341.16	0	0.304239806	0.353721835	0.082568807	0.434821069	1.0	0.078286075	0.109375	0.465569437
chr1|125405899|-	AGACC	ENSMUSG00000026341.16	0	0.232338144	0.488292452	0.611650485	0.046549553	0.572105011	0.077738727	0.030769231	0.141828671
chr1|125407325|-	AGACA	ENSMUSG00000026341.16	0	0.757419355	0.447922031	0.090909091	0.24367585	1.0	0.145710656	0.09375	0.045787126
chr1|125407363|-	AGACA	ENSMUSG00000026341.16	0	0.4213	0.428941796	0.080808081	0.02811817	0.656049103	0.055732571	0.03125	0.159927025
chr1|125407371|-	GGACC	ENSMUSG00000026341.16	0	0.197009677	0.305072588	0.313131313	0.362389625	1.0	0.098998723	0.111111111	0.262913942
chr1|125411339|-	GGACT	ENSMUSG00000026341.16	0	0.666981818	0.532346842	0.29787234	0.419241119	0.274850282	0.034779586	0.278688525	0.600774884
chr1|125411345|-	AGACT	ENSMUSG00000026341.16	0	0.241118182	0.205380024	0.14893617	0.515956416	0.083293991	0.077467791	0.35	0.408458531
chr1|125416304|-	AGACT	ENSMUSG00000026341.16	0	0.662202299	0.517752955	0.35483871	0.251317537	0.000277388	0.101224323	0.2	0.25347212
chr1|125435296|-	GGACT	ENSMUSG00000026341.16	0	0.5	0.172636395	0.211111111	0.65279148	1.0	0.03892005	0.087719298	0.625723004
chr1|125435542|-	GGACA	ENSMUSG00000026341.16	0	0.8	0.0	0.416666667	0.04794525	1.0	0.033869477	0.125
chr1|128244349|+	AGACC	ENSMUSG00000026353.9	0	0.3158	0.511398031	0.16	0.01422975	1.0	0.137744919	0.05
chr1|128256157|+	AGACA	ENSMUSG00000026353.9	0	0.6552	0.478400846	0.15625	0.115569726	0.031158395	0.326729381	0.192307692
chr1|128258963|+	AGACA	ENSMUSG00000026353.9	0	0.7308	0.391715566	0.121212121	0.22857031	1.0	0.126241063	0.074074074	0.311452448
chr1|128259504|+	AGACC	ENSMUSG00000026353.9	0	0.4091	0.550492001	0.558823529	0.06869535	0.746117163	0.061181202	0.25	0.139250234
chr1|128259515|+	GGACC	ENSMUSG00000026353.9	0	0.56	0.410306861	0.117647059	0.61932474	0.201195581	0.106912015	0.344827586	0.487971187
chr1|128266322|+	AGACA	ENSMUSG00000026353.9	0	0.8966	0.521430814	0.15	0.0823717	0.253011962	0.082336957	0.125	0.144852072
chr1|128266407|+	AGACA	ENSMUSG00000026353.9	0	0.6333	0.482214581	0.15	0.09153028	0.382803542	0.061956303	0.15625	0.159816653
chr1|128272890|+	AGACT	ENSMUSG00000026353.9	0	0.4	0.25566533	0.15	0.06649147	0.021032861	0.105890749	0.258064516	0.296890289
chr1|128274844|+	AGACA	ENSMUSG00000026353.9	0	0.8056	0.459358338	0.511627907	0.1011916	4.94e-05	0.057300238	0.121212121	0.289127201
chr1|128274852|+	GGACA	ENSMUSG00000026353.9	0	0.8182	0.282641715	0.465116279	0.65954846	2.93e-05	0.060634281	0.303030303	0.617674351
chr1|128274939|+	AGACT	ENSMUSG00000026353.9	0	0.28	0.319426152	0.093023256	0.012006772	0.708395076	0.022448463	0.117647059	0.148877442
chr1|128276997|+	AGACT	ENSMUSG00000026353.9	0	0.2963	0.291519668	0.088888889	0.048817683	1.0	0.015694923	0.088235294	0.111984558	0.02574619
chr1|128277025|+	AGACT	ENSMUSG00000026353.9	0	0.5	0.390494035	0.511111111	0.6681465	0.000645546	0.147884321	0.363636364	0.683224142	0.8248076
chr1|128277032|+	GGACT	ENSMUSG00000026353.9	0	0.5625	0.58458126	0.377777778	0.6501013	0.130524054	0.277791805	0.363636364	0.577884257	0.6315437
chr1|128277132|+	GGACT	ENSMUSG00000026353.9	1	0.7353	0.626346673	0.666666667	0.9085798	0.00018683	0.265374587	0.447368421	0.757540166	0.9908902
chr1|128277147|+	AGACT	ENSMUSG00000026353.9	0	0.2778	0.187405231	0.145833333	0.4694419	0.662827588	0.047497645	0.162162162	0.503914177	0.2540977
chr1|128277185|+	AGACC	ENSMUSG00000026353.9	0	0.1935	0.502969698	0.4375	0.14685638	0.219199317	0.111368295	0.083333333	0.096898682	0.9499623
chr1|128277347|+	AGACT	ENSMUSG00000026353.9	0	0.5909	0.55309109	0.102040816	0.29695228	1.0	0.083216142	0.297297297	0.376233697	0.98855174
chr1|128331708|-	AGACA	ENSMUSG00000026355.11	0	0.5283	0.417890364	0.280898876	0.46569195	5.93e-17	0.221957576	0.092307692	0.359055609
chr1|128331781|-	GGACA	ENSMUSG00000026355.11	1	0.9369	0.61445287	0.411985019	0.9769227	4e-18	0.51950517	0.710382514	0.940771103
chr1|128331858|-	AGACA	ENSMUSG00000026355.11	1	0.8032	0.540789957	0.157894737	0.51295465	0.030750963	0.142980434	0.185929648	0.371567756
chr1|128331878|-	GGACC	ENSMUSG00000026355.11	1	0.1786	0.319344861	0.218045113	0.92037404	0.017260202	0.138092761	0.147928994	0.668203235
chr1|128331905|-	GGACC	ENSMUSG00000026355.11	1	0.1232	0.510144545	0.169172932	0.40536422	1.0	0.107728441	0.12371134	0.530960798
chr1|128331977|-	AGACC	ENSMUSG00000026355.11	0	0.3051	0.482760217	0.113636364	0.094633594	1.0	0.067068841	0.258883249	0.16632013
chr1|128333583|-	AGACT	ENSMUSG00000026355.11	0	0.5278	0.391916232	0.374517375	0.22036538	1.0	0.032357579	0.25388601	0.244408995	0.3392843
chr1|128334852|-	AGACT	ENSMUSG00000026355.11	0	0.5608	0.385165732	0.2109375	0.40943438	1.0	0.094179708	0.136125654	0.400587618	0.058344137
chr1|128335745|-	GGACA	ENSMUSG00000026355.11	0	0.9348	0.305409001	0.163346614	0.16390559	1.0	0.01695732	0.163934426	0.340466559	0.019603772
chr1|128338257|-	AGACT	ENSMUSG00000026355.11	0	0.3468	0.214571785	0.122881356	0.10852531	1.0	0.027799903	0.245714286	0.169269219	0.26195014
chr1|128339443|-	AGACT	ENSMUSG00000026355.11	0	0.5517	0.281458378	0.426086957	0.4032784	1.0	0.095196921	0.409356725	0.452117801	0.2952198
chr1|128341386|-	GGACA	ENSMUSG00000026355.11	0	0.1143	0.59518085	0.150442478	0.46919575	1.0	0.018400315	0.18115942	0.489114374	0.043923397
chr1|128341421|-	GGACA	ENSMUSG00000026355.11	0	0.6645	0.614271471	0.303571429	0.28077483	0.591822767	0.084504503	0.191358025	0.307909191	0.026182551
chr1|128343439|-	AGACC	ENSMUSG00000026355.11	0	0.2183	0.384407356	0.265765766	0.16656111	1.0	0.013157019	0.053571429	0.127149135	0.095686205
chr1|128343474|-	GGACC	ENSMUSG00000026355.11	0	0.4257	0.554092024	0.122171946	0.325243	1.0	0.030056441	0.167701863	0.26800561	0.019150682
chr1|128343483|-	GGACA	ENSMUSG00000026355.11	0	0.2164	0.30502851	0.184331797	0.11519343	1.0	0.054612822	0.06993007	0.297896028
chr1|128345956|-	AGACA	ENSMUSG00000026355.11	0	0.7755	0.510239139	0.257281553	0.10706703	1.0	0.029708431	0.032258065	0.122837305
chr1|128348418|-	GGACA	ENSMUSG00000026355.11	0	0.2652	0.585960054	0.087804878	0.38600335	0.002083165	0.005498655	0.183006536	0.265059054
chr1|128349019|-	AGACA	ENSMUSG00000026355.11	0	0.9839	0.461908242	0.307692308	0.22299783	1.0	0.028047957	0.01369863	0.213412315
chr1|128349055|-	AGACT	ENSMUSG00000026355.11	0	0.989	0.413336766	0.948717949	0.8633054	1.32e-71	0.021525027	0.310810811	0.853135884
chr1|128349453|-	AGACT	ENSMUSG00000026355.11	0	0.4404	0.263291895	0.345945946	0.14479136	1.0	0.033071161	0.043165468	0.253528118
chr1|128351466|-	AGACA	ENSMUSG00000026355.11	0	0.3534	0.37764233	0.211956522	0.0885667	1.0	0.017518278	0.079710145	0.148970902
chr1|128353464|-	AGACA	ENSMUSG00000026355.11	0	0.6102	0.468434302	0.198863636	0.22508387	5.57e-05	0.268520566	0.088888889	0.08998882
chr1|128353477|-	AGACC	ENSMUSG00000026355.11	0	0.5913	0.536270472	0.234285714	0.37131238	1.0	0.027914054	0.007575758	0.146438569
chr1|128353525|-	AGACC	ENSMUSG00000026355.11	0	0.1849	0.426335009	0.390804598	0.11082041	0.230594067	0.312907906	0.015151515	0.092150517
chr1|128353538|-	AGACC	ENSMUSG00000026355.11	0	0.5957	0.565615301	0.091954023	0.07129381	1.0	0.019830435	0.046153846	0.212761223
chr1|128355566|-	AGACC	ENSMUSG00000026355.11	0	0.0407	0.551025425	0.105263158	0.14735757	1.0	0.009598533	0.023255814	0.170274928
chr1|128359470|-	AGACT	ENSMUSG00000026355.11	0	0.3509	0.21008443	0.218934911	0.29378486	0.000644024	0.373114181	0.157480315	0.304332882
chr1|128359560|-	GGACC	ENSMUSG00000026355.11	0	0.1789	0.304679825	0.167701863	0.47022074	1.0	0.179815075	0.033898305	0.473080516
chr1|128359615|-	GGACT	ENSMUSG00000026355.11	0	0.2911	0.159829201	0.206349206	0.68516284	0.166053617	0.087696902	0.122222222	0.600712717
chr1|128363754|-	AGACA	ENSMUSG00000026356.15	0	0.8607	0.558532848	0.106508876	0.001092303	4.4100000000000004e-103	0.032470149	0.18627451	0.678484499	0.08475177
chr1|128364274|-	AGACC	ENSMUSG00000026356.15	0	0.2182	0.442560098	0.055172414	0.08510071	1.0	0.014029924	0.067961165	0.0943681	0.00882543
chr1|128368397|-	AGACC	ENSMUSG00000026356.15	0	0.3913	0.512946351	0.216783217	0.16326724	1.0	0.027046136	0.02020202	0.149339199	0.011367398
chr1|128368434|-	AGACT	ENSMUSG00000026356.15	0	0.0536	0.320797705	0.056737589	0.017831123	1.0	0.009171713	0.06	0.201176673	0.03261942
chr1|128372210|-	AGACT	ENSMUSG00000026356.15	0	0.3295	0.19615226	0.246376812	0.39330536	0.600838837	0.089864931	0.1875	0.479230314
chr1|128372278|-	AGACT	ENSMUSG00000026356.15	0	0.2821	0.19666161	0.659259259	0.09071107	1.0	0.069093953	0.125	0.327362001
chr1|128373947|-	GGACT	ENSMUSG00000026356.15	0	0.3125	0.128977279	0.22556391	0.34201902	1.0	0.067628213	0.092783505	0.385867804
chr1|128374052|-	AGACA	ENSMUSG00000026356.15	0	0.5102	0.519159208	0.183206107	0.04618578	0.009932905	0.188372399	0.106382979	0.122518703
chr1|128374068|-	AGACT	ENSMUSG00000026356.15	0	0.3407	0.213323656	0.198473282	0.11954137	1.0	0.026478874	0.255319149	0.347485363
chr1|128376181|-	GGACC	ENSMUSG00000026356.15	0	0.1818	0.303833596	0.098484848	0.19052854	0.141543872	0.162198401	0.08988764	0.21105057
chr1|128387138|-	AGACA	ENSMUSG00000026356.15	0	0.6463	0.470087496	0.30952381	0.044321883	2.66e-06	0.048616189	0.123595506	0.021994332
chr1|128405401|-	AGACC	ENSMUSG00000026356.15	0	0.3846	0.542680932	0.227642276	0.12116605	0.616552217	0.115690472	0.022988506	0.100437194
chr1|128413727|-	GGACC	ENSMUSG00000026356.15	0	0.2469	0.311847394	0.042016807	0.16752166	1.0	0.043392514	0.152941176	0.313993841
chr1|128417302|-	AGACT	ENSMUSG00000026356.15	0	0.5556	0.271467528	0.215686275	0.49286777	0.370294698	0.05417299	0.1	0.427908331
chr1|128417336|-	AGACT	ENSMUSG00000026356.15	0	0.5385	0.281018354	0.096774194	0.18462877	0.585077992	0.023342409	0.24	0.36042884
chr1|131128560|-	AGACT	ENSMUSG00000016526.8	0	0.6296	0.409419234	0.53125	0.8695775	5.51e-08	0.133834828	0.538461538	0.689789891	0.99995494
chr1|131128658|-	AGACT	ENSMUSG00000016526.8	0	0.92	0.722507525	0.96969697	0.9950304	3.57e-12	0.942148115	0.925925926	0.99540925	0.9941387
chr1|131128669|-	GGACC	ENSMUSG00000016526.8	0	0.45	0.576993755	0.59375	0.87693423	0.007164424	0.90003088	0.5	0.869168818	0.9999429
chr1|131128790|-	GGACT	ENSMUSG00000016526.8	1	0.8462	0.619708433	0.78125	0.97721183	2.12e-11	0.872028157	0.653846154	0.941523731	0.99990416
chr1|131128839|-	GGACA	ENSMUSG00000016526.8	1	0.8846	0.616402118	0.71875	0.9069952	0.001963214	0.926150627	0.5		0.9999509
chr1|131128883|-	AGACA	ENSMUSG00000016526.8	0	0.7407	0.574618199	0.09375	0.13461775	1.0	0.071970385	0.148148148	0.458111614	0.9989208
chr1|131128920|-	GGACC	ENSMUSG00000016526.8	0	0.5714	0.493793717	0.09375	0.5230464	0.095512187	0.298634208	0.2	0.575115979	0.9986313
chr1|131128992|-	AGACT	ENSMUSG00000016526.8	1	0.8929	0.722361169	0.84375	0.9887555	2.23e-07	0.744027788	0.740740741	0.953613639	0.9983175
chr1|131129190|-	AGACC	ENSMUSG00000016526.8	0	0.1818	0.3826421	0.129032258	0.07040223	1.0	0.018011713	0.0	0.073179461
chr1|131129222|-	GGACA	ENSMUSG00000016526.8	1	0.875	0.614222067	0.419354839	0.9383332	0.023881241	0.109779896	0.5	0.652189255
chr1|131129556|-	AGACC	ENSMUSG00000016526.8	0	0.56	0.508486505	0.533333333	0.69975716	0.002342579	0.307173935	0.4	0.31715095
chr1|131129646|-	AGACA	ENSMUSG00000016526.8	0	0.5833	0.440468855	0.103448276	0.051736154	1.0	0.101714961	0.0
chr1|131129774|-	GGACA	ENSMUSG00000016526.8	1	0.88	0.612132459	0.689655172	0.9471038	0.022138752	0.781089619	0.625	0.87216109
chr1|131129829|-	GGACC	ENSMUSG00000016526.8	1	0.4545	0.599841373	0.5	0.7532185	0.07923692	0.313325362	0.35	0.799235761
chr1|131136305|-	GGACA	ENSMUSG00000016526.8	0	0.5	0.336898352	0.148148148	0.1391048	1.0	0.114153872	0.35
chr1|131153367|+	AGACA	ENSMUSG00000026427.16	0	0.1489	0.337004246	0.1	0.011463535	1.0	0.174797285	0.019230769	0.105888769
chr1|131153421|+	GGACA	ENSMUSG00000026427.16	0	0.6	0.602595898	0.014084507	0.26529485	0.495451305	0.376563049	0.166666667	0.283386588
chr1|131158289|+	GGACC	ENSMUSG00000026427.16	0	0.0847	0.515175416	0.192307692	0.19037709	1.0	0.110363561	0.068965517	0.191218659
chr1|131160420|+	AGACA	ENSMUSG00000026427.16	0	0.9355	0.579301583	0.102564103	0.13461445	0.548448867	0.03375128	0.120689655	0.120942645
chr1|131160453|+	GGACC	ENSMUSG00000026427.16	0	0.129	0.316761317	0.128205128	0.21518593	1.0	0.075403996	0.070175439	0.143185586
chr1|131160570|+	GGACA	ENSMUSG00000026427.16	0	0.8971	0.314795475	0.419753086	0.46417794	1.0	0.066014522	0.189655172	0.377403527
chr1|131163528|+	GGACA	ENSMUSG00000026427.16	0	0.75	0.473092914	0.134146341	0.3629256	1.0	0.074673623	0.327272727	0.418951422
chr1|131164490|+	GGACT	ENSMUSG00000026427.16	0	0.3	0.116784832	0.19047619	0.83407897	9.3e-07	0.364915208	0.169491525	0.900127172	0.08364756
chr1|131164662|+	AGACT	ENSMUSG00000026427.16	0	0.4762	0.347679656	0.129411765	0.07706068	1.0	0.003436198	0.14516129	0.295927852	0.05506441
chr1|131165166|+	GGACT	ENSMUSG00000026427.16	0	0.2812	0.206861761	0.079545455	0.15049092	1.0	0.01984812	0.0625	0.283109933	0.006673118
chr1|131165199|+	AGACA	ENSMUSG00000026427.16	0	0.5686	0.493668526	0.034090909	0.014113938	0.108109401	0.066758873	0.015384615	0.134950712	0.010686773
chr1|131166406|+	GGACT	ENSMUSG00000026427.16	0	0.7778	0.614348062	0.11827957	0.52278197	0.026853595	0.262764371	0.25	0.502377868	0.014816447
chr1|131168225|+	AGACC	ENSMUSG00000026427.16	0	0.8148	0.542015474	0.125	0.1674267	0.001737001	0.093349882	0.014084507	0.177934244	0.0900067
chr1|131170960|+	AGACC	ENSMUSG00000026427.16	0	0.4308	0.552778008	0.06185567	0.07590785	1.0	0.032470475	0.0	0.124300271	0.026388913
chr1|131171051|+	AGACA	ENSMUSG00000026427.16	0	0.6316	0.469832221	0.132653061	0.063124694	0.005053073	0.214319328	0.027027027	0.149969295	0.095405266
chr1|131173374|+	AGACT	ENSMUSG00000026427.16	0	0.25	0.310615507	0.094736842	0.22985062	1.0	0.017998788	0.098591549	0.419127017	0.8927693
chr1|131173392|+	GGACC	ENSMUSG00000026427.16	0	0.1746	0.319039974	0.094736842	0.27814037	1.0	0.337836844	0.098360656	0.239780456	0.9996946
chr1|131910576|+	GGACC	ENSMUSG00000026434.12	0	0.204979661	0.530491772	0.323076923	0.410262779	1.0	0.057801033	0.196078431	0.464067936
chr1|131922044|+	AGACA	ENSMUSG00000026434.12	0	0.832269565	0.564882317	0.175675676	0.202590427	1.0	0.018645304	0.096774194	0.168274954	0.04093298
chr1|131924590|+	AGACT	ENSMUSG00000026434.12	0	0.630621429	0.426527895	0.289473684	0.067416727	1.0	0.032167359	0.129032258	0.239107847	0.311605
chr1|131924613|+	AGACC	ENSMUSG00000026434.12	0	0.489315714	0.554393651	0.077922078	0.052878854	0.700197118	0.016536428	0.063492063	0.059875663	0.010058876
chr1|131928066|+	AGACA	ENSMUSG00000026434.12	0	0.535775	0.53783239	0.075949367	0.243990132	0.685175136	0.032374738	0.238095238	0.166782647	0.05025923
chr1|131929748|+	AGACT	ENSMUSG00000026434.12	0	0.167655	0.195635058	0.213483146	0.158319056	1.0	0.076776102	0.171428571	0.332657605	0.017724615
chr1|131931257|+	GGACA	ENSMUSG00000026434.12	1	0.261904	0.277642328	0.517857143	0.98184013	1.65e-14	0.91160584	0.230769231	0.770995259
chr1|131931499|+	AGACC	ENSMUSG00000026434.12	0	0.7564	0.573975851	0.490566038	0.13124582	0.759946305	0.566753877	0.368421053	0.081022397
chr1|131931876|+	AGACC	ENSMUSG00000026434.12	0	0.103937143	0.5145704	0.162162162	0.026274526	1.0	0.016259959	0.043478261		0.023004
chr1|132496860|+	AGACC	ENSMUSG00000026439.14	0	0.537491304	0.45711522	0.230769231	0.153156	1.0	0.071173363	0.2
chr1|132503794|+	AGACC	ENSMUSG00000026439.14	0	0.48	0.513882316	0.28125	0.028634882	0.012706643	0.186791655	0.037037037
chr1|132503842|+	GGACA	ENSMUSG00000026439.14	0	0.73334	0.514319909	0.65625	0.9371978	5.38e-09	0.975770831	0.62962963
chr1|132504224|+	AGACT	ENSMUSG00000026439.14	1	0.8636	0.720464501	0.909090909	0.9896115	3.31e-07	0.595583864	0.785714286
chr1|132504336|+	AGACT	ENSMUSG00000026439.14	1	0.75	0.721818489	0.606060606	0.92314243	1.0	0.383586872	0.482758621
chr1|132504630|+	GGACT	ENSMUSG00000026439.14	1	0.9231	0.628215922	0.885714286	0.9899685	4.93e-06	0.939787694	0.9	0.973291874
chr1|132504643|+	AGACC	ENSMUSG00000026439.14	0	0.7895	0.530049329	0.428571429	0.10666369	1.0	0.129503675	0.064516129	0.222321749
chr1|132505076|+	AGACA	ENSMUSG00000026439.14	0	0.9091	0.584711937	0.266666667	0.519163	0.295587236	0.112768026	0.392857143	0.316456318
chr1|132505123|+	GGACA	ENSMUSG00000026439.14	0	0.0	0.437497686	0.266666667	0.33290616	1.0	0.063626899	0.0	0.371629536
chr1|132505179|+	AGACC	ENSMUSG00000026439.14	0	0.3529	0.51909505	0.4	0.29616275	1.0	0.015081241	0.0	0.102154724
chr1|132505228|+	AGACA	ENSMUSG00000026439.14	0	0.6	0.534245876	0.3	0.030645538	1.0	0.597282416	0.111111111
chr1|132505593|+	AGACT	ENSMUSG00000026439.14	0	0.6316	0.407232326	0.344827586	0.5605214	1.0	0.066406557	0.035714286		0.70581543
chr1|133329568|+	GGACC	ENSMUSG00000116158.1|ENSMUSG00000098306.9|ENSMUSG00000115958.1	0	0.3095	0.329910855	0.11627907	0.6135879	0.296471457	0.104981395	0.088235294
chr1|133329693|+	AGACT	ENSMUSG00000116158.1|ENSMUSG00000098306.9|ENSMUSG00000115958.1	0	0.358348571	0.251937467	0.214285714	0.5618451	0.191584931	0.32425701	0.176470588	0.527606845
chr1|133603985|-	AGACC	ENSMUSG00000090553.8	0	0.994972884	0.392015328	0.955739972	0.18065225	0.0	0.080379898	0.890909091		0.24233158
chr1|133620347|-	GGACC	ENSMUSG00000094410.7|ENSMUSG00000102976.6|ENSMUSG00000116275.1	0	0.1852	0.31081122	0.266666667	0.24383838	4.77e-05	0.405232653	0.0		0.9718633
chr1|133620407|-	AGACT	ENSMUSG00000094410.7|ENSMUSG00000102976.6|ENSMUSG00000116275.1	1	0.815666667	0.722377575	0.833333333	0.9280157	0.008843142	0.622372431	0.375		0.99226475
chr1|133620440|-	AGACA	ENSMUSG00000094410.7|ENSMUSG00000102976.6|ENSMUSG00000116275.1	0	0.317433333	0.517414146	0.266666667	0.13515987	0.002922228	0.113765794	0.208333333
chr1|133620486|-	AGACT	ENSMUSG00000094410.7|ENSMUSG00000102976.6|ENSMUSG00000116275.1	0	0.3333	0.242914982	0.2	0.499581	1.0	0.065660618	0.347826087
chr1|133620652|-	GGACC	ENSMUSG00000094410.7|ENSMUSG00000102976.6|ENSMUSG00000116275.1	0	0.189753846	0.397802613	0.413793103	0.53940165	1.0	0.192547494	0.173913043
chr1|134076165|-	GGACT	ENSMUSG00000020423.6	0	0.4167	0.290945032	0.266666667	0.52060896	1.0	0.314935498	0.1	0.502724111
chr1|134076259|-	GGACC	ENSMUSG00000020423.6	0	0.6	0.34600411	0.133333333	0.30788937	1.0	0.078274521	0.55	0.330250621
chr1|134077587|-	GGACT	ENSMUSG00000020423.6	1	0.8333	0.650015984	0.740740741	0.99386024	8.39e-08	0.938471758	0.65
chr1|134348075|-	GGACC	ENSMUSG00000042305.12	0	0.1875	0.322728548	0.096153846	0.20545182	1.0	0.015631613	0.058823529	0.419444025
chr1|134348171|-	AGACA	ENSMUSG00000042305.12	0	0.0303	0.332419349	0.04	0.005827892	1.0	0.029098133	0.0	0.060535323	0.008146938
chr1|134350155|-	GGACT	ENSMUSG00000042305.12	0	0.1842	0.141933951	0.163265306	0.7926537	0.05459573	0.227060057	0.125	0.778532445
chr1|134355575|-	GGACC	ENSMUSG00000042305.12	0	0.1	0.395234735	0.106382979	0.122674726	0.852700074	0.103697416	0.111111111	0.287615657
chr1|134355602|-	GGACT	ENSMUSG00000042305.12	1	0.7647	0.62764377	0.630434783	0.9532503	4.28e-07	0.456213435	0.6	0.949374676
chr1|134355640|-	GGACA	ENSMUSG00000042305.12	0	0.2857	0.312080717	0.5	0.23693407	0.209451844	0.091784398	0.25
chr1|134355712|-	AGACC	ENSMUSG00000042305.12	0	0.5926	0.554176686	0.086956522	0.10382153	0.436456092	0.056577097	0.24137931	0.287990868
chr1|134360763|-	AGACA	ENSMUSG00000042305.12	0	0.2414	0.395377056	0.043478261	0.021535624	1.0	0.179860896	0.0	0.516865551
chr1|134360839|-	GGACA	ENSMUSG00000042305.12	0	0.6667	0.445133081	0.177777778	0.1621446	0.472412406	0.139763285	0.384615385	0.462352842
chr1|134361610|-	GGACT	ENSMUSG00000042305.12	0	0.0833	0.101295772	0.19047619	0.28374237	1.0	0.024430557	0.071428571	0.709966719
chr1|134361829|-	GGACA	ENSMUSG00000042305.12	0	0.2143	0.266952321	0.414634146	0.13496116	1.0	0.023243771	0.076923077	0.357465088
chr1|134361871|-	AGACA	ENSMUSG00000042305.12	0	0.3077	0.421872802	0.048780488	0.030969763	1.0	0.146669335	0.111111111	0.250801802
chr1|134406421|+	GGACC	ENSMUSG00000026456.18	0	0.057327273	0.492676342	0.02	0.23485884	1.0	0.171571639	0.205882353	0.232702971
chr1|134406454|+	AGACA	ENSMUSG00000026456.18	0	0.82664	0.55295171	0.078431373	0.03360349	0.425628925	0.327047214	0.228571429	0.037057735
chr1|134407123|+	AGACC	ENSMUSG00000026456.18	0	0.461526087	0.468656512	0.211538462	0.108603396	0.003227968	0.406258527	0.083333333	0.103456073
chr1|134408483|+	GGACA	ENSMUSG00000026456.18	0	0.603504167	0.463502252	0.140350877	0.02324922	1.0	0.015273893	0.125	0.244635046
chr1|134410520|+	GGACC	ENSMUSG00000026456.18	0	0.445692	0.440213216	0.054545455	0.6294276	0.334749092	0.290338701	0.257142857	0.37961483
chr1|134410577|+	GGACT	ENSMUSG00000026456.18	0	0.550636	0.315023333	0.345454545	0.4125073	0.021124212	0.046395063	0.111111111	0.379580081
chr1|134410911|+	GGACC	ENSMUSG00000026456.18	0	0.368563462	0.352252566	0.192982456	0.105557226	0.665464871	0.350379739	0.257142857	0.642141879
chr1|134410997|+	GGACC	ENSMUSG00000026456.18	0	0.235875472	0.586514471	0.620689655	0.24808145	1.51e-08	0.473677376	0.382352941	0.501484394	0.988839
chr1|134411429|+	GGACA	ENSMUSG00000026456.18	0	0.899865455	0.611846473	0.672131148	0.6193037	0.176107885	0.143965947	0.421052632	0.622477829
chr1|134411505|+	AGACA	ENSMUSG00000026456.18	0	0.865578182	0.492979333	0.344262295	0.15695737	0.005085633	0.487684121	0.157894737
chr1|134411555|+	AGACC	ENSMUSG00000026456.18	0	0.567318182	0.532400557	0.37704918	0.13865623	0.014454807	0.255761749	0.102564103	0.110866196
chr1|134422963|+	AGACC	ENSMUSG00000026457.14	0	0.37985	0.560374062	0.081818182	0.046046913	0.016482961	0.086945035	0.074074074	0.21585758
chr1|134424808|+	AGACA	ENSMUSG00000026457.14	0	0.522725217	0.509294608	0.096774194	0.02880789	1.0	0.015822398	0.042553191	0.116239399
chr1|134424836|+	AGACC	ENSMUSG00000026457.14	0	0.021156034	0.544413832	0.272	0.031420745	0.000661466	0.403986352	0.031578947	0.214951128
chr1|134424894|+	AGACT	ENSMUSG00000026457.14	0	0.602784483	0.317508065	0.144	0.3090486	0.493920496	0.03577278	0.042553191	0.290132344
chr1|134424909|+	GGACA	ENSMUSG00000026457.14	0	0.579614655	0.294745706	0.256	0.28217795	0.091348488	0.13473853	0.23655914	0.32910803
chr1|134425951|+	AGACC	ENSMUSG00000026457.14	0	0.496073504	0.457442571	0.357142857	0.100182111	0.415967733	0.026792817	0.072916667	0.065095931
chr1|134426084|+	GGACT	ENSMUSG00000026457.14	0	0.171973387	0.162781706	0.165413534	0.299022163	0.019591529	0.042013824	0.102040816	0.39226675
chr1|134428086|+	GGACT	ENSMUSG00000026457.14	0	0.675721774	0.580259846	0.285714286	0.298098333	0.00349932	0.25059267	0.265306122	0.417863816
chr1|134428230|+	GGACC	ENSMUSG00000026457.14	0	0.178618462	0.328354771	0.158273381	0.36027712	1.0	0.016185107	0.176470588	0.245058626
chr1|134428259|+	AGACA	ENSMUSG00000026457.14	0	0.337160606	0.445600693	0.042553191	0.011272618	0.48025885	0.120930289	0.009433962	0.07823009
chr1|134431069|+	GGACT	ENSMUSG00000026457.14	0	0.682333333	0.185011876	0.09929078	0.475712772	0.386704101	0.06257063	0.238095238	0.673466802
chr1|134431686|+	GGACT	ENSMUSG00000026457.14	0	0.792736496	0.63313907	0.795918367	0.616094161	0.060269906	0.064638113	0.345454545	0.908256292
chr1|134432110|+	GGACA	ENSMUSG00000026457.14	0	0.634684	0.298354301	0.138888889	0.070831643	1.0	0.018619296	0.303797468	0.470290989
chr1|134432305|+	AGACT	ENSMUSG00000026457.14	0	0.28924	0.193061701	0.12037037	0.215946881	0.19079131	0.069529137	0.2	0.32623595
chr1|134432333|+	AGACA	ENSMUSG00000026457.14	0	0.720314773	0.535581814	0.4	0.5991155	0.469070647	0.27272612	0.388888889
chr1|134494785|+	GGACT	ENSMUSG00000042229.9	0	0.05	0.101548264	0.04	0.49593982	1.0	0.057388893	0.1	0.614925802
chr1|134506235|+	AGACT	ENSMUSG00000042229.9	1	0.7778	0.722361169	0.666666667	0.944795	6.47e-07	0.699042524	0.666666667
chr1|134506248|+	GGACC	ENSMUSG00000042229.9	1	0.7143	0.644009629	0.481481481	0.9127762	7.26e-06	0.61129912	0.523809524
chr1|134506411|+	AGACT	ENSMUSG00000042229.9	0	0.5556	0.501859224	0.333333333	0.7844628	0.074046719	0.099430414	0.45
chr1|134506851|+	AGACA	ENSMUSG00000042229.9	0	0.3	0.450132492	0.15625	0.19114475	1.0	0.024448306	0.130434783	0.263536632
chr1|134506999|+	AGACA	ENSMUSG00000042229.9	0	0.4167	0.416782409	0.216216216	0.06312188	1.0	0.055111514	0.0	0.079701737
chr1|134507225|+	AGACT	ENSMUSG00000042229.9	0	0.6522	0.444735187	0.275	0.73144597	3.16e-09	0.417636584	0.185185185	0.662299931
chr1|134507296|+	GGACC	ENSMUSG00000042229.9	0	0.2121	0.328239467	0.292682927	0.4016332	0.069451656	0.036544316	0.148148148	0.511365712
chr1|134507454|+	GGACT	ENSMUSG00000042229.9	0	0.7429	0.642778326	0.822222222	0.9691205	1.72e-09	0.374570939	0.733333333	0.736801624	0.9993955
chr1|134507525|+	AGACC	ENSMUSG00000042229.9	0	0.4857	0.433854734	0.326086957	0.006899321	1.0	0.062499086	0.0	0.205974922	0.90505344
chr1|134507724|+	GGACC	ENSMUSG00000042229.9	0	0.4545	0.554982025	0.239130435	0.8333475	0.403151784	0.356308913	0.413793103	0.357057691	0.9994174
chr1|134507834|+	AGACA	ENSMUSG00000042229.9	0	0.3636	0.385490516	0.065217391	0.057949733	1.0	0.034248208	0.032258065	0.102264941	0.1052621
chr1|134560468|+	GGACC	ENSMUSG00000042207.17	0	0.1944	0.595144707	0.063829787	0.27318853	1.0	0.023577637	0.269230769	0.265511423
chr1|134560512|+	AGACT	ENSMUSG00000042207.17	0	0.0667	0.189328883	0.191489362	0.10035895	0.031876166	0.017693514	0.09375	0.330369383
chr1|134587952|+	GGACC	ENSMUSG00000042207.17	0	0.1622	0.28293249	0.3	0.09688251	1.0	0.04729342	0.151515152	0.263542891
chr1|134588024|+	AGACT	ENSMUSG00000042207.17	0	0.6977	0.514382402	0.5	0.2882997	0.343766736	0.225258811	0.411764706	0.211578578
chr1|134588827|+	GGACC	ENSMUSG00000042207.17	0	0.1667	0.298879407	0.192307692	0.21772543	1.0	0.031361784	0.1	0.197221994
chr1|134588889|+	GGACA	ENSMUSG00000042207.17	0	0.5161	0.505821509	0.576923077	0.27518716	1.0	0.127782374	0.2	0.382981509
chr1|134588936|+	AGACA	ENSMUSG00000042207.17	0	0.9149	0.519256864	0.557692308	0.56719685	2.97e-05	0.644729284	0.567567568	0.199768037
chr1|134593365|+	GGACA	ENSMUSG00000042207.17	0	0.8333	0.244533603	0.115384615	0.47832698	0.452422272	0.040704414	0.027777778	0.25457862
chr1|134595844|+	GGACT	ENSMUSG00000042207.17	0	0.4286	0.317385111	0.259259259	0.6227393	0.17037238	0.010278285	0.078947368	0.379776806
chr1|134597630|+	AGACT	ENSMUSG00000042207.17	0	0.2826	0.191118843	0.196428571	0.4493645	1.0	0.040631597	0.076923077	0.477826834
chr1|134599063|+	GGACC	ENSMUSG00000042207.17	0	0.2258	0.304904079	0.052631579	0.2817327	0.440243481	0.197618206	0.052631579	0.392992288
chr1|134599105|+	GGACC	ENSMUSG00000042207.17	0	0.7674	0.332526477	0.551724138	0.48328048	0.040711637	0.628453152	0.157894737	0.27930057
chr1|134599189|+	AGACT	ENSMUSG00000042207.17	0	0.4333	0.258146731	0.431034483	0.3329765	1.0	0.036072994	0.1	0.31981042
chr1|134600682|+	GGACT	ENSMUSG00000042207.17	0	0.1522	0.101295772	0.206896552	0.18725751	1.0	0.077484253	0.125	0.446157217
chr1|134604589|+	AGACC	ENSMUSG00000042207.17	0	0.5319	0.492068338	0.372881356	0.03925886	1.0	0.068328818	0.243902439	0.061975636
chr1|134605813|+	GGACC	ENSMUSG00000042207.17	0	0.5789	0.339965959	0.06557377	0.49518496	1.0	0.081876933	0.216216216	0.250605047
chr1|134609003|+	GGACA	ENSMUSG00000042207.17	0	0.6389	0.204057397	0.157142857	0.22165403	0.853579953	0.09197615	0.057692308	0.447420895
chr1|134615971|+	AGACA	ENSMUSG00000042207.17	0	0.5333	0.427955821	0.052631579	0.02677865	1.0	0.005759556	0.071428571	0.072693326
chr1|134616242|+	AGACA	ENSMUSG00000042207.17	0	0.8676	0.5675616	0.223684211	0.21624765	0.30957748	0.263771389	0.214285714	0.046426017
chr1|134616288|+	AGACA	ENSMUSG00000042207.17	0	0.383	0.527630933	0.328947368	0.17496589	1.0	0.045719028	0.142857143	0.142599761
chr1|134617887|+	GGACT	ENSMUSG00000042207.17	1	0.5455	0.320415174	0.683544304	0.53981626	0.539199443	0.025952641	0.228070175	0.72769618
chr1|134617929|+	AGACT	ENSMUSG00000042207.17	1	0.9306	0.712748817	0.898734177	0.9121477	2.0100000000000002e-72	0.854491265	0.844827586	0.928030372
chr1|134619669|+	AGACT	ENSMUSG00000042207.17	0	0.5417	0.274188284	0.222222222	0.19326624	1.0	0.030048956	0.131147541	0.448484182
chr1|134620869|+	AGACA	ENSMUSG00000042207.17	0	0.26	0.533764231	0.135802469	0.09830751	0.673041538	0.010659186	0.032786885	0.208702624
chr1|134622081|+	AGACT	ENSMUSG00000042207.17	0	0.4444	0.369728862	0.19047619	0.1356278	1.0	0.027244843	0.078125	0.342979968
chr1|134624804|+	AGACT	ENSMUSG00000042207.17	0	0.2453	0.191643332	0.11627907	0.25270683	1.0	0.067299939	0.075757576	0.356295526
chr1|134624836|+	AGACT	ENSMUSG00000042207.17	0	0.5	0.3902899	0.23255814	0.2904239	1.0	0.053043116	0.323076923	0.314554304
chr1|134625125|+	AGACC	ENSMUSG00000042207.17	0	0.614	0.526974383	0.233333333	0.11231963	0.790462236	0.100622346	0.086956522	0.066782184
chr1|134625141|+	GGACT	ENSMUSG00000042207.17	1	0.6456	0.583876717	0.755555556	0.97478896	2.2400000000000002e-22	0.162563785	0.550724638	0.940297008
chr1|134625174|+	GGACA	ENSMUSG00000042207.17	0	0.7959	0.613835225	0.224719101	0.19764213	1.0	0.011521496	0.086956522	0.271080673
chr1|134625191|+	AGACA	ENSMUSG00000042207.17	0	0.5	0.471752188	0.04494382	0.04297761	1.0	0.025693891	0.072463768	0.087121613
chr1|134627313|+	GGACA	ENSMUSG00000042207.17	0	0.6923	0.554286608	0.455555556	0.3830954	0.002891959	0.0278929	0.26984127	0.267167658
chr1|134627353|+	GGACA	ENSMUSG00000042207.17	0	0.88	0.275982507	0.119565217	0.17517109	0.000909864	0.016123063	0.101694915	0.371113092
chr1|134628680|+	AGACT	ENSMUSG00000042207.17	0	0.5556	0.393440503	0.193548387	0.22133803	1.25e-09	0.022213563	0.197183099	0.406264931	0.3782635
chr1|134630549|+	GGACC	ENSMUSG00000042207.17	0	0.1039	0.334851538	0.113402062	0.45620537	4.13e-11	0.051474681	0.140625	0.153245881	0.9971418
chr1|134630589|+	GGACA	ENSMUSG00000042207.17	0	0.5735	0.292434559	0.418367347	0.6902067	1.2e-18	0.36382702	0.324324324	0.818080485	0.9910947
chr1|134630595|+	GGACA	ENSMUSG00000042207.17	1	0.9444	0.616402118	0.612244898	0.99413526	2.14e-10	0.833204214	0.915492958	0.957708299	0.96179914
chr1|134630667|+	AGACA	ENSMUSG00000042207.17	0	0.2879	0.397630143	0.101010101	0.07439649	1.88e-07	0.47086801	0.027027027	0.107396714	0.054674312
chr1|134630691|+	GGACT	ENSMUSG00000042207.17	0	0.5652	0.346965024	0.353535354	0.3208297	0.608268759	0.098565427	0.246575342	0.48018387	0.15686336
chr1|134631240|+	GGACT	ENSMUSG00000042207.17	1	0.7	0.254743999	0.207920792	0.54170763	2.24e-08	0.270221263	0.12	0.742993414	0.9494288
chr1|134631324|+	AGACT	ENSMUSG00000042207.17	0	0.3649	0.214532984	0.123809524	0.06401245	0.002189838	0.085433959	0.192307692	0.228812441	0.40742156
chr1|134631408|+	GGACT	ENSMUSG00000042207.17	1	0.8812	0.668766456	0.878504673	0.9910673	6.42e-07	0.622381049	0.8	0.96936059	0.99998486
chr1|134631451|+	GGACT	ENSMUSG00000042207.17	1	0.6571	0.326765235	0.5	0.89512795	1.34e-10	0.59491723	0.419753086	0.739624321	0.86281604
chr1|134632037|+	AGACT	ENSMUSG00000042207.17	0	0.6727	0.445721473	0.485294118	0.8787731	0.060785608	0.290708273	0.5	0.881136119	0.9999122
chr1|134967740|+	AGACC	ENSMUSG00000026429.9	0	0.1957	0.46942807	0.038961039	0.16136323	1.0	0.045622443	0.038461538	0.13094449
chr1|134971911|+	AGACC	ENSMUSG00000026429.9	0	0.4464	0.539496409	0.085365854	0.144993	1.0	0.023039027	0.052631579	0.139525846	0.10116125
chr1|134972159|+	GGACA	ENSMUSG00000026429.9	0	0.7037	0.316068	0.120481928	0.17397179	0.000102391	0.114206467	0.226415094	0.214707211	0.030420022
chr1|134972176|+	AGACA	ENSMUSG00000026429.9	0	0.8214	0.453718123	0.072289157	0.15853603	1.0	0.032395679	0.051724138	0.120615721	0.10505478
chr1|134974040|+	AGACC	ENSMUSG00000026429.9	0	0.7234	0.498322156	0.047619048	0.16251144	1.0	0.194693886	0.035087719	0.329660892	0.006673118
chr1|135146881|+	GGACC	ENSMUSG00000026426.10	0	0.3529	0.297083904	0.107142857	0.35576877	1.0	0.204808111	0.090909091	0.208753824
chr1|135146944|+	GGACC	ENSMUSG00000026426.10	0	0.8571	0.359642279	0.035714286	0.1731701	1.0	0.085980943	0.136363636	0.456726313
chr1|135147005|+	GGACT	ENSMUSG00000026426.10	1	0.6957	0.346963531	0.428571429	0.94566524	0.006712814	0.318304307	0.571428571
chr1|135147076|+	AGACC	ENSMUSG00000026426.10	0	0.4091	0.481330841	0.392857143	0.14101505	0.006536365	0.376638613	0.136363636	0.054828819
chr1|135152475|+	GGACA	ENSMUSG00000026426.10	0	0.5455	0.575701206	0.28125	0.49122983	0.215207933	0.040835986	0.227272727
chr1|135152489|+	GGACA	ENSMUSG00000026426.10	0	0.3158	0.222503191	0.21875	0.030343985	0.331265653	0.216006365	0.043478261	0.276460201
chr1|135152799|+	GGACA	ENSMUSG00000026426.10	0	0.7917	0.225798672	0.40625	0.23101571	2.04e-05	0.607088729	0.181818182
chr1|135154243|+	AGACA	ENSMUSG00000026426.10	0	0.75	0.55863351	0.029411765	0.033283997	1.0	0.062499086	0.08
chr1|135154432|+	AGACC	ENSMUSG00000026426.10	0	0.2917	0.52745288	0.083333333	0.1759765	1.0	0.040684047	0.074074074	0.187942073
chr1|135154732|+	GGACC	ENSMUSG00000026426.10	0	0.033	0.33458646	0.567567568	0.41941482	0.059006127	0.715378401	0.035714286
chr1|135154774|+	GGACA	ENSMUSG00000026426.10	0	0.483963889	0.228943668	0.236842105	0.2895167	1.0	0.063262926	0.137931034	0.250706524
chr1|135155272|+	AGACT	ENSMUSG00000026426.10	0	0.204581081	0.187599092	0.076923077	0.31817093	0.62234814	0.017821991	0.066666667	0.194202617
chr1|135155297|+	GGACC	ENSMUSG00000026426.10	0	0.315286486	0.533996156	0.076923077	0.24491361	1.0	0.2863426	0.222222222	0.278961986
chr1|135155664|+	AGACT	ENSMUSG00000026426.10	0	0.031728261	0.187444156	0.020408163	0.23751569	0.178576484	0.079660927	0.028571429	0.106082059
chr1|135155703|+	GGACC	ENSMUSG00000026426.10	0	0.33535	0.328906435	0.098039216	0.21436259	1.0	0.005159395	0.216216216	0.342958599
chr1|135155781|+	AGACT	ENSMUSG00000026426.10	0	0.590917647	0.407661336	0.074074074	0.18317239	0.016851112	0.202383666	0.052631579	0.491859078
chr1|135155844|+	GGACC	ENSMUSG00000026426.10	0	0.84844902	0.505789902	0.055555556	0.20263772	1.0	0.167989345	0.135135135	0.155787453
chr1|135155930|+	GGACC	ENSMUSG00000026426.10	0	0.916354902	0.518097104	0.166666667	0.23444876	1.18e-06	0.505988025	0.432432432	0.353351742
chr1|135253662|-	GGACC	ENSMUSG00000003051.13	0	0.435831884	0.446774165	0.101351351	0.320076314	1.0	0.045958698	0.044247788	0.351061106
chr1|135253689|-	GGACC	ENSMUSG00000003051.13	1	0.546130435	0.322973135	0.222972973	0.462824754	1.3e-05	0.288811998	0.103773585	0.290108845
chr1|135253718|-	AGACT	ENSMUSG00000003051.13	0	0.694992754	0.625820773	0.635135135	0.666395796	0.000300041	0.156908051	0.419642857	0.833221406
chr1|135253875|-	GGACT	ENSMUSG00000003051.13	1	0.971638298	0.6686276	0.927631579	0.987235748	3.55e-46	0.933184695	0.974137931	0.987920046
chr1|135253903|-	GGACA	ENSMUSG00000003051.13	0	0.858608511	0.275941048	0.276315789	0.459058932	1.0	0.022457896	0.102564103	0.415318847
chr1|135253921|-	AGACT	ENSMUSG00000003051.13	1	0.918834286	0.629444971	0.61589404	0.976349364	8.84e-28	0.754136548	0.715517241	0.937170774
chr1|135253934|-	AGACT	ENSMUSG00000003051.13	1	0.894821429	0.722174812	0.741721854	0.989182389	5.9e-41	0.718004854	0.739130435	0.980335534
chr1|135253977|-	AGACC	ENSMUSG00000003051.13	0	0.593332374	0.541314263	0.135135135	0.150623709	1.84e-07	0.090252354	0.097345133	0.325540438
chr1|135253989|-	GGACT	ENSMUSG00000003051.13	1	0.960304348	0.669104814	0.979591837	0.994046664	8.270000000000001e-26	0.956871609	0.944954128	0.983222514
chr1|135254199|-	GGACA	ENSMUSG00000003051.13	0	0.536398507	0.275155813	0.118881119	0.510204991	6.69e-08	0.432979875	0.103773585	0.369470537
chr1|135254244|-	GGACC	ENSMUSG00000003051.13	1	0.510445865	0.638789676	0.241134752	0.48505266	0.018431501	0.447573743	0.276190476	0.64004457
chr1|135254251|-	GGACC	ENSMUSG00000003051.13	1	0.309675	0.477763752	0.214285714	0.523139126	0.001457606	0.229460364	0.14893617	0.19972004
chr1|135255083|-	AGACA	ENSMUSG00000003051.13	0	0.282886207	0.407261482	0.081300813	0.132980783	0.340054723	0.041809497	0.03125	0.22784438
chr1|135256003|-	GGACT	ENSMUSG00000003051.13	0	0.824333913	0.654540921	0.157024793	0.491029336	0.444770831	0.059841234	0.276595745	0.612877578
chr1|135256262|-	GGACC	ENSMUSG00000003051.13	0	0.181603738	0.315729144	0.151785714	0.143592841	1.0	0.055877793	0.02247191	0.269099995
chr1|135256268|-	GGACC	ENSMUSG00000003051.13	0	0.051491589	0.290035274	0.035714286	0.19196231	1.0	0.037833064	0.034090909	0.309374914
chr1|135256320|-	GGACC	ENSMUSG00000003051.13	0	0.289236538	0.312145708	0.036697248	0.265791208	0.076440059	0.291942217	0.011363636	0.243875116
chr1|135257009|-	GGACC	ENSMUSG00000003051.13	0	0.617021875	0.575620355	0.148514851	0.47077726	0.509470629	0.142204097	0.151898734	0.486181319
chr1|135257033|-	AGACC	ENSMUSG00000003051.13	0	0.38964375	0.521545116	0.138613861	0.123543105	1.0	0.02552474	0.048192771	0.079025291
chr1|135257044|-	GGACC	ENSMUSG00000003051.13	0	0.200369792	0.455094203	0.277227723	0.419916958	0.12173952	0.309140236	0.181818182	0.347484224
chr1|135257181|-	AGACC	ENSMUSG00000003051.13	0	0.338709677	0.567714971	0.072164948	0.222425405	0.045961191	0.171289764	0.189873418	0.178149566
chr1|135257211|-	GGACT	ENSMUSG00000003051.13	0	0.408173626	0.211788041	0.178947368	0.275757593	0.000325826	0.521065887	0.184210526	0.411264509
chr1|135257256|-	GGACT	ENSMUSG00000003051.13	0	0.5366	0.324170584	0.471698113	0.6397195	0.010735651	0.573738805	0.285714286	0.5286659
chr1|135257261|-	GGACA	ENSMUSG00000003051.13	0	0.4865	0.248803263	0.094339623	0.17980473	1.0	0.046698704	0.071428571	0.450602591
chr1|135257277|-	AGACA	ENSMUSG00000003051.13	0	0.5	0.427399709	0.018867925	0.017763758	1.0	0.038995562	0.093023256	0.096299589
chr1|135257661|-	AGACT	ENSMUSG00000003051.13	0	0.483805682	0.388238455	0.043478261	0.158019799	0.664522494	0.01791719	0.109589041	0.140791047
chr1|135257706|-	AGACC	ENSMUSG00000003051.13	0	0.499905882	0.546234625	0.06741573	0.053103373	0.282573258	0.069975423	0.214285714	0.132164247
chr1|135301550|-	GGACT	ENSMUSG00000062580.9	0	0.7647	0.638569759	0.386666667	0.5961023	1.0	0.185910191	0.558139535	0.688248873	0.9952886
chr1|135301569|-	AGACA	ENSMUSG00000062580.9	0	0.6458	0.556437566	0.102272727	0.15029307	1.0	0.04103549	0.303030303	0.320703655	0.7717981
chr1|135301605|-	GGACT	ENSMUSG00000062580.9	0	0.6528	0.530984169	0.438202247	0.4081769	0.278317738	0.298753959	0.384615385	0.697462916	0.99915034
chr1|135301650|-	GGACC	ENSMUSG00000062580.9	0	0.3797	0.300981845	0.290909091	0.5755396	3.83e-07	0.353138734	0.085365854	0.483604878	0.8432112
chr1|135301764|-	AGACT	ENSMUSG00000062580.9	0	0.8947	0.722759978	0.783251232	0.90985763	4.28e-09	0.634135575	0.75177305	0.973867536	0.9999527
chr1|135301794|-	AGACA	ENSMUSG00000062580.9	0	0.6645	0.549305877	0.50990099	0.8240942	1.0800000000000001e-64	0.188305457	0.362416107	0.912745595	0.9995298
chr1|135301823|-	GGACA	ENSMUSG00000062580.9	1	0.3942	0.237410478	0.23880597	0.047465622	2.4e-08	0.694224178	0.036231884	0.401772022	0.031009095
chr1|135301883|-	GGACT	ENSMUSG00000062580.9	1	0.8235	0.638507183	0.545	0.92904013	8.34e-11	0.224606761	0.675862069	0.942060113	0.9998532
chr1|135301915|-	GGACT	ENSMUSG00000062580.9	1	0.2917	0.101295772	0.15920398	0.34956065	0.016389384	0.266032719	0.155405405	0.575551927	0.84870183
chr1|135301936|-	AGACT	ENSMUSG00000062580.9	0	0.5182	0.270834114	0.129353234	0.054633867	1.0	0.02111506	0.114864865	0.369565934	0.049113467
chr1|135304535|-	GGACC	ENSMUSG00000062580.9	0	0.2143	0.290628912	0.123076923	0.17899887	1.0	0.05963447	0.042553191	0.146354467	0.006673118
chr1|135306144|-	AGACC	ENSMUSG00000062580.9	0	0.927	0.474878429	0.097435897	0.016196799	1.0	0.068443367	0.076388889	0.12808153	0.053987917
chr1|135306194|-	GGACT	ENSMUSG00000062580.9	0	0.1298	0.203191006	0.061538462	0.17946917	1.0	0.037009603	0.15	0.512147427	0.46346074
chr1|135309183|-	AGACT	ENSMUSG00000062580.9	0	0.4105	0.379082598	0.119170984	0.048912443	1.0	0.050679679	0.15942029	0.259581119	0.016741265
chr1|135384497|-	GGACA	ENSMUSG00000041879.13	0	0.545305263	0.610003422	0.268292683	0.53098214	0.189345755	0.163282448	0.586206897	0.600336492
chr1|135384708|-	AGACA	ENSMUSG00000041879.13	0	0.628578378	0.399209555	0.2	0.076777674	1.0	0.043665874	0.117647059	0.104893468	0.13881715
chr1|135384977|-	GGACA	ENSMUSG00000041879.13	0	0.6074	0.58542601	0.375	0.5841053	0.009342153	0.432711755	0.225806452	0.266772211
chr1|135385245|-	GGACA	ENSMUSG00000041879.13	0	0.8578	0.614811476	0.435897436	0.9924377	0.003324198	0.889002267	0.939393939
chr1|135385380|-	AGACT	ENSMUSG00000041879.13	0	0.6228	0.41745796	0.461538462	0.7464403	8.44e-07	0.146625539	0.272727273	0.591649055
chr1|135385463|-	AGACT	ENSMUSG00000041879.13	0	0.148166667	0.196756521	0.210526316	0.08168026	0.259879392	0.014496176	0.125	0.214918137
chr1|135386295|-	GGACC	ENSMUSG00000041879.13	0	0.40515625	0.451514617	0.081081081	0.2931456	1.0	0.11682699	0.233333333
chr1|135388599|-	GGACC	ENSMUSG00000041879.13	0	0.19791	0.554744094	0.323529412	0.27615175	0.367889076	0.038692371	0.148148148	0.367864549
chr1|135389329|-	AGACA	ENSMUSG00000041879.13	0	0.33274	0.508883481	0.181818182	0.07377376	1.0	0.008155832	0.076923077	0.454276174
chr1|135389373|-	GGACC	ENSMUSG00000041879.13	0	0.4667	0.383937854	0.484848485	0.43269053	0.418857759	0.023772209	0.230769231	0.462540001
chr1|135389504|-	GGACT	ENSMUSG00000041879.13	1	0.181034483	0.243385698	0.1875	0.75631	0.002927988	0.061429018	0.12
chr1|135391520|-	AGACA	ENSMUSG00000041879.13	0	0.217592593	0.374558815	0.0	0.000523365	1.0	0.077082956	0.0
chr1|135391616|-	GGACA	ENSMUSG00000041879.13	0	0.110407407	0.602202538	0.344827586	0.10810201	0.213774785	0.074712521	0.047619048
chr1|135745279|+	GGACA	ENSMUSG00000026421.14	0	0.2105	0.198055517	0.090909091	0.06588151	0.74836279	0.387460515	0.027027027	0.358432412
chr1|135745393|+	AGACA	ENSMUSG00000026421.14	0	0.6562	0.543146846	0.0	0.042677272	1.0	0.084186334	0.026315789	0.118200958
chr1|135750631|+	AGACA	ENSMUSG00000026421.14	0	0.941560345	0.557802471	0.033333333	0.2367518	0.274924125	0.045107352	0.048780488	0.076758392
chr1|135751086|+	GGACA	ENSMUSG00000026421.14	0	0.798377586	0.297549939	0.266666667	0.2838847	1.0	0.127197126	0.081081081	0.142783761
chr1|135751188|+	GGACA	ENSMUSG00000026421.14	0	0.747033898	0.57627735	0.508196721	0.29532352	0.022449755	0.492847648	0.388888889	0.197058499
chr1|135751244|+	GGACT	ENSMUSG00000026421.14	1	0.803415254	0.659035001	0.770491803	0.97068566	2.86e-15	0.867923468	0.738095238	0.939244449
chr1|135751344|+	AGACA	ENSMUSG00000026421.14	0	0.230593333	0.462487394	0.095238095	0.03313329	2.61e-05	0.249627914	0.068181818	0.194765389
chr1|135751372|+	AGACC	ENSMUSG00000026421.14	0	0.815953333	0.545677603	0.365079365	0.26105258	1.0	0.209757961	0.136363636	0.15072073
chr1|135751442|+	GGACA	ENSMUSG00000026421.14	0	0.110816949	0.534455914	0.129032258	0.46290857	0.173267242	0.026140684	0.093023256	0.211545184
chr1|135751466|+	AGACC	ENSMUSG00000026421.14	0	0.355962712	0.574502189	0.338709677	0.12919717	0.478754266	0.101429756	0.045454545	0.087328479
chr1|135751487|+	AGACC	ENSMUSG00000026421.14	0	0.27851	0.472384781	0.095238095	0.35778388	0.324266092	0.209954567	0.044444444	0.211466759
chr1|135751507|+	GGACC	ENSMUSG00000026421.14	0	0.222705	0.535090341	0.19047619	0.38545913	0.737106937	0.13743873	0.022222222	0.428502142
chr1|135751732|+	GGACC	ENSMUSG00000026421.14	0	0.386820968	0.333320802	0.092307692	0.2796932	1.0	0.054725051	0.217391304	0.105291925
chr1|135751898|+	AGACA	ENSMUSG00000026421.14	0	0.920689655	0.560195682	0.868852459	0.8927277	1.49e-29	0.152517695	0.87804878	0.318500251
chr1|135751994|+	AGACT	ENSMUSG00000026421.14	0	0.788706897	0.670790649	0.442622951	0.2165339	1.0	0.102559501	0.255319149	0.291699141
chr1|135752000|+	AGACC	ENSMUSG00000026421.14	0	0.667586207	0.395641066	0.295081967	0.281542	1.0	0.081925094	0.0	0.065277085
chr1|135752140|+	GGACA	ENSMUSG00000026421.14	0	0.886506667	0.275552756	0.206349206	0.22407937	1.0	0.103619357	0.086956522	0.462257951
chr1|135766398|+	GGACA	ENSMUSG00000041801.5	0	0.9344	0.602588599	0.191011236	0.48745266	0.002743289	0.407881768	0.171875	0.663052619
chr1|135766713|+	AGACC	ENSMUSG00000041801.5	0	0.5556	0.559834171	0.102040816	0.101929024	1.0	0.093486794	0.08	0.11688827
chr1|135766778|+	AGACT	ENSMUSG00000041801.5	1	0.8136	0.718413414	0.464646465	0.85289544	1.56e-23	0.174922984	0.441558442	0.853676379	0.96534616
chr1|135766805|+	GGACT	ENSMUSG00000041801.5	0	0.9775	0.603854113	0.717171717	0.99497163	1.7799999999999998e-61	0.967814618	0.87012987	0.956751466	0.9999931
chr1|135766811|+	GGACC	ENSMUSG00000041801.5	0	0.6721	0.612530563	0.171717172	0.3784172	0.457136763	0.086359881	0.2	0.30249092	0.3120401
chr1|135766885|+	AGACA	ENSMUSG00000041801.5	0	0.5645	0.536896002	0.09	0.03633982	1.0	0.1244426	0.038461538	0.137186944	0.009102779
chr1|135768504|+	GGACC	ENSMUSG00000041801.5	0	0.8529	0.591315025	0.435643564	0.122747265	3.36e-100	0.065317485	0.102564103	0.712683201	0.01525155
chr1|135768635|+	GGACA	ENSMUSG00000041801.5	0	0.7471	0.613601353	0.669811321	0.97786963	7.7e-26	0.461085926	0.74025974	0.892546713	0.99998915
chr1|135768643|+	AGACT	ENSMUSG00000041801.5	1	0.9677	0.709744125	0.943925234	0.9984883	2.97e-13	0.703065	0.777777778	0.956243157	0.9999994
chr1|135768665|+	AGACT	ENSMUSG00000041801.5	1	0.963	0.714001609	0.392523364	0.36154312	1.4300000000000001e-31	0.060600163	0.337349398	0.539099634	0.9996747
chr1|135768744|+	AGACT	ENSMUSG00000041801.5	1	0.914	0.723081933	0.770642202	0.96780455	1.3199999999999999e-45	0.524888568	0.841463415	0.980221808	0.99997556
chr1|135768770|+	AGACA	ENSMUSG00000041801.5	1	0.6133	0.470972935	0.181818182	0.5055531	6.07e-05	0.440922123	0.1375	0.57233876	0.9991541
chr1|135768874|+	GGACA	ENSMUSG00000041801.5	0	0.9688	0.613947679	0.609090909	0.9913269	3.37e-12	0.754482306	0.805194805	0.924030185	0.92790073
chr1|135768885|+	GGACT	ENSMUSG00000041801.5	1	0.9785	0.658661765	0.936363636	0.9905082	9.489999999999999e-42	0.958388103	0.963855422	0.993112385	0.99998134
chr1|135768964|+	GGACC	ENSMUSG00000041801.5	0	0.3649	0.557792807	0.100917431	0.3571492	3.43e-35	0.027432681	0.207317073	0.324838877	0.35770136
chr1|136019745|+	GGACT	ENSMUSG00000026411.17	0	0.175	0.101295772	0.06779661	0.59406745	0.791111046	0.128388324	0.051282051	0.59660989
chr1|136027466|+	GGACC	ENSMUSG00000026411.17	0	0.1875	0.291019773	0.0625	0.26326954	1.0	0.266556536	0.075	0.187501073
chr1|136034108|+	GGACC	ENSMUSG00000026411.17	0	0.5833	0.467317049	0.060606061	0.18420024	1.0	0.09499921	0.195652174	0.428276151
chr1|136034244|+	AGACC	ENSMUSG00000026411.17	1	0.3571	0.561831021	0.115942029	0.10415987	0.079807026	0.034306566	0.06122449	0.46978125
chr1|136034435|+	AGACA	ENSMUSG00000026411.17	0	0.5179	0.534301163	0.338235294	0.7123062	3.88e-11	0.316761019	0.442307692	0.841854513
chr1|136034871|+	GGACC	ENSMUSG00000026411.17	0	0.2609	0.590046397	0.408450704	0.89286137	0.000164366	0.43133725	0.529411765	0.77246213	0.9999771
chr1|136034896|+	GGACC	ENSMUSG00000026411.17	0	0.3333	0.320216344	0.154929577	0.17459269	0.053473723	0.133005008	0.055555556	0.146399662	0.006954421
chr1|138853573|-	AGACA	ENSMUSG00000079283.2	0	0.087	0.349875343	0.0	0.1327111	1.0	0.145695575	0.130434783	0.46023035	0.011978738
chr1|138853649|-	GGACC	ENSMUSG00000079283.2	0	0.3182	0.269488883	0.0	0.14422683	1.0	0.101714961	0.0	0.300906777	0.016441213
chr1|143608074|-	AGACT	ENSMUSG00000026361.9	0	0.3	0.198495488	0.096774194	0.030213809	0.622379732	0.082156029	0.166666667
chr1|143608385|-	AGACC	ENSMUSG00000026361.9	0	0.2	0.493608866	0.307692308	0.35161155	0.390002377	0.151536509	0.136363636
chr1|143608407|-	GGACA	ENSMUSG00000026361.9	0	0.4706	0.255906512	0.423076923	0.72851187	0.73026255	0.388251282	0.380952381
chr1|143608455|-	AGACT	ENSMUSG00000026361.9	0	0.3684	0.230004951	0.653846154	0.34874156	1.0	0.418757212	0.238095238
chr1|143609404|-	AGACC	ENSMUSG00000026361.9	0	0.0952	0.471853288	0.44	0.03120811	1.0	0.015362904	0.142857143
chr1|143617281|-	AGACT	ENSMUSG00000026361.9	0	0.1765	0.188502805	0.153846154	0.46298322	0.027466874	0.266012558	0.047619048
chr1|143627519|-	AGACC	ENSMUSG00000026361.9	0	0.35	0.485838446	0.291666667	0.21238539	1.0	0.04955714	0.05
chr1|143627867|-	AGACC	ENSMUSG00000026361.9	0	0.3125	0.367154066	0.083333333	0.062281143	1.0	0.015023209	0.1
chr1|143739650|+	GGACC	ENSMUSG00000018196.18	0	0.45	0.336079369	0.176470588	0.30376393	0.024531353	0.108950425	0.045454545
chr1|143746553|+	GGACA	ENSMUSG00000018196.18	0	0.2593	0.275547506	0.179487179	0.24034294	0.477179133	0.065676368	0.333333333		0.962302
chr1|143746632|+	AGACA	ENSMUSG00000018196.18	0	0.5385	0.539910539	0.307692308	0.20625491	0.000295443	0.399996583	0.185185185		0.75739634
chr1|143777397|+	GGACC	ENSMUSG00000018189.12	0	0.226994118	0.432561549	0.136986301	0.292112817	0.25586816	0.26651646	0.186440678	0.489659965
chr1|143786200|+	GGACT	ENSMUSG00000018189.12	0	0.57885	0.340083457	0.584415584	0.425959301	1.0	0.018203368	0.228571429	0.402383879
chr1|143786207|+	AGACT	ENSMUSG00000018189.12	0	0.139125	0.195020319	0.090909091	0.008398945	0.129349482	0.022891454	0.073529412	0.359396227
chr1|143794357|+	AGACA	ENSMUSG00000018189.12	0	0.208769863	0.484379358	0.128205128	0.017423881	0.840777296	0.070835597	0.042857143	0.172883078
chr1|143794707|+	AGACA	ENSMUSG00000018189.12	0	0.533194595	0.520893619	0.1875	0.209155322	0.027028845	0.14070407	0.083333333	0.382675484
chr1|143798480|+	AGACA	ENSMUSG00000018189.12	0	0.385557692	0.50259926	0.104651163	0.0134858	0.445418615	0.031232875	0.051948052	0.102361314
chr1|143802191|+	AGACC	ENSMUSG00000018189.12	0	0.35345	0.409958619	0.057471264	0.20692498	0.003148658	0.087542119	0.051282051	0.231374696
chr1|143806775|+	GGACA	ENSMUSG00000018189.12	0	0.596565	0.605253459	0.606741573	0.776641603	1.89e-06	0.451014921	0.632352941	0.748908877
chr1|143806801|+	GGACA	ENSMUSG00000018189.12	0	0.57261	0.603345071	0.449438202	0.538286491	0.68310553	0.10750412	0.4375	0.563435912
chr1|150443359|+	AGACA	ENSMUSG00000006005.18	0	0.5714	0.478362479	0.0	0.021080125	0.249590444	0.121189565	0.047619048		0.074605405
chr1|150444417|+	AGACA	ENSMUSG00000006005.18	0	0.6875	0.49023002	0.0	0.03472351	0.886521577	0.047635379	0.043478261		0.013097619
chr1|150444428|+	AGACA	ENSMUSG00000006005.18	0	0.7727	0.575737741	0.0	0.071601585	0.165134567	0.049541622	0.136363636		0.14821823
chr1|150449182|+	AGACT	ENSMUSG00000006005.18	0	0.2857	0.197237598	0.0	0.23744902	0.516689733	0.072657693	0.043478261		0.008624244
chr1|150449189|+	AGACA	ENSMUSG00000006005.18	0	0.5333	0.513836765	0.0	0.033981025	0.700946722	0.143928802	0.130434783	0.058360826	0.093599066
chr1|150449200|+	AGACA	ENSMUSG00000006005.18	0	0.9	0.549799726	0.0	0.15493411	1.0	0.147384912	0.130434783		0.008183737
chr1|151349426|+	GGACT	ENSMUSG00000023150.14	0	0.5714	0.327166342	0.368421053	0.70140743	0.424232061	0.386214749	0.36	0.780739367
chr1|151349482|+	AGACA	ENSMUSG00000023150.14	0	0.7879	0.53387373	0.052631579	0.11831287	3.63e-06	0.881553311	0.12
chr1|151351891|+	GGACC	ENSMUSG00000023150.14	0	0.1875	0.319978226	0.642857143	0.30187893	0.069312423	0.373671272	0.074074074
chr1|151353998|+	AGACT	ENSMUSG00000023150.14	0	0.7826	0.603055273	0.285714286	0.5442182	1.0	0.088868749	0.448275862	0.497398585
chr1|151354086|+	AGACT	ENSMUSG00000023150.14	0	0.6552	0.460887054	0.285714286	0.13138232	1.0	0.070967305	0.178571429	0.233118147
chr1|151354733|+	AGACA	ENSMUSG00000023150.14	0	0.8857	0.585505602	0.3	0.3755567	0.614626001	0.018135854	0.259259259	0.173327416
chr1|151356187|+	GGACA	ENSMUSG00000023150.14	0	0.679234884	0.603307269	0.125	0.11285967	1.0	0.040244602	0.304347826
chr1|151359744|+	AGACT	ENSMUSG00000023150.14	0	0.25	0.189756607	0.090909091	0.17523961	0.71825569	0.023293862	0.068965517	0.125011474
chr1|151359982|+	GGACA	ENSMUSG00000023150.14	0	0.6154	0.517027584	0.068181818	0.300279	0.447609689	0.102778954	0.307692308	0.233487889
chr1|151360136|+	GGACT	ENSMUSG00000023150.14	0	0.5455	0.309990066	0.068181818	0.1008397	0.009025865	0.145766498	0.206896552	0.275401682
chr1|151360143|+	GGACA	ENSMUSG00000023150.14	0	0.72	0.595136763	0.454545455	0.42951202	0.130099338	0.358321077	0.655172414	0.453851432
chr1|151360933|+	GGACA	ENSMUSG00000023150.14	0	0.731842857	0.592356407	0.02173913	0.01865251	1.0	0.052803613	0.222222222	0.443879753
chr1|151360963|+	GGACA	ENSMUSG00000023150.14	0	0.220238095	0.260694265	0.130434783	0.124428466	0.737460309	0.011280451	0.1	0.239673898
chr1|151361018|+	GGACC	ENSMUSG00000023150.14	0	0.355354545	0.300533858	0.166666667	0.07793033	1.0	0.075245043	0.133333333	0.128703833
chr1|151361249|+	GGACA	ENSMUSG00000023150.14	0	0.359647826	0.289682273	0.16	0.1982871	0.343744581	0.108552515	0.25	0.293954432
chr1|151361577|+	GGACT	ENSMUSG00000023150.14	0	0.603732	0.495362685	0.245283019	0.40896583	0.009043889	0.088903058	0.194444444	0.498995006
chr1|151363570|+	AGACA	ENSMUSG00000023150.14	0	0.55382963	0.552348996	0.109090909	0.06480135	0.345869561	0.039632725	0.078947368	0.107248314
chr1|151364031|+	AGACT	ENSMUSG00000023150.14	0	0.61904918	0.421106621	0.258064516	0.26414996	0.452203842	0.168541518	0.139534884	0.13718915
chr1|151469577|-	AGACT	ENSMUSG00000026484.13	0	0.567567568	0.411229744	0.380952381	0.13785492	0.624320696	0.041586807	0.193548387	0.204969481
chr1|151469839|-	AGACA	ENSMUSG00000026484.13	0	0.876713514	0.556962394	0.238095238	0.06048075	1.0	0.055852528	0.133333333
chr1|151469899|-	AGACT	ENSMUSG00000026484.13	0	0.464864865	0.396883764	0.19047619	0.28280258	1.0	0.037968002	0.2	0.4615511
chr1|151469951|-	AGACA	ENSMUSG00000026484.13	0	0.150972222	0.362720068	0.195121951	0.049725283	0.523103372	0.099226054	0.066666667		0.0088153
chr1|151470028|-	AGACT	ENSMUSG00000026484.13	0	0.1746	0.185639053	0.2	0.03608104	1.0	0.029769585	0.2	0.162729308
chr1|151470048|-	AGACT	ENSMUSG00000026484.13	0	0.1907	0.282720341	0.225	0.23617992	1.0	0.02583078	0.066666667	0.43688795	0.01827405
chr1|151470140|-	GGACA	ENSMUSG00000026484.13	0	0.656342857	0.465763676	0.175	0.4326881	0.641815331	0.03333936	0.133333333	0.309818357
chr1|151470725|-	AGACC	ENSMUSG00000026484.13	0	0.445051282	0.555416239	0.046511628	0.058931552	0.041162727	0.113141189	0.0625	0.035583038
chr1|151470805|-	AGACA	ENSMUSG00000026484.13	0	0.602876316	0.462320261	0.119047619	0.02391057	1.0	0.019617235	0.1875	0.032502215
chr1|151470983|-	AGACA	ENSMUSG00000026484.13	0	0.478444737	0.527921918	0.095238095	0.17883883	1.0	0.016342918	0.15625	0.178770602
chr1|151471052|-	AGACT	ENSMUSG00000026484.13	0	0.413089189	0.276595767	0.195121951	0.09487434	0.015379055	0.046632818	0.064516129	0.224150956
chr1|151471134|-	GGACT	ENSMUSG00000026484.13	0	0.1775	0.126563886	0.075	0.19882233	1.0	0.029653055	0.103448276	0.608071685
chr1|151471153|-	AGACA	ENSMUSG00000026484.13	0	0.735280556	0.494734557	0.15	0.4209504	1.0	0.247059606	0.103448276
chr1|151471194|-	AGACT	ENSMUSG00000026484.13	0	0.056397143	0.311127464	0.102564103	0.09031203	1.0	0.034067536	0.24137931
chr1|151471232|-	GGACA	ENSMUSG00000026484.13	1	0.84355	0.527229164	0.418604651	0.9749265	3.68e-08	0.772012234	0.612903226
chr1|151471292|-	AGACT	ENSMUSG00000026484.13	0	0.8588	0.723328837	0.829787234	0.9843339	1.67e-08	0.440383494	0.857142857	0.936983705
chr1|151471798|-	AGACT	ENSMUSG00000026484.13	0	0.223816667	0.192023363	0.065217391	0.29709512	1.0	0.057904463	0.0	0.224413887
chr1|151473075|-	AGACA	ENSMUSG00000026484.13	0	0.323083333	0.37309301	0.043478261	0.007678366	1.0	0.038070512	0.054054054	0.061056755
chr1|151473219|-	GGACC	ENSMUSG00000026484.13	0	0.349390244	0.512900794	0.25	0.847161	1.0	0.096382241	0.34375	0.650197625
chr1|151476295|-	AGACC	ENSMUSG00000026484.13	0	0.2692	0.498504501	0.075	0.101036154	0.282900791	0.025634476	0.125	0.067222193
chr1|151478604|-	AGACA	ENSMUSG00000026484.13	0	0.4737	0.49906775	0.105263158	0.021566177	1.0	0.06695157	0.032258065
chr1|152370922|-	GGACA	ENSMUSG00000014980.14	0	0.2083	0.375272927	0.256410256	0.7957011	0.002799148	0.083370271	0.259259259	0.797409534	0.99419916
chr1|152370970|-	AGACA	ENSMUSG00000014980.14	0	0.8333	0.571871454	0.179487179	0.016345823	0.730689143	0.377060694	0.166666667	0.02501657	0.23076671
chr1|152371058|-	AGACA	ENSMUSG00000014980.14	0	0.6667	0.569611123	0.210526316	0.6075359	0.052390834	0.252600076	0.387096774	0.365034044	0.74876
chr1|152371760|-	AGACC	ENSMUSG00000014980.14	0	0.3043	0.50569619	0.131578947	0.16919056	1.0	0.032847914	0.064516129	0.22816211
chr1|152766657|+	GGACC	ENSMUSG00000008475.13	0	0.3235	0.401859966	0.239130435	0.1276614	0.895635375	0.031462933	0.148148148	0.455604255
chr1|152766851|+	GGACT	ENSMUSG00000008475.13	0	0.5882	0.318152207	0.245098039	0.7011094	0.074804398	0.044642041	0.257575758	0.692028701
chr1|152771442|+	GGACA	ENSMUSG00000008475.13	0	0.7733	0.610979633	0.155339806	0.49487454	0.073493726	0.13015252	0.428571429	0.602577984
chr1|152771457|+	GGACC	ENSMUSG00000008475.13	0	0.1389	0.530141452	0.278846154	0.39576584	1.0	0.032387865	0.147058824	0.470018089
chr1|152774337|+	GGACA	ENSMUSG00000008475.13	0	0.2899	0.274882832	0.154545455	0.1646186	0.000777705	0.067138991	0.088235294	0.430860966	0.010284966
chr1|152774373|+	AGACC	ENSMUSG00000008475.13	1	0.5513	0.445139191	0.272727273	0.20959178	1.0	0.063909722	0.191780822	0.183449343	0.3450041
chr1|152774740|+	AGACT	ENSMUSG00000008475.13	0	0.646434043	0.384374202	0.362745098	0.8139334	0.001326007	0.102359528	0.275362319	0.74342066
chr1|152774769|+	GGACC	ENSMUSG00000008475.13	0	0.17609375	0.334394397	0.537735849	0.32126176	0.01559667	0.196422168	0.233333333	0.271349788
chr1|152775067|+	AGACA	ENSMUSG00000008475.13	0	0.840771717	0.561676734	0.117117117	0.214921	0.3915439	0.079286699	0.166666667	0.242281243
chr1|152775231|+	AGACA	ENSMUSG00000008475.13	0	0.965145098	0.571227607	0.98245614	0.99935216	1.61e-75	0.654748174	0.96	0.871775806
chr1|152775312|+	GGACA	ENSMUSG00000008475.13	0	0.776031373	0.615082126	0.315789474	0.41194922	0.14570761	0.081327204	0.517857143	0.428116709
chr1|153219177|-	GGACA	ENSMUSG00000026478.14	0	0.745096923	0.327291187	0.25	0.672434	0.020564129	0.135209406	0.357142857	0.657707036
chr1|153220208|-	AGACC	ENSMUSG00000026478.14	0	0.2647	0.424824535	0.4	0.18337211	1.0	0.139850067	0.071428571	0.034669034
chr1|153220734|-	GGACT	ENSMUSG00000026478.14	0	0.3548	0.207420685	0.263157895	0.45641166	0.453577431	0.05603364	0.208333333
chr1|153220936|-	GGACA	ENSMUSG00000026478.14	1	0.3182	0.298935698	0.303030303	0.510815	0.37563785	0.072496029	0.083333333	0.325193673
chr1|153220960|-	AGACA	ENSMUSG00000026478.14	0	0.1154	0.342572384	0.088235294	0.030622935	1.0	0.165800533	0.0	0.030046551
chr1|153221126|-	GGACC	ENSMUSG00000026478.14	0	0.3333	0.553623235	0.222222222	0.747645	1.0	0.276519239	0.269230769	0.779866338
chr1|153221160|-	AGACC	ENSMUSG00000026478.14	0	0.5714	0.482877625	0.171428571	0.16314287	0.337820107	0.119319736	0.12	0.363742352
chr1|153221388|-	AGACC	ENSMUSG00000026478.14	0	0.6364	0.558107612	0.11627907	0.18364796	0.442732916	0.242144416	0.064516129	0.230524197	0.031836774
chr1|153221434|-	GGACC	ENSMUSG00000026478.14	0	0.6	0.325347562	0.255813953	0.5152024	0.000145286	0.574979681	0.1875	0.664992154	0.9529645
chr1|153221519|-	AGACC	ENSMUSG00000026478.14	0	0.5588	0.568900819	0.11627907	0.030143749	1.0	0.059047151	0.151515152	0.108930372	0.017549796
chr1|153221530|-	GGACA	ENSMUSG00000026478.14	0	0.5	0.505409695	0.23255814	0.17350592	1.0	0.027061504	0.3125	0.504959047	0.5386587
chr1|153221569|-	GGACA	ENSMUSG00000026478.14	0	0.7143	0.516266339	0.523809524	0.89695644	3.72e-10	0.73240197	0.516129032	0.820441902
chr1|153221581|-	GGACT	ENSMUSG00000026478.14	0	0.9459	0.669104814	0.976190476	0.99185973	1.07e-06	0.939150735	0.9	0.964831531
chr1|153221638|-	GGACA	ENSMUSG00000026478.14	0	0.5	0.219134769	0.142857143	0.24202354	0.733127142	0.075175726	0.1875	0.261837572
chr1|153221710|-	GGACC	ENSMUSG00000026478.14	0	0.3056	0.29944155	0.142857143	0.12304741	0.800046445	0.039089406	0.096774194	0.274318725
chr1|153221719|-	GGACA	ENSMUSG00000026478.14	0	0.5385	0.286585283	0.142857143	0.15898493	1.0	0.041204789	0.258064516	0.609745443
chr1|153226402|-	GGACA	ENSMUSG00000026478.14	0	0.4348	0.309796444	0.170731707	0.17148854	0.392543734	0.152976138	0.15625	0.451449692
chr1|153455926|-	AGACT	ENSMUSG00000042699.11	0	0.5278	0.471467777	0.142857143	0.08707334	0.239061331	0.300351635	0.289473684	0.162246466
chr1|153456061|-	GGACT	ENSMUSG00000042699.11	1	0.542635135	0.436769691	0.12195122	0.40896192	1.0	0.130772804	0.184210526	0.320946664
chr1|153456066|-	AGACT	ENSMUSG00000042699.11	0	0.538705405	0.407110079	0.195121951	0.20484476	1.0	0.149139996	0.078947368	0.40147084
chr1|153456104|-	GGACA	ENSMUSG00000042699.11	0	0.64285	0.289296827	0.15	0.046570994	1.0	0.036169763	0.058823529	0.402823657
chr1|153456180|-	AGACT	ENSMUSG00000042699.11	0	0.71365	0.431890441	0.078947368	0.39970955	0.336054548	0.087527541	0.171428571	0.722489119
chr1|153456201|-	AGACT	ENSMUSG00000042699.11	0	0.33269697	0.228062052	0.135135135	0.22799714	1.0	0.096124293	0.057142857	0.415714532
chr1|153903062|+	GGACT	ENSMUSG00000026473.15	0	0.1111	0.101295772	0.0	0.5103431	1.0	0.076309116	0.130434783	0.521766245
chr1|153903075|+	AGACC	ENSMUSG00000026473.15	0	0.1364	0.453608623	0.032258065	0.18314478	1.0	0.156880812	0.130434783	0.103795022
chr1|153903088|+	GGACT	ENSMUSG00000026473.15	0	0.1481	0.10158289	0.032258065	0.5833851	1.0	0.043796592	0.043478261	0.587459624
chr1|153904629|+	AGACC	ENSMUSG00000026473.15	0	0.5789	0.522175481	0.0625	0.09562198	1.0	0.136837348	0.136363636
chr1|153904644|+	AGACC	ENSMUSG00000026473.15	0	0.2593	0.468034948	0.0	0.37298632	1.0	0.053242166	0.0
chr1|153906350|+	AGACC	ENSMUSG00000026473.15	0	0.3636	0.583942008	0.121212121	0.015093076	0.402519312	0.009616422	0.2	0.166898862
chr1|153906384|+	GGACA	ENSMUSG00000026473.15	0	0.5238	0.245469587	0.03030303	0.053896546	0.589022853	0.14934312	0.217391304
chr1|153906487|+	GGACC	ENSMUSG00000026473.15	0	0.1739	0.307696583	0.029411765	0.15801376	0.414148032	0.011996649	0.08	0.351878345	0.009223574
chr1|153907046|+	AGACA	ENSMUSG00000026473.15	0	0.9091	0.553334494	0.0	0.10051316	1.0	0.113837595	0.038461538	0.328498334	0.25324705
chr1|153907064|+	GGACA	ENSMUSG00000026473.15	0	0.4828	0.278815745	0.142857143	0.2181799	0.169681072	0.151185471	0.08	0.45483771
chr1|153907120|+	GGACA	ENSMUSG00000026473.15	0	0.7083	0.309497388	0.055555556	0.1465787	1.0	0.020226634	0.16	0.216958255	0.09029023
chr1|153907302|+	GGACC	ENSMUSG00000026473.15	0	0.7308	0.349774763	0.055555556	0.19438288	1.0	0.113979741	0.076923077	0.367473185	0.017230533
chr1|153907373|+	AGACT	ENSMUSG00000026473.15	0	0.2	0.187669085	0.027027027	0.21648924	1.0	0.022155235	0.037037037	0.18360123	0.021840947
chr1|153907943|+	GGACA	ENSMUSG00000026473.15	0	0.3846	0.220842223	0.153846154	0.16814937	1.0	0.014473429	0.24	0.274442881	0.006673118
chr1|153908041|+	GGACT	ENSMUSG00000026473.15	0	0.6552	0.598789688	0.358974359	0.9134084	0.000802693	0.246684008	0.407407407		0.99996006
chr1|153908075|+	AGACC	ENSMUSG00000026473.15	0	0.2609	0.537475032	0.051282051	0.042263724	0.035915813	0.065479543	0.407407407	0.08901149	0.05626018
chr1|153908186|+	GGACT	ENSMUSG00000026473.15	0	0.9231	0.626245573	0.948717949	0.97672254	3.87e-12	0.935097213	0.925925926	0.980264604	0.99999964
chr1|153908191|+	AGACT	ENSMUSG00000026473.15	0	0.75	0.721111447	0.307692308	0.30968857	1.0	0.293605396	0.428571429	0.435071826	0.9981645
chr1|155558417|+	AGACC	ENSMUSG00000033701.13	0	0.219530769	0.503041853	0.034482759	0.44785252	0.330589503	0.033897104	0.071428571	0.229439512	0.17805248
chr1|155558520|+	AGACC	ENSMUSG00000033701.13	0	0.386320755	0.575566356	0.180327869	0.114277445	0.045412664	0.432535775	0.090909091	0.325811476	0.05239429
chr1|155558528|+	AGACA	ENSMUSG00000033701.13	0	0.752120755	0.549345354	0.180327869	0.39866042	0.550552398	0.063452476	0.325581395	0.169905677	0.2503108
chr1|155558571|+	GGACC	ENSMUSG00000033701.13	0	0.597462264	0.470723635	0.163934426	0.3388086	0.112407199	0.138335327	0.054054054		0.27856287
chr1|155558613|+	GGACC	ENSMUSG00000033701.13	0	0.8184	0.54016437	0.225806452	0.574696905	0.309032395	0.151034978	0.285714286	0.575777709	0.03700215
chr1|155558733|+	AGACC	ENSMUSG00000033701.13	0	0.205317241	0.481222338	0.075757576	0.131315898	0.009138142	0.033434925	0.044444444	0.250271827	0.32542634
chr1|155558751|+	GGACC	ENSMUSG00000033701.13	0	0.356265517	0.445615115	0.106060606	0.224631554	0.848853369	0.088030797	0.073170732	0.260144949	0.006673118
chr1|156040920|+	AGACC	ENSMUSG00000050565.16	0	0.1735	0.0	0.181818182	0.00622952	1.0	0.024224181	0.0
chr1|156051312|+	AGACC	ENSMUSG00000050565.16	0	0.149955319	0.485452046	0.071428571	0.049421597	1.0	0.008063187	0.11627907	0.051783327
chr1|156051377|+	AGACT	ENSMUSG00000050565.16	0	0.391010638	0.314818219	0.385964912	0.77253044	7.47e-07	0.433806773	0.23255814	0.649433255
chr1|156051449|+	AGACT	ENSMUSG00000050565.16	0	0.629787234	0.459882468	0.333333333	0.7562836	0.25706058	0.176675955	0.386363636	0.682909727
chr1|156051469|+	AGACT	ENSMUSG00000050565.16	0	0.446738298	0.253235442	0.192982456	0.6390414	0.133608161	0.043641179	0.318181818	0.595504045
chr1|156051548|+	GGACA	ENSMUSG00000050565.16	1	0.684391489	0.505643939	0.649122807	0.9177619	3.89e-05	0.877525973	0.590909091	0.902980566
chr1|156051571|+	GGACT	ENSMUSG00000050565.16	1	0.86713617	0.665278011	0.947368421	0.98503053	2.85e-10	0.970054993	0.80952381
chr1|156051646|+	AGACT	ENSMUSG00000050565.16	1	0.848468085	0.72202636	0.859649123	0.96769345	2.11e-20	0.69842	0.75	0.933801532
chr1|156051671|+	AGACT	ENSMUSG00000050565.16	0	0.91597234	0.722264711	1.0	0.9973278	4.61e-10	0.975073913	0.909090909	0.986297369
chr1|156051793|+	GGACT	ENSMUSG00000050565.16	1	0.925067347	0.664766515	0.949152542	0.9848429	9.470000000000001e-33	0.976166574	0.909090909	0.972635567
chr1|156051998|+	AGACC	ENSMUSG00000050565.16	0	0.709822034	0.454309945	0.303030303	0.014837491	0.01762682	0.350283197	0.063829787
chr1|156052117|+	GGACC	ENSMUSG00000050565.16	0	0.426917241	0.505008177	0.292307692	0.394680609	6.47e-05	0.39191899	0.214285714	0.566969395
chr1|156052295|+	AGACT	ENSMUSG00000050565.16	0	0.490604687	0.323144097	0.197183099	0.465899663	0.134525846	0.062346143	0.16	0.727189183
chr1|156052472|+	AGACT	ENSMUSG00000050565.16	0	0.383219444	0.247475801	0.3625	0.404928984	0.046689245	0.093943829	0.267857143	0.354898304	0.9681415
chr1|156052482|+	AGACT	ENSMUSG00000050565.16	0	0.122127778	0.341723051	0.1375	0.357516568	1.0	0.070506205	0.071428571	0.316158265
chr1|156052596|+	AGACT	ENSMUSG00000050565.16	0	0.60992963	0.63183821	0.270588235	0.13795498	0.342588024	0.175364	0.338983051	0.383132786
chr1|156053028|+	AGACT	ENSMUSG00000050565.16	0	0.36588913	0.438500811	0.272727273	0.8780856	0.055102254	0.343761045	0.2
chr1|156053288|+	GGACA	ENSMUSG00000050565.16	0	0.576407143	0.269937659	0.387096774	0.7556036	6.84e-07	0.40806283	0.170212766
chr1|156053355|+	GGACC	ENSMUSG00000050565.16	0	0.116803571	0.296558318	0.096774194	0.21956603	1.0	0.06747572	0.021276596	0.260590315
chr1|156366099|+	GGACC	ENSMUSG00000078193.2	0	0.3253	0.28288058	0.071428571	0.37968475	0.610839673	0.36481452	0.142857143	0.380019635	0.008442401
chr1|156366266|+	AGACT	ENSMUSG00000078193.2	0	0.5455	0.542439883	0.151351351	0.053192627	1.0	0.191818662	0.266666667	0.314796746	0.05619412
chr1|156366321|+	AGACC	ENSMUSG00000078193.2	0	0.6505	0.5149122	0.086956522	0.02511158	0.020567306	0.397421009	0.116883117	0.093933821	0.021127772
chr1|156366338|+	AGACT	ENSMUSG00000078193.2	0	0.2577	0.186331056	0.094147583	0.09318552	0.021802817	0.144790501	0.189873418	0.226608351	0.083949625
chr1|156366386|+	AGACC	ENSMUSG00000078193.2	0	0.7255	0.418169608	0.106598985	0.07902652	0.112438654	0.095567288	0.08974359	0.061228734	0.08682756
chr1|156366474|+	AGACT	ENSMUSG00000078193.2	0	0.5755	0.0	0.43575419	0.5232523	0.036791926	0.592894734	0.31372549	0.554055929	0.9640858
chr1|157412894|+	GGACC	ENSMUSG00000049881.13	0	0.2097	0.33375493	0.213333333	0.4320435	1.0	0.06379281	0.235294118	0.465635031	0.99793106
chr1|157413749|+	AGACA	ENSMUSG00000049881.13	0	0.5714	0.463984999	0.116129032	0.10423674	7.26e-05	0.18516253	0.060869565	0.141193211	0.045999993
chr1|157413754|+	GGACA	ENSMUSG00000049881.13	0	0.9204	0.613783641	0.187096774	0.6882616	0.465307358	0.026051733	0.543103448	0.669477642	0.74490947
chr1|157420005|+	AGACC	ENSMUSG00000049881.13	0	0.6038	0.536525141	0.116883117	0.10845252	0.540339206	0.060944811	0.042372881	0.070469618	0.9721096
chr1|157420024|+	GGACA	ENSMUSG00000049881.13	1	0.3636	0.567569369	0.474025974	0.9137314	3.25e-24	0.484020493	0.481132075	0.78615576	0.99977213
chr1|157420127|+	AGACT	ENSMUSG00000049881.13	1	0.7265	0.498702997	0.623376623	0.8298195	0.000129497	0.135602079	0.361344538	0.891432822	0.9998295
chr1|157420144|+	AGACC	ENSMUSG00000049881.13	0	0.3203	0.53173025	0.194805195	0.2946135	1.0	0.023165506	0.042372881	0.181777373	0.9984124
chr1|159308496|+	GGACA	ENSMUSG00000040782.12	0	0.4118	0.481701743	0.103448276	0.15150052	0.234641347	0.030087661	0.047619048
chr1|159319747|+	AGACA	ENSMUSG00000040782.12	0	0.65	0.539850318	0.206896552	0.10163905	0.186370113	0.080665136	0.333333333
chr1|159324977|+	GGACA	ENSMUSG00000040782.12	0	0.1364	0.236553134	0.433333333	0.21724136	1.0	0.02702138	0.0	0.480986178
chr1|159327084|+	AGACA	ENSMUSG00000040782.12	0	0.6667	0.55947477	0.233333333	0.33805937	1.0	0.043683669	0.227272727
chr1|159328638|+	GGACT	ENSMUSG00000040782.12	0	0.64	0.592805847	0.625	0.8880827	4.44e-05	0.509009674	0.5	0.936071515	0.9233006
chr1|159328691|+	AGACA	ENSMUSG00000040782.12	0	0.9259	0.532530311	0.235294118	0.11283364	1.0	0.03350742	0.25	0.042010475	0.20560718
chr1|159344984|+	GGACA	ENSMUSG00000040782.12	0	0.45	0.604126975	0.606060606	0.9529108	5.14e-11	0.840106869	0.318181818	0.795582294	0.9998808
chr1|160195261|+	AGACA	ENSMUSG00000058267.13	0	0.6531	0.540991578	0.114285714	0.003287053	1.0	0.109577363	0.048780488	0.055334922
chr1|160195299|+	GGACC	ENSMUSG00000058267.13	0	0.1746	0.303761641	0.010416667	0.19411846	1.0	0.130326538	0.074766355	0.2946271	0.006673118
chr1|160196991|+	AGACT	ENSMUSG00000058267.13	0	0.612915385	0.394848729	0.23880597	0.29682177	0.132265677	0.402569339	0.516129032	0.631575167	0.4815736
chr1|160197096|+	GGACC	ENSMUSG00000058267.13	0	0.353354545	0.336426493	0.053658537	0.41400662	5.66e-05	0.418631657	0.058064516	0.308414847
chr1|160199537|+	AGACT	ENSMUSG00000058267.13	0	0.346589163	0.213070309	0.071090047	0.1833518	1.0	0.092351413	0.132911392	0.463774294
chr1|160199656|+	AGACT	ENSMUSG00000058267.13	0	0.528641872	0.284505062	0.246445498	0.66704625	6.52e-13	0.648231204	0.339622642	0.861620069
chr1|160199945|+	GGACT	ENSMUSG00000058267.13	0	0.1944	0.101835382	0.279069767	0.40095153	0.003543681	0.121814743	0.111111111	0.42131114	0.16041166
chr1|160199993|+	AGACA	ENSMUSG00000058267.13	0	0.5625	0.387214426	0.095238095	0.0882044	0.394289954	0.188018865	0.185185185	0.101223081	0.525772
chr1|160203038|-	AGACA	ENSMUSG00000014226.10	0	0.7875	0.554221094	0.053719008	0.056996144	1.0	0.044683654	0.171428571	0.102111101	0.5260792
chr1|160203048|-	GGACA	ENSMUSG00000014226.10	0	0.4545	0.248942127	0.074380165	0.39828253	7.87e-14	0.044166363	0.08	0.364966959	0.9029031
chr1|160203260|-	AGACT	ENSMUSG00000014226.10	0	0.5931	0.527199597	0.101928375	0.10437338	1.09e-48	0.192340876	0.071428571	0.249954745	0.13709383
chr1|160203345|-	AGACA	ENSMUSG00000014226.10	0	0.2304	0.511605463	0.1184573	0.14282516	1.0	0.028909099	0.095785441	0.182041302	0.037269596
chr1|160203579|-	AGACA	ENSMUSG00000014226.10	0	0.7612	0.466373636	0.076923077	0.044960868	0.000319194	0.052415429	0.031128405	0.264679223	0.01078001
chr1|160203696|-	AGACC	ENSMUSG00000014226.10	0	0.1925	0.536187729	0.245014245	0.19216493	1.0	0.139209931	0.102766798	0.175301865	0.22510934
chr1|160205006|-	GGACT	ENSMUSG00000014226.10	0	0.5897	0.33095635	0.288288288	0.21854052	0.007098902	0.090302729	0.25210084	0.557661593	0.74682987
chr1|160205058|-	AGACT	ENSMUSG00000014226.10	0	0.393	0.222067371	0.3375	0.25283748	1.0	0.058190202	0.072340426	0.391585499	0.1301004
chr1|160208538|-	AGACT	ENSMUSG00000014226.10	0	0.2434	0.191777334	0.083333333	0.15750518	1.0	0.047654224	0.143518519	0.234000742	0.058176246
chr1|160208584|-	AGACC	ENSMUSG00000014226.10	0	0.6389	0.514519562	0.037037037	0.17707092	1.0	0.012523345	0.018348624	0.151031137	0.008772369
chr1|161035765|+	GGACC	ENSMUSG00000053332.13	0	0.298707692	0.284814281	0.138173302	0.162070983	1.0	0.090795735	0.042207792	0.289820001
chr1|161035779|+	GGACA	ENSMUSG00000053332.13	1	0.403286581	0.532949315	0.254672897	0.064883237	1.0	0.078018709	0.24137931	0.248874426
chr1|161036208|+	GGACT	ENSMUSG00000053332.13	1	0.412030978	0.266367916	0.15821501	0.195290314	0.18811358	0.070069384	0.275	0.409425572
chr1|161036563|+	AGACC	ENSMUSG00000053332.13	0	0.373741944	0.346479451	0.175675676	0.091317465	1.97e-24	0.038011097	0.094972067	0.042818302
chr1|161036840|+	AGACA	ENSMUSG00000053332.13	0	0.912123174	0.569338891	0.234285714	0.224660564	2.83e-05	0.052589382	0.158730159	0.113837206
chr1|161036894|+	GGACA	ENSMUSG00000053332.13	0	0.302577612	0.308164827	0.148648649	0.107780413	0.773121353	0.118466723	0.096153846	0.301619112	0.006673118
chr1|161036904|+	AGACT	ENSMUSG00000053332.13	0	0.504367164	0.31731348	0.121621622	0.232781978	0.555686897	0.019858575	0.056603774	0.701995611	0.031416073
chr1|161037028|+	AGACA	ENSMUSG00000053332.13|ENSMUSG00000077220.1	0	0.728763235	0.560209447	0.093333333	0.020231379	0.23614633	0.05882879	0.111111111
chr1|161038242|+	GGACA	ENSMUSG00000053332.13	1	0.37577772	0.430674523	0.212355212	0.09024543	2.2e-11	0.651901361	0.212389381	0.432738379
chr1|161041570|-	GGACT	ENSMUSG00000026709.10	0	0.9444	0.591382355	0.785714286	0.9958128	5.47e-19	0.860079406	0.833333333
chr1|161041661|-	AGACT	ENSMUSG00000026709.10	0	0.3077	0.499682157	0.428571429	0.47300786	1.0	0.124905906	0.25	0.594280005
chr1|161041767|-	AGACT	ENSMUSG00000026709.10	0	0.1905	0.319328632	0.209302326	0.015160441	1.0	0.04607103	0.0625	0.128557682
chr1|161041824|-	AGACT	ENSMUSG00000026709.10	0	0.0385	0.309287467	0.139534884	0.14030752	1.0	0.004007025	0.28125	0.234510854
chr1|161041845|-	GGACC	ENSMUSG00000026709.10	0	0.3462	0.393701151	0.209302326	0.42672005	1.0	0.027765646	0.0	0.331755489
chr1|161041850|-	GGACA	ENSMUSG00000026709.10	0	0.5238	0.280189976	0.11627907	0.11980554	1.0	0.023344598	0.03125	0.209490597
chr1|161041923|-	AGACA	ENSMUSG00000026709.10	0	0.8235	0.576661295	0.279069767	0.18015225	1.0	0.074675359	0.166666667	0.009478855
chr1|161043647|-	AGACT	ENSMUSG00000026709.10	0	0.6538	0.417831144	0.209302326	0.041715395	0.358770462	0.619036103	0.322580645	0.279475451
chr1|161045405|-	AGACC	ENSMUSG00000026709.10	0	0.3158	0.568627038	0.425	0.34332973	1.0	0.206854438	0.103448276	0.093526028
chr1|161045438|-	AGACC	ENSMUSG00000026709.10	0	0.8636	0.430564499	0.325	0.019497478	1.0	0.023453595	0.035714286	0.231878474
chr1|161046813|-	AGACA	ENSMUSG00000026709.10	0	0.3182	0.490830443	0.128205128	0.042819045	0.772201448	0.064221142	0.0	0.047194961
chr1|161046851|-	AGACT	ENSMUSG00000026709.10	0	0.32	0.207204176	0.157894737	0.26937857	1.0	0.009103224	0.074074074	0.46120742
chr1|161049980|-	AGACA	ENSMUSG00000026709.10	0	0.3333	0.453836429	0.27027027	0.037992634	1.0	0.003792947	0.038461538
chr1|161054031|-	AGACC	ENSMUSG00000026709.10	0	0.3333	0.448262934	0.105263158	0.0610829	1.0	0.115132459	0.0	0.136613742
chr1|161054089|-	AGACT	ENSMUSG00000026709.10	0	0.4444	0.269837337	0.236842105	0.069951154	1.0	0.004717148	0.037037037	0.284394115
chr1|161056478|-	AGACA	ENSMUSG00000026709.10	0	0.9375	0.583060921	0.421052632	0.2915718	1.0	0.024038235	0.541666667	0.05558867
chr1|161056487|-	AGACC	ENSMUSG00000026709.10	0	0.4828	0.491407759	0.289473684	0.02961868	1.0	0.084690625	0.0	0.108071133
chr1|161057449|-	AGACA	ENSMUSG00000026709.10	0	0.4286	0.38413904	0.157894737	0.041862596	1.0	0.017220654	0.038461538	0.044941507
chr1|161060052|-	GGACC	ENSMUSG00000026709.10	0	0.3636	0.291286343	0.105263158	0.2610067	1.0	0.053625106	0.222222222	0.266963273
chr1|161062791|-	AGACT	ENSMUSG00000026709.10	0	0.2222	0.19398221	0.105263158	0.12954059	1.0	0.00775499	0.037037037	0.19402276
chr1|161063258|-	GGACA	ENSMUSG00000026709.10	0	0.3333	0.501655572	0.083333333	0.34700054	1.0	0.028357999	0.16	0.136316314
chr1|161063281|-	GGACA	ENSMUSG00000026709.10	0	0.85	0.290239645	0.111111111	0.13649923	1.0	0.007517736	0.038461538
chr1|161070055|-	AGACC	ENSMUSG00000026709.10	0	0.5	0.549377183	0.088235294	0.102583244	1.0	0.011738209	0.181818182
chr1|161070068|-	AGACC	ENSMUSG00000026709.10	0	0.2222	0.473297065	0.117647059	0.055935014	1.0	0.006198937	0.043478261	0.065015577
chr1|161070123|-	GGACT	ENSMUSG00000026709.10	0	0.7333	0.655820559	0.588235294	0.82409704	0.000303264	0.26458659	0.590909091
chr1|161070294|-	AGACC	ENSMUSG00000026709.10	0	0.8261	0.556309515	0.060606061	0.1382269	0.003389031	0.049413749	0.0	0.16257742
chr1|161241260|-	GGACA	ENSMUSG00000026701.15	0	0.852824783	0.608507486	0.255230126	0.40081662	2.56e-05	0.321715257	0.442307692	0.612401485
chr1|161244268|-	GGACC	ENSMUSG00000026701.15	0	0.4346	0.561111501	0.116883117	0.20254576	1.06e-07	0.141846107	0.093333333	0.311978161	0.940761
chr1|161247287|-	AGACA	ENSMUSG00000026701.15	0	0.891	0.478430884	0.060402685	0.06504685	1.0	0.170346388	0.138392857	0.03717171	0.055659436
chr1|161247383|-	GGACT	ENSMUSG00000026701.15	0	0.5407	0.284755387	0.183673469	0.29523677	0.174928775	0.129693288	0.122727273	0.519658029	0.13773549
chr1|163954254|-	AGACA	ENSMUSG00000041406.14	0	0.5263	0.52709057	0.37037037	0.23776765	1.0	0.01084439	0.03125	0.169400573	0.45666942
chr1|163955418|-	GGACA	ENSMUSG00000041406.14	0	0.3214	0.223859894	0.29787234	0.09739934	1.0	0.072158595	0.206896552	0.557604373	0.14125703
chr1|163961983|-	GGACT	ENSMUSG00000041406.14	0	0.3548	0.105350419	0.279069767	0.55816096	1.0	0.094073075	0.033333333	0.294092298
chr1|163962023|-	AGACA	ENSMUSG00000041406.14	0	0.7941	0.555960296	0.11627907	0.16761075	0.165631303	0.207033515	0.2	0.027517285
chr1|163964492|-	GGACT	ENSMUSG00000041406.14	0	0.5484	0.329715623	0.162790698	0.5179744	1.0	0.060014627	0.1	0.542281032
chr1|163964617|-	AGACA	ENSMUSG00000041406.14	0	0.3846	0.529339924	0.093023256	0.059846617	1.0	0.019490255	0.066666667	0.143740609
chr1|163966451|-	GGACT	ENSMUSG00000041406.14	0	0.1875	0.101295772	0.119047619	0.52922666	1.0	0.08853658	0.107142857	0.465680957
chr1|163968246|-	GGACA	ENSMUSG00000041406.14	0	0.4444	0.2279532	0.097560976	0.1976779	1.0	0.005303755	0.038461538	0.22095637
chr1|163971874|-	AGACC	ENSMUSG00000041406.14	0	0.7727	0.534103981	0.12195122	0.20358439	0.039381264	0.21070611	0.076923077	0.159100443
chr1|163972271|-	GGACC	ENSMUSG00000041406.14	0	0.3333	0.283663487	0.175	0.21983084	0.006243797	0.407731939	0.16	0.248794213
chr1|163972323|-	AGACT	ENSMUSG00000041406.14	0	0.56	0.401115002	0.1	0.17416702	0.214151615	0.108195927	0.038461538	0.144714653
chr1|163982728|-	AGACA	ENSMUSG00000041406.14	0	0.6538	0.553857559	0.333333333	0.2703725	1.0	0.051944088	0.423076923	0.086939298
chr1|163982760|-	AGACA	ENSMUSG00000041406.14	0	0.4	0.550176151	0.184210526	0.21066864	1.0	0.048674519	0.04
chr1|163984362|-	GGACC	ENSMUSG00000041406.14	0	0.0	0.313534791	0.083333333	0.1909245	1.0	0.070790847	0.130434783	0.180015326
chr1|163986045|-	GGACC	ENSMUSG00000041406.14	0	0.16	0.283796592	0.166666667	0.17060007	0.023095437	0.055262518	0.12	0.161102116
chr1|163986060|-	GGACA	ENSMUSG00000041406.14	0	0.3913	0.262146814	0.138888889	0.40678316	0.143234204	0.146243023	0.304347826	0.531650484
chr1|163986068|-	GGACT	ENSMUSG00000041406.14	0	0.3913	0.292122345	0.138888889	0.3933726	1.0	0.057244761	0.125	0.562041283
chr1|163986123|-	AGACC	ENSMUSG00000041406.14	0	0.0417	0.397569486	0.055555556	0.060630105	1.0	0.018414634	0.0	0.070462145
chr1|164385768|+	AGACA	ENSMUSG00000026575.15	0	0.698997297	0.441459524	0.219512195	0.014836383	1.0	0.053833198	0.0
chr1|164385788|+	GGACC	ENSMUSG00000026575.15	0	0.194359459	0.317790713	0.024390244	0.36975345	1.0	0.090400273	0.047619048
chr1|164402996|+	AGACC	ENSMUSG00000026575.15	0	0.345486486	0.558313287	0.428571429	0.12880498	0.000861736	0.055083319	0.0
chr1|164437072|+	AGACT	ENSMUSG00000026575.15	0	0.218775	0.394060455	0.195121951	0.240732	0.250468053	0.166043697	0.153846154
chr1|164437086|+	AGACA	ENSMUSG00000026575.15	0	0.314375	0.503952839	0.073170732	0.118022606	1.0	0.006653284	0.153846154
chr1|164437130|-	GGACA	ENSMUSG00000026576.12	0	0.2625	0.503070785	0.085889571	0.10140967	1.0	0.06096629	0.472972973	0.612387061	0.8614781
chr1|164437222|+	AGACA	ENSMUSG00000026575.15	0	0.673275	0.53440562	0.067901235	0.04177811	1.0	0.45327239	0.2
chr1|164437239|-	AGACT	ENSMUSG00000026576.12	0	0.4105	0.367651498	0.160493827	0.33685264	0.159678865	0.29880048	0.164556962	0.348092616	0.6886138
chr1|164437524|-	AGACT	ENSMUSG00000026576.12	0	0.5802	0.271224487	0.172131148	0.3634503	1.83e-05	0.254487866	0.071428571	0.524903834	0.043561865
chr1|164438182|-	GGACC	ENSMUSG00000026576.12	1	0.6588	0.610057677	0.256880734	0.5609054	0.770866228	0.320056513	0.308823529	0.454068691
chr1|164438321|-	AGACC	ENSMUSG00000026576.12	0	0.2639	0.435055445	0.257142857	0.24815659	0.001723125	0.05729137	0.092105263	0.326878577	0.932254
chr1|164438381|-	GGACA	ENSMUSG00000026576.12	0	0.6286	0.285468553	0.394230769	0.57900155	1.35e-13	0.106567515	0.185714286	0.691531837
chr1|164439357|-	AGACT	ENSMUSG00000026576.12	0	0.8734	0.641565212	0.405940594	0.599893	0.042768214	0.159912672	0.166666667	0.827951014
chr1|164443202|-	GGACT	ENSMUSG00000026576.12	1	0.1268	0.101295772	0.075268817	0.67625374	0.784540193	0.106558077	0.253731343	0.491792709
chr1|164443320|-	AGACT	ENSMUSG00000026576.12	0	0.4242	0.249404498	0.193548387	0.20064339	0.069242867	0.114174435	0.089552239	0.441367716
chr1|164453505|-	GGACC	ENSMUSG00000026576.12	0	0.1795	0.378909644	0.623655914	0.26799506	0.000427158	0.378867253	0.060606061	0.151533723
chr1|164453557|-	GGACC	ENSMUSG00000026576.12	0	0.4286	0.559431827	0.107526882	0.42846665	1.0	0.050572188	0.241935484	0.281352222
chr1|164457775|-	GGACC	ENSMUSG00000026576.12	0	0.0704	0.368674753	0.260869565	0.2294488	0.896715859	0.049868773	0.242424242	0.09774147
chr1|164457861|-	AGACA	ENSMUSG00000026576.12	0	0.4773	0.549012743	0.130434783	0.19284853	1.0	0.134987939	0.060606061	0.108733483
chr1|164457942|-	GGACA	ENSMUSG00000026576.12	0	0.6491	0.299180398	0.186813187	0.19175334	1.0	0.0525244	0.196721311	0.377855569
chr1|164457961|-	AGACA	ENSMUSG00000026576.12	0	0.9306	0.478584647	0.153846154	0.14480697	0.769554732	0.068765383	0.015873016	0.120346926
chr1|165215401|-	GGACC	ENSMUSG00000040843.10	1	0.4878	0.321331552	0.150943396	0.6811581	1.0	0.058749893	0.142857143	0.280115366	0.9854821
chr1|165215484|-	GGACA	ENSMUSG00000040843.10	0	0.325	0.305868689	0.176470588	0.55724525	0.012559206	0.119232613	0.171428571	0.316983879	0.13655601
chr1|165215723|-	AGACT	ENSMUSG00000040843.10	0	0.72	0.69745059	0.393442623	0.91410637	8.350000000000001e-27	0.09787485	0.564102564	0.894132435	0.9999417
chr1|165215764|-	GGACT	ENSMUSG00000040843.10	1	0.9245	0.669104814	0.950819672	0.99263287	6.51e-11	0.830901426	0.9	0.919324696	0.9999821
chr1|165217835|-	AGACC	ENSMUSG00000040843.10	0	0.675	0.522822482	0.105263158	0.17548974	1.0	0.01048669	0.025641026	0.125556767
chr1|165227557|-	GGACC	ENSMUSG00000040843.10	0	0.2308	0.290362705	0.203703704	0.3162605	1.0	0.036680591	0.108108108	0.309550226
chr1|165228396|-	AGACA	ENSMUSG00000040843.10	0	0.4444	0.48172904	0.166666667	0.18971321	0.766952297	0.023970144	0.027027027	0.067739725
chr1|165236760|-	AGACC	ENSMUSG00000040843.10	0	0.375	0.440128736	0.132075472	0.08466347	0.796731512	0.059126646	0.027777778	0.125300869
chr1|165236798|-	GGACT	ENSMUSG00000040843.10	0	0.2812	0.101295772	0.150943396	0.5416875	0.000121021	0.526754262	0.114285714	0.534045458
chr1|165461354|+	GGACA	ENSMUSG00000026568.6	0	0.525	0.608899047	0.271186441	0.5495623	1.0	0.031343557	0.3125	0.667005599	0.53988844
chr1|165478237|+	GGACT	ENSMUSG00000026568.6	0	0.4259	0.234603958	0.0625	0.34399483	1.0	0.112234539	0.068181818	0.582604587	0.011467207
chr1|165478245|+	GGACA	ENSMUSG00000026568.6	0	0.5	0.268962223	0.03125	0.04043659	0.244930108	0.267382232	0.028571429	0.268783927	0.02426388
chr1|165478255|+	AGACC	ENSMUSG00000026568.6	0	0.2245	0.524559733	0.046153846	0.03818835	0.467447065	0.049445935	0.023255814	0.228493199	0.008951566
chr1|165480974|+	GGACA	ENSMUSG00000026568.6	0	0.5745	0.598846692	0.092307692	0.30379853	0.097237424	0.085842006	0.405405405	0.393243551	0.23252259
chr1|165592387|-	AGACA	ENSMUSG00000026566.15	0	0.239583333	0.500638692	0.092592593	0.232770615	1.38e-05	0.083948516	0.138888889
chr1|165592440|-	AGACC	ENSMUSG00000026566.15	0	0.185396296	0.527608387	0.037037037	0.082378853	0.312253083	0.036039561	0.027027027	0.252631038
chr1|165592564|-	GGACA	ENSMUSG00000026566.15	1	0.669972222	0.521745758	0.425925926	0.96102774	0.090107206	0.731676071	0.216216216		0.12642634
chr1|165592599|-	GGACT	ENSMUSG00000026566.15	1	0.800290741	0.650698457	0.796296296	0.972666467	1.55e-19	0.858927929	0.675675676	0.885210097
chr1|165592772|-	AGACC	ENSMUSG00000026566.15	0	0.431064815	0.498280811	0.074074074	0.0294245	0.563401964	0.041366001	0.054054054		0.012322861
chr1|165592956|-	AGACA	ENSMUSG00000026566.15	0	0.544643396	0.528272073	0.0	0.13616808	1.0	0.067407199	0.083333333
chr1|165593076|-	GGACA	ENSMUSG00000026566.15	0	0.846232	0.597728514	0.12	0.86001	0.21650961	0.16291212	0.533333333
chr1|165593105|-	AGACA	ENSMUSG00000026566.15	0	0.70682	0.561393853	0.18	0.14365634	0.695304733	0.137232843	0.1875
chr1|165593138|-	GGACC	ENSMUSG00000026566.15	0	0.219514	0.535775555	0.48	0.29454142	0.024770876	0.252458787	0.147058824
chr1|165593265|-	AGACT	ENSMUSG00000026566.15	0	0.395918367	0.324374343	0.224489796	0.8241965	0.180144444	0.057932419	0.454545455
chr1|165593492|-	GGACA	ENSMUSG00000026566.15	0	0.593867391	0.265446762	0.413043478	0.94509727	0.130898972	0.243947847	0.366666667
chr1|165593504|-	GGACT	ENSMUSG00000026566.15	1	0.892358696	0.664060202	0.956521739	0.99524975	1.25e-08	0.849965195	0.896551724
chr1|165593579|-	AGACT	ENSMUSG00000026566.15	0	0.3941	0.315787724	0.244444444	0.69836783	0.323954589	0.042920561	0.344827586
chr1|165593591|-	GGACA	ENSMUSG00000026566.15	0	0.659666667	0.615947138	0.133333333	0.50575083	0.264880269	0.128425782	0.32
chr1|165593638|-	GGACA	ENSMUSG00000026566.15	0	0.225909302	0.606861852	0.325581395	0.6242223	1.0	0.054062894	0.347826087
chr1|165593651|-	AGACC	ENSMUSG00000026566.15	0	0.500360465	0.576150446	0.604651163	0.11507301	1.0	0.194293264	0.142857143
chr1|165605636|-	GGACA	ENSMUSG00000026566.15	0	0.720504878	0.263275252	0.146341463	0.43942872	0.104134342	0.064016723	0.178571429
chr1|165605745|-	GGACC	ENSMUSG00000026566.15	0	0.214770732	0.356445647	0.12195122	0.45695138	0.076840284	0.203907625	0.076923077
chr1|165605766|-	AGACC	ENSMUSG00000026566.15	0	0.42461	0.505027279	0.075	0.038542997	0.062937053	0.323613894	0.035714286
chr1|165605801|-	GGACA	ENSMUSG00000026566.15	0	0.650330769	0.308810341	0.128205128	0.2269923	0.49031657	0.019922734	0.068965517
chr1|165608541|-	GGACA	ENSMUSG00000026566.15	0	0.071052632	0.376366577	0.078947368	0.52942526	0.344826825	0.010061273	0.222222222
chr1|165634466|-	GGACA	ENSMUSG00000026566.15	0	0.655703125	0.448783195	0.09375	0.108942375	0.510380097	0.009207039	0.083333333
chr1|165763890|+	GGACC	ENSMUSG00000040713.12	0	0.4242	0.29818522	0.224489796	0.5240059	0.241031418	0.395313472	0.212121212	0.679579616
chr1|165763899|+	GGACT	ENSMUSG00000040713.12	0	0.4324	0.167803546	0.12244898	0.55901515	0.041579371	0.071436086	0.242424242	0.70495075
chr1|165763911|+	GGACA	ENSMUSG00000040713.12	0	0.7353	0.596260563	0.081632653	0.09541029	1.0	0.132288407	0.1875	0.360126644
chr1|165763983|+	AGACT	ENSMUSG00000040713.12	0	0.5172	0.427515706	0.12	0.21980028	2.98e-06	0.594166262	0.264705882	0.525291562
chr1|165764043|+	GGACA	ENSMUSG00000040713.12	0	0.24	0.316713627	0.039215686	0.11682612	1.0	0.01092404	0.121212121	0.250441909
chr1|165769851|+	AGACT	ENSMUSG00000040713.12	0	0.125	0.199371703	0.075471698	0.1650351	1.0	0.042681618	0.085714286	0.470777541
chr1|165770640|+	AGACA	ENSMUSG00000040713.12	0	0.8913	0.455234061	0.037037037	0.1450873	1.0	0.014663268	0.0	0.354584903
chr1|165770650|+	GGACT	ENSMUSG00000040713.12	0	0.2444	0.107041687	0.074074074	0.52396053	1.0	0.113571144	0.2	0.364435852
chr1|165770758|+	GGACT	ENSMUSG00000040713.12	0	0.8	0.644169298	0.377358491	0.6100176	0.346304873	0.145843175	0.4	0.620377302
chr1|165770771|+	GGACC	ENSMUSG00000040713.12	0	0.1562	0.551638652	0.20754717	0.6732809	1.0	0.34097767	0.242424242	0.428285837
chr1|165773862|+	GGACT	ENSMUSG00000040713.12	0	0.725	0.122977174	0.181818182	0.47036973	0.558079168	0.138216015	0.081081081	0.649651289
chr1|167222911|-	AGACA	ENSMUSG00000026558.13	0	0.619	0.508631702	0.181818182	0.025599325	1.0	0.132449762	0.208333333	0.167567506	0.018593606
chr1|167223027|-	AGACC	ENSMUSG00000026558.13	0	0.2963	0.434514503	0.2	0.40559864	0.460295093	0.019893611	0.034482759	0.331044674	0.9789612
chr1|167223230|-	GGACA	ENSMUSG00000026558.13	0	0.7	0.508801923	0.055555556	0.1612316	0.19033714	0.081493221	0.034482759	0.246853068	0.006673118
chr1|167223305|-	GGACC	ENSMUSG00000026558.13	0	0.1739	0.365496204	0.171428571	0.105006196	0.748769703	0.092110001	0.038461538	0.16499643	0.949045
chr1|167223486|-	AGACC	ENSMUSG00000026558.13	0	0.5909	0.522844067	0.3125	0.01603799	0.249668305	0.070664765	0.035714286	0.203912407	0.006673118
chr1|167223578|-	AGACC	ENSMUSG00000026558.13	1	0.1765	0.547882102	0.516129032	0.16760275	0.113717512	0.05850039	0.185185185	0.16563113	0.76551205
chr1|167223970|-	GGACT	ENSMUSG00000026558.13	0	0.5263	0.285682889	0.142857143	0.36990133	0.756998319	0.059873008	0.166666667	0.498886168	0.33253655
chr1|167224118|-	AGACC	ENSMUSG00000026558.13	0	0.25	0.498522532	0.269230769	0.1462064	0.646699107	0.060758201	0.136363636	0.112843476
chr1|167226337|-	AGACA	ENSMUSG00000026558.13	0	0.570721429	0.421917165	0.074433657	0.34990165	0.713450602	0.08655574	0.084070796	0.469806165
chr1|167226487|-	GGACA	ENSMUSG00000026558.13	0	0.743142708	0.563623381	0.115511551	0.15595803	0.001218684	0.239497248	0.054545455	0.432619423
chr1|167229959|-	GGACC	ENSMUSG00000026558.13	0	0.4086	0.307026207	0.051724138	0.39810652	0.361035243	0.057949078	0.206730769	0.361571163	0.006673118
chr1|167229980|-	GGACA	ENSMUSG00000026558.13	0	0.5585	0.273792057	0.100694444	0.076038525	4.69e-11	0.041471692	0.049019608	0.451071233	0.006673118
chr1|167234723|-	GGACA	ENSMUSG00000026558.13	0	0.1908	0.477359942	0.098591549	0.16245754	1.0	0.053449495	0.138297872	0.326454103	0.008973713
chr1|167234750|-	AGACC	ENSMUSG00000026558.13	0	0.1009	0.444394978	0.042553191	0.097267546	1.0	0.017424876	0.023696682	0.14933072	0.006673118
chr1|167284852|-	AGACC	ENSMUSG00000026558.13	0	0.4924	0.548658538	0.046875	0.06638576	1.0	0.132401817	0.102564103	0.197110116
chr1|167284863|-	GGACA	ENSMUSG00000026558.13	0	0.6708	0.597559519	0.101960784	0.41440892	0.04643652	0.09922904	0.597826087	0.451173455
chr1|167308850|+	GGACA	ENSMUSG00000052428.10	0	0.9412	0.255268966	0.125	0.11131319	1.0	0.039734321	0.074074074
chr1|167308882|+	AGACA	ENSMUSG00000052428.10	0	0.2727	0.503734721	0.146341463	0.19467948	0.006072321	0.182787689	0.035714286	0.14174822
chr1|167309331|+	GGACA	ENSMUSG00000052428.10	0	0.3667	0.586148024	0.136363636	0.26660323	0.316226644	0.02125869	0.25	0.365519583
chr1|167316246|+	AGACA	ENSMUSG00000052428.10	0	0.423169565	0.484564778	0.065217391	0.11351182	0.68669876	0.041128737	0.029411765	0.092286758
chr1|167316278|+	AGACC	ENSMUSG00000052428.10	0	0.353655319	0.520107031	0.021276596	0.09016005	1.0	0.048993753	0.029411765	0.201515809
chr1|167325932|+	GGACT	ENSMUSG00000052428.10	0	0.1491125	0.101751409	0.125	0.26487988	1.0	0.242092192	0.027777778	0.359750301
chr1|167325970|+	GGACT	ENSMUSG00000052428.10	0	0.4375	0.544985787	0.0625	0.4306549	0.434215576	0.119913834	0.057142857	0.417056739
chr1|167330304|+	AGACA	ENSMUSG00000052428.10	0	0.782596	0.569844281	0.28	0.23464599	0.000162239	0.356879557	0.162162162	0.306781858	0.91842544
chr1|167330317|+	AGACT	ENSMUSG00000052428.10	0	0.486638	0.519791509	0.12	0.28056216	0.013391402	0.374578698	0.189189189	0.461431146
chr1|167330543|+	AGACT	ENSMUSG00000052428.10	0	0.876866667	0.535851167	0.351851852	0.5678563	0.380847188	0.041097037	0.131578947	0.716633558
chr1|167354456|+	AGACC	ENSMUSG00000026687.14	0	0.5106	0.566126951	0.186440678	0.17003341	0.141508647	0.077962398	0.155555556	0.084524021
chr1|167357388|+	AGACT	ENSMUSG00000026687.14	0	0.2432	0.314930325	0.161290323	0.24627833	1.0	0.061301367	0.195652174	0.281754792
chr1|167357446|+	GGACA	ENSMUSG00000026687.14	0	0.8182	0.306626148	0.096774194	0.15412411	1.0	0.016225452	0.043478261	0.22260119
chr1|167361417|+	GGACT	ENSMUSG00000026687.14	0	0.3542	0.12392022	0.129032258	0.08289059	1.0	0.053069256	0.065217391	0.349530518
chr1|167361477|+	AGACT	ENSMUSG00000026687.14	0	0.35	0.363208024	0.225806452	0.34940746	1.0	0.041482168	0.217391304	0.341566801
chr1|167361499|+	AGACC	ENSMUSG00000026687.14	0	0.4444	0.578476648	0.142857143	0.15901001	1.0	0.06953124	0.127659574	0.149621397
chr1|167361846|+	GGACC	ENSMUSG00000026687.14	0	0.12	0.317815807	0.015384615	0.5421822	1.0	0.038848478	0.375	0.418360889
chr1|167364553|+	GGACC	ENSMUSG00000026687.14	0	0.2553	0.491217421	0.090909091	0.30687705	1.0	0.090492661	0.244444444	0.322218686
chr1|167364625|+	GGACT	ENSMUSG00000026687.14	0	0.2034	0.101295772	0.164179104	0.30417943	0.009700049	0.578738324	0.106382979	0.606900394
chr1|167365776|+	GGACA	ENSMUSG00000026687.14	0	0.1739	0.307870801	0.253731343	0.25194114	0.415376685	0.084517976	0.367346939	0.672521472
chr1|167367725|+	AGACC	ENSMUSG00000026687.14	0	0.7037	0.576325471	0.164383562	0.049330067	1.0	0.163589979	0.274509804	0.107912123	0.043791156
chr1|167367747|+	AGACA	ENSMUSG00000026687.14	0	0.3095	0.436967872	0.108108108	0.12139632	0.924037232	0.387974296	0.078431373	0.142804086	0.023789871
chr1|167367965|+	AGACA	ENSMUSG00000026687.14	0	0.434	0.513012806	0.118421053	0.07196246	1.0	0.037322715	0.096153846	0.207731441	0.0067940047
chr1|167368175|+	AGACA	ENSMUSG00000026687.14	0	0.8182	0.507280859	0.185714286	0.08384661	1.25e-08	0.765589776	0.142857143	0.262718886	0.24168895
chr1|167372541|-	AGACC	ENSMUSG00000026688.5	0	0.1562	0.527465518	0.027777778	0.045788575	1.0	0.04644911	0.0	0.077522703	0.0075274627
chr1|169498414|-	AGACT	ENSMUSG00000026683.14	0	0.716071429	0.623671143	0.540540541	0.72909176	2.28e-05	0.408788999	0.72
chr1|169504597|-	AGACT	ENSMUSG00000026683.14	0	0.147306452	0.193342067	0.090909091	0.4006403	1.0	0.081283241	0.19047619
chr1|169506099|-	AGACT	ENSMUSG00000026683.14	0	0.456493103	0.30440822	0.322580645	0.20140772	0.374046999	0.092297808	0.3
chr1|170874313|-	AGACA	ENSMUSG00000026659.13	0	0.8974	0.542598337	0.021276596	0.33626106	0.621195395	0.02234113	0.533333333
chr1|170874400|-	GGACC	ENSMUSG00000026659.13	0	0.5161	0.51136934	0.0	0.35472092	1.0	0.085560867	0.103448276	0.227001891
chr1|170874422|-	AGACA	ENSMUSG00000026659.13	0	0.7391	0.384349018	0.0	0.13793567	1.0	0.00861267	0.066666667	0.381381929
chr1|170879662|-	GGACA	ENSMUSG00000026659.13	0	0.6538	0.57703236	0.0	0.095316626	1.0	0.010340458	0.318181818	0.083466932
chr1|170879830|-	AGACA	ENSMUSG00000026659.13	0	0.7037	0.477341393	0.02173913	0.5656641	3.67e-07	0.109638372	0.233333333	0.184026524
chr1|170880975|-	AGACC	ENSMUSG00000026659.13	0	0.5714	0.542089399	0.0	0.13993844	0.008536648	0.384927576	0.133333333
chr1|170885148|-	AGACC	ENSMUSG00000026659.13	0	0.25	0.512495693	0.0	0.18823467	0.48271679	0.480943501	0.068965517	0.280852854
chr1|170885159|-	GGACA	ENSMUSG00000026659.13	0	0.7273	0.609442318	0.0	0.1051656	0.390636146	0.033246273	0.5	0.351799518
chr1|170885228|-	GGACT	ENSMUSG00000026659.13	0	0.3103	0.173555087	0.0	0.44701535	1.0	0.052211236	0.25	0.677773833
chr1|171129463|-	GGACA	ENSMUSG00000058076.12	0	0.3289	0.244782132	0.176724138	0.4425086	0.083551225	0.036484397	0.05	0.384666592	0.4131406
chr1|171129531|-	AGACA	ENSMUSG00000058076.12	0	0.8757	0.583551584	0.038961039	0.20099378	0.273135114	0.07160507	0.063829787	0.06044133	0.30586883
chr1|171129641|-	AGACC	ENSMUSG00000058076.12	0	0.3778	0.480089793	0.043478261	0.109783016	0.002245326	0.020519339	0.021126761	0.238066211	0.1526158
chr1|171129897|-	GGACC	ENSMUSG00000058076.12	0	0.7564	0.374813135	0.150234742	0.24732158	1.44e-05	0.429038546	0.016393443	0.367641062	0.006673118
chr1|171234891|-	AGACA	ENSMUSG00000013593.12	0	0.334883471	0.482068285	0.237547893	0.21440244	1.0	0.217784096	0.115183246	0.223007753
chr1|171234981|-	AGACA	ENSMUSG00000013593.12	0	0.951998765	0.558876154	0.095419847	0.07284286	0.319884581	0.167408246	0.068421053	0.14557296
chr1|171235056|-	AGACC	ENSMUSG00000013593.12	1	0.449111475	0.519097681	0.790874525	0.014044082	0.001866136	0.128006972	0.047120419	0.15837124
chr1|171235303|-	GGACA	ENSMUSG00000013593.12	0	0.223411523	0.238052977	0.152671756	0.18878514	0.25353032	0.023571698	0.031914894	0.356400877
chr1|171235319|-	GGACA	ENSMUSG00000013593.12	0	0.729002469	0.261424945	0.08045977	0.09607585	0.340225022	0.018294706	0.016759777	0.539016485
chr1|171237956|-	GGACT	ENSMUSG00000013593.12	0	0.344330932	0.256339868	0.233201581	0.6288998	1.0	0.113724401	0.245901639	0.514714599
chr1|171238017|-	AGACC	ENSMUSG00000013593.12	0	0.4763	0.472417902	0.101214575	0.14394608	1.0	0.109374696	0.181818182	0.131466255
chr1|171238028|-	GGACT	ENSMUSG00000013593.12	0	0.4847	0.320636498	0.346938776	0.39766014	1.0	0.017100469	0.18079096	0.526258886
chr1|171238338|-	GGACA	ENSMUSG00000013593.12	0	0.8989	0.611413903	0.099173554	0.6328993	0.017123267	0.24066725	0.541176471	0.624224305	0.71129143
chr1|171238833|-	GGACA	ENSMUSG00000013593.12	0	0.3037	0.223284525	0.240343348	0.03929857	0.344773804	0.042285479	0.053892216	0.347336799	0.007935918
chr1|171239368|-	GGACT	ENSMUSG00000013593.12	0	0.5098	0.326805018	0.5	0.10907237	0.017405407	0.114672632	0.202453988	0.343824863
chr1|171240957|-	AGACC	ENSMUSG00000013593.12	0	0.4885	0.501648111	0.086363636	0.26060128	1.0	0.041251413	0.017964072	0.252699822
chr1|171241051|-	AGACT	ENSMUSG00000013593.12	0	0.6978	0.412745285	0.465437788	0.120555535	1.0	0.082294553	0.097560976	0.250394791
chr1|171241130|-	GGACA	ENSMUSG00000013593.12	0	0.0805	0.307526424	0.658878505	0.2178752	1.0	0.014130607	0.056962025	0.257376343
chr1|171288594|-	AGACA	ENSMUSG00000062963.10	0	0.6379	0.549164603	0.150943396	0.025299978	0.271878598	0.066345939	0.106666667	0.114808165	0.40657815
chr1|171288774|-	GGACA	ENSMUSG00000062963.10	0	0.5395	0.271927609	0.135135135	0.35558426	0.406143211	0.015559041	0.179487179	0.566169739
chr1|171288859|-	GGACC	ENSMUSG00000062963.10	1	0.2143	0.308426992	0.145454545	0.4990345	0.08956548	0.287011088	0.493670886	0.161405072	0.9991086
chr1|171288886|-	GGACT	ENSMUSG00000062963.10	0	0.1412	0.101295772	0.181818182	0.33863682	0.94095165	0.224277864	0.101265823	0.657466173	0.75214404
chr1|171289194|-	GGACT	ENSMUSG00000062963.10	0	0.2466	0.101295772	0.293577982	0.27216518	1.0	0.040875992	0.240506329	0.51954627	0.3580723
chr1|171289533|-	AGACA	ENSMUSG00000062963.10	0	0.7681	0.530777315	0.101851852	0.114792705	1.0	0.035495845	0.116883117	0.179088503	0.04411941
chr1|171290152|-	GGACC	ENSMUSG00000062963.10	0	0.4375	0.320747329	0.048076923	0.26521954	1.0	0.067668469	0.026666667	0.247181699	0.006673118
chr1|171290190|-	GGACA	ENSMUSG00000062963.10	0	0.6296	0.402847241	0.108910891	0.14686254	1.0	0.049305778	0.171875	0.45388782	0.006673118
chr1|171294693|-	GGACC	ENSMUSG00000062963.10	0	0.2537	0.310557509	0.07	0.23274529	1.0	0.035800292	0.153846154	0.282330215	0.006673118
chr1|171294704|-	AGACC	ENSMUSG00000062963.10	0	0.4098	0.533975431	0.13	0.1059162	0.023720216	0.042806582	0.095890411	0.063114889	0.006673118
chr1|171345718|+	GGACA	ENSMUSG00000006412.10	0	0.8158	0.613743238	0.495652174	0.54112303	1.0	0.143410748	0.215909091	0.4067415	0.07964481
chr1|171356738|+	AGACC	ENSMUSG00000006412.10	0	0.6486	0.46405392	0.137681159	0.2291799	1.0	0.109594039	0.053097345	0.168222412	0.055471335
chr1|171356783|+	GGACT	ENSMUSG00000006412.10	0	0.56	0.109668486	0.129496403	0.8158094	0.179466842	0.125869254	0.052631579	0.889059961	0.051694892
chr1|171357867|+	AGACA	ENSMUSG00000006412.10	0	0.5373	0.479110185	0.143884892	0.076320015	0.032343785	0.090583897	0.053097345	0.226252511	0.036528878
chr1|171414488|+	AGACC	ENSMUSG00000026641.13	0	0.0667	0.331706662	0.076923077	0.03164674	1.0	0.020990123	0.0
chr1|171415735|+	GGACC	ENSMUSG00000026641.13	0	0.15	0.332711726	0.071428571	0.2730027	1.0	0.058212353	0.25	0.149836063
chr1|171416182|+	AGACA	ENSMUSG00000026641.13	0	0.7778	0.521853358	0.071428571	0.021520829	1.0	0.005257873	0.041666667	0.031765841
chr1|171416872|+	AGACA	ENSMUSG00000026641.13	0	0.4706	0.545688564	0.178571429	0.27625877	1.0	0.059257473	0.041666667	0.148300171
chr1|171417312|+	GGACC	ENSMUSG00000026641.13	0	0.4211	0.62778488	0.4	0.79736894	0.278649525	0.144104049	0.192307692	0.252715409
chr1|171417491|+	GGACA	ENSMUSG00000026641.13	0	0.5652	0.608943965	0.333333333	0.19934326	1.0	0.005092968	0.038461538	0.292121947
chr1|171417658|+	GGACA	ENSMUSG00000026641.13	0	0.6	0.29963226	0.066666667	0.0748983	1.0	0.047214361	0.125	0.380658269
chr1|171417703|+	AGACT	ENSMUSG00000026641.13	0	0.2857	0.497844418	0.25	0.31758335	1.0	0.051236923	0.178571429	0.450558841
chr1|171417841|+	GGACA	ENSMUSG00000026641.13	0	0.3571	0.244144382	0.181818182	0.012315881	0.088335941	0.018459936	0.0	0.435390323	0.01604181
chr1|171418087|+	GGACT	ENSMUSG00000026641.13	0	0.1429	0.131881206	0.090909091	0.35594732	1.0	0.36818477	0.037037037		0.5328603
chr1|171418129|+	GGACT	ENSMUSG00000026641.13	1	0.8636	0.652817839	0.71875	0.97519016	1.54e-05	0.846451467	0.769230769	0.973872304	0.9999751
chr1|171418151|+	GGACT	ENSMUSG00000026641.13	1	0.7	0.582424094	0.75	0.9634913	0.000131876	0.691548547	0.740740741	0.921058297	0.9999939
chr1|171418220|+	GGACT	ENSMUSG00000026641.13	1	0.8889	0.664947063	0.941176471	0.9951676	1.2e-15	0.939959548	0.931034483	0.995162845	0.9999883
chr1|171418396|+	GGACA	ENSMUSG00000026641.13	0	0.3158	0.569610873	0.702702703	0.96477157	4.4e-07	0.662127795	0.5	0.925625384
chr1|171418403|+	GGACA	ENSMUSG00000026641.13	0	0.7407	0.611208379	0.540540541	0.98011035	0.000137726	0.803083125	0.517241379	0.939366102
chr1|171460840|+	GGACC	ENSMUSG00000038235.4	0	0.1778	0.371048744	0.310344828	0.17067063	0.000123813	0.638777152	0.117647059	0.173197925
chr1|171460894|+	GGACA	ENSMUSG00000038235.4	0	0.4688	0.206892028	0.066666667	0.34292918	1.0	0.007774411	0.020833333	0.239249453
chr1|171461628|+	GGACA	ENSMUSG00000038235.4	0	0.9677	0.614222067	0.181818182	0.71586335	1.0	0.042659407	0.469387755	0.507165611
chr1|171461862|+	GGACT	ENSMUSG00000038235.4	0	0.8269	0.592834719	0.304347826	0.51101553	0.107485925	0.03554945	0.283018868	0.589316666
chr1|171463205|+	GGACC	ENSMUSG00000038235.4	0	0.1702	0.401987439	0.083333333	0.17756282	1.0	0.018320982	0.070175439	0.366325557
chr1|171463312|+	AGACT	ENSMUSG00000038235.4	0	0.6182	0.389722362	0.305555556	0.7838936	0.001488678	0.179973958	0.245614035	0.851285875	0.99715877
chr1|171463368|+	AGACT	ENSMUSG00000038235.4	0	0.4909	0.399315735	0.375	0.12680054	1.0	0.257321189	0.087719298	0.211168692	0.693053
chr1|171463373|+	AGACA	ENSMUSG00000038235.4	0	0.7358	0.45041253	0.111111111	0.13230434	0.602253909	0.066725715	0.053571429	0.055942267	0.30399588
chr1|171463440|+	GGACT	ENSMUSG00000038235.4	1	0.8936	0.649127275	0.810810811	0.9383482	8.41e-13	0.736808457	0.474576271	0.846426129	0.97799027
chr1|171463661|+	AGACT	ENSMUSG00000038235.4	1	0.9706	0.722507525	0.897435897	0.94951266	1.0699999999999998e-23	0.908319871	0.819672131	0.993961811	0.9994512
[truncated: 43,438 more rows]
