# Supplementary material for: Raw signal segmentation for estimating RNA modification from Nanopore direct RNA sequencing data
Source: eLife. 2026 Mar 2;14:RP104618. doi: 10.7554/eLife.104618 (PMC12952792; doi:10.7554/eLife.104618)
Supplement: Figure 3—figure supplement 1—source data 1. [file elife-104618-fig3-figsupp1-data1.csv]

kmer	position_num	coverage
AGACA	39	28929
AGACC	2	2715
AGACG	4	3341
AGACT	109	58203
GGACA	147	101650
GGACC	94	73294
GGACG	40	41895
GGACT	298	201388
GGATT	5	1647
TGACT	6	3534
