# Supplementary material for: Raw signal segmentation for estimating RNA modification from Nanopore direct RNA sequencing data
Source: eLife. 2026 Mar 2;14:RP104618. doi: 10.7554/eLife.104618 (PMC12952792; doi:10.7554/eLife.104618)
Supplement: Figure 3—figure supplement 1—source data 2. [file elife-104618-fig3-figsupp1-data2.csv]

kmer	position_num	coverage
AAACA	1376	0
AAACC	994	0
AAACT	1488	0
AGACA	1516	0
AGACC	1203	0
AGACT	2083	0
GAACA	1392	0
GAACC	1049	0
GAACT	1986	0
GGACA	2071	0
GGACC	1620	0
GGACT	2799	0
