# Supplementary material for: Raw signal segmentation for estimating RNA modification from Nanopore direct RNA sequencing data
Source: eLife. 2026 Mar 2;14:RP104618. doi: 10.7554/eLife.104618 (PMC12952792; doi:10.7554/eLife.104618)
Supplement: Figure 4—source data 1. [file elife-104618-fig4-data1.csv]

gene_id	modify_pos_num	kmer_list	genes_pos_list
ENSMUSG00000003153.10	10	['GGACC', 'GGACA', 'AGACC', 'GGACT', 'AGACC', 'AGACC', 'GGACA', 'GGACT', 'AGACC', 'GGACT']	[122728161, 122729637, 122729712, 122729847, 122729868, 122729947, 122730033, 122730043, 122730055, 122739855]
