# Supplementary material for: Raw signal segmentation for estimating RNA modification from Nanopore direct RNA sequencing data
Source: eLife. 2026 Mar 2;14:RP104618. doi: 10.7554/eLife.104618 (PMC12952792; doi:10.7554/eLife.104618)
Supplement: Figure 4—source data 2. [file elife-104618-fig4-data2.csv]

pos_GGACC_122728162	pos_GGACA_122729638	pos_AGACC_122729713	pos_GGACT_122729848	pos_AGACC_122729869	pos_AGACC_122729948	pos_GGACA_122730034	pos_GGACT_122730044	pos_AGACC_122730056	pos_GGACT_122739856
0	0	0	0	0	0	0	1	0	-1
1	0	0	1	0	0	1	1	0	0
0	0	0	1	0	0	1	0	0	0
0	0	0	1	0	0	0	0	0	-1
1	1	0	1	1	0	1	1	0	0
0	0	0	0	0	0	1	0	0	0
0	1	0	1	1	0	1	1	0	0
0	0	0	1	0	0	1	1	0	-1
0	0	0	1	0	0	1	1	0	0
1	1	1	1	0	0	0	1	0	1
0	1	1	1	0	0	0	1	0	1
0	0	0	1	0	0	0	0	0	-1
1	0	1	1	0	0	0	0	0	-1
0	0	0	0	0	0	0	0	0	0
0	1	0	1	0	0	1	1	0	0
0	0	0	1	0	0	1	0	0	0
0	1	0	1	0	0	0	0	0	0
1	0	0	0	0	0	1	0	0	0
0	0	1	1	0	0	0	1	0	0
-1	0	0	1	0	0	0	1	0	1
1	0	0	1	0	0	1	1	0	0
0	0	0	1	0	0	0	0	0	0
-1	1	0	1	0	0	1	0	0	0
-1	0	1	1	0	0	0	1	0	0
1	0	0	1	0	0	1	0	0	0
1	0	0	1	0	0	0	0	0	0
1	0	0	0	0	0	0	0	0	0
-1	0	1	1	0	1	0	1	0	1
0	0	0	1	0	0	0	1	0	1
0	0	1	0	0	0	0	1	0	0
1	0	0	1	0	0	1	0	0	1
-1	0	1	1	1	0	0	1	1	0
1	0	0	1	1	0	0	1	0	1
1	0	0	1	0	0	0	1	0	-1
0	1	1	1	0	0	0	1	0	-1
0	0	0	1	0	0	1	1	0	0
0	0	1	1	0	0	1	1	0	-1
-1	1	0	1	0	0	0	0	0	0
1	1	0	1	0	0	1	0	0	1
0	0	0	1	0	0	0	1	0	1
1	0	0	1	0	0	1	1	0	0
0	0	0	1	0	1	0	0	0	1
1	0	0	1	0	0	0	1	0	-1
1	0	0	1	0	0	0	0	0	0
0	0	0	1	1	0	1	1	0	0
0	0	-1	1	0	0	1	1	0	0
0	0	0	1	0	0	1	1	0	-1
-1	0	0	1	0	0	1	1	0	0
1	0	0	1	0	1	1	1	0	0
0	1	1	1	0	1	0	0	0	1
-1	0	0	1	0	0	0	1	0	0
0	0	0	1	0	0	0	0	0	1
0	0	1	1	0	0	0	0	0	1
0	0	0	1	0	1	1	1	0	-1
0	0	1	1	0	0	1	1	0	0
0	1	0	1	1	0	1	1	0	0
0	1	0	1	0	0	0	0	0	0
0	1	0	1	0	0	0	0	0	-1
0	0	0	1	0	0	1	0	0	0
-1	0	0	1	0	0	1	0	0	0
0	0	1	1	0	0	1	1	0	1
0	0	0	1	0	0	1	1	0	-1
1	0	0	1	0	0	0	1	0	0
0	0	1	1	0	0	1	1	0	1
0	1	0	1	0	0	0	1	0	1
1	0	1	1	-1	1	1	1	0	0
0	0	0	1	0	0	1	0	0	-1
1	0	1	1	1	0	0	1	0	1
1	0	0	1	1	0	0	0	0	0
0	0	0	1	0	0	1	1	0	0
1	-1	0	1	0	0	1	1	0	0
0	0	0	1	1	1	0	1	0	1
0	0	0	0	0	0	1	1	0	-1
1	0	0	1	0	0	0	0	0	0
0	1	1	1	1	0	0	1	0	0
1	0	-1	1	1	0	1	1	0	0
0	0	0	1	0	0	0	0	0	0
0	0	0	1	0	0	0	0	0	0
0	1	0	1	0	0	0	1	0	-1
0	0	0	-1	0	0	0	1	0	0
0	0	1	1	0	0	0	1	0	1
0	0	0	1	0	0	1	1	0	0
0	0	0	1	0	0	0	1	0	0
0	0	0	1	0	1	1	1	0	0
0	0	0	1	0	0	0	1	0	0
1	0	0	1	0	0	0	1	0	-1
1	0	0	1	0	0	1	1	0	0
1	0	1	1	0	0	0	1	0	0
1	0	1	1	1	0	0	0	0	-1
0	0	0	1	0	0	1	0	0	-1
0	1	0	1	0	0	0	1	0	0
0	0	0	1	1	0	1	1	0	1
1	0	1	1	0	0	0	1	0	1
1	1	0	1	0	0	0	1	1	1
0	0	1	1	1	0	1	1	0	1
0	0	0	0	0	0	1	0	0	-1
-1	0	0	1	0	0	0	0	0	0
-1	1	1	1	1	0	1	1	0	1
1	0	0	1	0	0	0	1	0	0
0	0	1	1	0	0	0	1	0	-1
0	1	0	1	0	0	0	0	0	1
1	1	0	1	0	0	1	0	0	-1
0	0	0	1	0	0	1	1	0	0
0	0	0	1	1	0	0	1	0	-1
0	0	0	0	0	0	0	1	0	0
0	0	0	1	0	0	1	1	0	0
1	0	1	1	0	0	0	1	0	-1
0	0	0	1	0	0	1	1	0	0
0	0	0	1	0	0	0	1	0	0
0	0	0	1	1	0	1	0	0	0
0	0	0	1	0	0	0	0	1	1
0	1	1	1	0	0	0	0	0	-1
0	0	0	1	0	0	1	1	0	0
0	0	0	1	0	0	0	1	0	1
0	0	0	1	0	0	1	0	0	0
0	0	0	1	0	1	0	1	0	0
0	1	1	1	1	1	0	1	0	-1
0	0	0	1	0	0	0	0	0	0
-1	0	1	1	0	0	0	0	0	0
1	0	0	1	0	0	1	1	0	0
0	0	0	0	0	0	1	1	0	-1
0	0	0	1	1	0	1	1	0	0
-1	0	1	1	0	0	1	1	0	0
1	0	0	1	0	0	0	1	0	0
0	1	1	0	0	0	1	1	0	-1
0	0	0	1	0	0	0	0	0	0
1	-1	0	1	0	0	0	0	0	0
0	0	0	1	1	0	1	0	0	0
0	0	0	1	0	0	1	1	0	1
0	0	0	1	0	0	0	0	0	1
0	1	0	1	0	0	0	1	0	0
0	0	0	1	0	0	1	0	0	0
0	0	0	1	0	0	0	1	0	1
0	0	0	1	0	0	1	0	0	0
1	1	1	1	0	1	1	1	1	1
1	0	0	1	0	0	0	0	0	1
0	0	0	1	0	0	0	1	0	1
0	0	0	0	0	0	0	1	0	0
0	0	-1	1	0	0	0	1	0	0
1	1	0	1	1	0	1	1	0	0
-1	0	0	1	0	0	0	1	0	0
-1	0	0	1	0	0	0	1	0	0
0	0	1	1	0	0	1	1	0	-1
0	0	0	1	0	0	0	0	0	-1
0	0	0	1	0	0	0	1	0	1
0	0	0	1	-1	0	1	0	0	1
0	0	0	1	0	0	1	1	0	1
1	0	0	1	0	0	1	1	0	1
-1	1	0	1	0	0	1	1	0	1
1	0	1	1	0	1	1	1	0	-1
1	1	0	1	0	0	0	0	0	-1
0	0	0	1	0	0	0	1	0	-1
1	0	1	1	0	0	1	0	0	0
1	0	1	1	1	0	0	1	0	0
1	0	0	1	0	0	0	1	0	-1
1	0	0	1	0	0	1	1	0	0
0	0	1	1	0	0	1	1	1	0
1	1	0	1	0	0	0	1	0	1
0	0	0	1	1	0	1	0	1	-1
0	0	1	1	0	0	1	0	0	-1
1	0	0	1	0	0	1	0	0	1
0	1	0	1	0	0	1	1	0	-1
1	0	0	1	0	0	1	1	0	0
0	0	0	1	0	0	0	1	0	-1
0	0	0	1	0	0	1	0	0	-1
0	0	0	1	0	1	0	1	0	0
0	1	0	1	0	0	0	0	0	0
0	1	0	1	0	0	0	0	0	1
0	0	0	1	0	0	1	1	0	0
1	0	0	1	0	0	1	0	0	0
0	0	0	1	0	0	0	1	0	1
0	0	1	1	0	0	1	0	0	0
0	0	0	1	0	0	0	1	0	0
0	0	1	0	0	0	1	1	0	0
-1	1	0	1	0	0	0	0	0	0
1	0	1	1	0	0	1	1	0	0
0	0	0	1	0	0	0	0	0	0
0	0	0	1	0	0	0	1	0	0
0	0	0	1	0	0	1	1	0	-1
1	0	0	1	0	0	0	0	0	0
-1	0	0	1	0	0	0	1	0	0
0	0	0	0	0	0	1	1	0	0
-1	0	0	1	0	0	0	0	0	0
1	0	1	1	0	1	1	1	0	1
1	0	0	1	0	0	1	1	0	0
0	0	0	0	0	0	0	1	1	-1
0	0	0	1	0	0	1	1	0	0
0	0	0	1	0	0	0	1	0	0
0	0	0	1	0	0	0	1	0	0
0	0	0	1	1	0	1	0	0	1
0	0	1	1	0	0	0	1	0	0
0	0	0	1	1	0	1	1	0	1
0	0	0	1	0	0	0	1	0	0
1	1	0	1	0	0	1	1	1	1
1	0	0	1	0	1	1	1	0	0
0	0	1	1	0	0	1	1	0	0
1	1	1	1	1	0	1	0	0	-1
-1	1	0	1	0	0	1	1	0	0
1	0	0	1	0	0	0	1	0	1
0	0	1	1	0	0	1	1	0	0
0	0	0	1	0	0	0	1	0	-1
1	0	0	1	0	0	0	0	0	-1
0	0	0	1	0	0	0	0	0	0
1	0	0	1	1	0	0	1	0	0
0	-1	0	1	0	0	1	1	0	0
0	0	1	1	0	0	1	1	0	-1
1	0	0	1	0	0	0	1	0	0
0	0	0	1	0	0	1	1	0	0
0	1	0	1	0	0	0	1	0	0
1	0	0	1	0	0	0	0	0	0
1	0	0	1	0	0	1	0	0	-1
0	0	0	1	0	0	1	1	0	-1
1	0	0	1	0	0	0	1	0	0
0	1	0	1	0	0	1	1	0	-1
0	0	0	1	0	0	1	0	0	1
0	0	0	1	0	0	0	1	0	1
1	0	0	1	0	0	1	1	0	0
0	0	0	1	0	0	1	1	0	0
1	0	0	1	0	0	0	0	0	-1
0	1	0	1	0	0	1	1	0	0
0	0	0	1	0	0	1	0	0	0
0	0	1	1	0	0	1	1	0	0
0	0	1	1	0	0	1	1	0	1
0	0	0	1	0	0	1	1	0	0
-1	0	1	1	0	0	0	0	0	0
0	1	1	1	1	0	1	1	0	0
1	1	0	1	0	0	0	1	0	-1
-1	0	0	1	0	0	1	0	0	0
0	0	0	1	1	1	1	1	0	1
1	0	0	1	0	0	1	1	0	0
1	0	0	0	0	0	0	0	-1	0
0	1	0	1	0	0	1	0	0	1
0	0	0	1	1	1	0	1	0	-1
1	0	0	1	0	0	0	1	0	-1
0	0	0	1	1	1	1	1	1	0
-1	0	0	1	0	0	1	1	0	0
-1	0	0	1	0	0	0	1	0	0
0	0	0	1	0	0	1	1	0	0
0	1	0	0	1	0	1	1	0	0
1	0	0	1	0	0	0	1	0	-1
0	0	0	1	0	0	1	1	1	0
1	0	0	1	0	1	0	1	0	0
1	0	0	1	0	0	0	0	0	-1
0	0	0	1	0	0	0	1	0	0
0	0	1	1	0	0	0	1	0	0
-1	0	0	1	0	0	0	0	0	1
0	1	1	1	1	1	1	1	0	0
1	0	0	1	0	0	1	1	0	1
1	0	0	1	0	0	1	1	0	0
-1	0	0	1	0	0	1	0	0	1
1	0	0	1	0	0	0	1	0	-1
-1	0	0	1	0	0	0	1	0	1
1	0	0	1	0	0	0	1	0	-1
1	0	0	1	0	0	0	1	0	1
0	1	0	1	0	1	1	0	0	1
0	0	0	1	0	0	1	1	0	0
1	0	1	1	0	0	0	1	0	-1
1	0	1	1	0	0	1	0	0	0
1	1	0	1	0	0	0	1	0	0
0	0	1	1	0	0	1	0	0	0
1	1	0	0	0	0	0	1	0	1
0	0	0	1	0	0	1	1	0	0
0	0	0	1	0	0	0	1	0	-1
1	0	0	1	1	0	1	1	0	0
-1	0	0	1	0	0	1	0	0	0
1	0	1	1	0	0	0	1	0	-1
0	0	1	1	0	0	1	1	1	0
1	0	0	1	0	0	0	0	0	0
0	0	0	1	0	0	0	0	0	-1
1	0	0	1	0	0	1	0	0	-1
1	0	0	1	0	0	0	1	0	0
0	0	1	1	0	0	1	1	0	1
-1	0	1	1	0	0	1	1	0	0
1	0	0	1	0	0	0	1	0	1
0	0	0	1	0	0	0	1	0	-1
0	0	0	1	0	0	0	1	0	-1
0	0	1	1	0	0	0	1	1	1
0	0	0	1	0	0	1	0	0	1
1	1	0	1	0	0	1	1	0	-1
1	0	0	1	0	0	1	1	0	-1
0	0	0	1	0	0	0	1	0	0
0	0	0	1	1	0	1	1	0	0
0	0	0	1	0	0	1	0	0	0
1	1	1	1	1	0	0	1	0	1
1	0	1	1	0	0	1	1	0	0
0	0	0	1	0	0	1	0	0	0
0	1	0	1	0	1	0	0	0	0
0	0	0	1	0	0	0	0	0	-1
0	0	1	1	0	0	0	1	0	-1
0	0	1	1	0	-1	1	1	0	0
0	0	0	1	0	0	0	1	0	0
0	0	0	1	0	0	0	1	0	1
0	0	0	1	0	0	0	0	0	0
0	0	0	1	0	0	0	1	0	0
-1	1	0	1	0	0	0	0	0	1
1	0	1	1	0	0	0	1	0	0
0	0	0	0	0	0	1	1	0	1
1	1	0	1	0	0	0	0	0	0
1	0	-1	1	0	0	1	0	0	0
1	0	0	1	0	0	0	1	0	-1
0	0	0	1	0	1	1	1	0	0
0	0	0	1	0	0	0	0	0	-1
0	0	1	1	0	0	0	1	0	1
0	0	0	1	0	0	1	1	0	0
0	0	0	1	0	0	1	1	0	0
0	0	0	1	0	0	1	1	0	0
0	0	0	1	0	0	0	0	1	-1
0	0	0	1	0	0	0	1	0	0
1	0	0	1	1	0	1	0	0	0
1	0	1	1	1	1	0	0	0	0
0	1	0	1	0	0	0	1	0	1
0	0	0	1	0	0	0	0	0	0
0	0	0	1	0	0	1	1	0	0
-1	0	0	1	0	0	0	1	1	0
1	1	0	1	0	0	0	1	0	0
0	0	1	1	0	0	0	1	0	0
1	0	0	0	1	0	0	1	0	1
0	0	1	1	0	0	0	0	0	1
1	0	1	1	0	0	1	0	0	1
-1	0	0	1	0	0	0	1	0	0
1	0	0	1	0	0	1	0	0	-1
1	0	0	1	1	0	0	1	0	-1
-1	0	1	1	0	0	0	0	0	0
1	0	1	1	1	1	0	0	0	1
1	0	0	1	0	0	1	1	0	0
0	0	1	0	0	0	0	1	0	0
0	0	0	1	0	0	1	1	0	1
1	0	0	1	1	1	1	1	0	0
0	0	0	1	0	0	1	1	0	-1
1	0	1	1	0	0	0	0	0	0
0	1	0	1	0	0	0	1	0	-1
1	1	0	1	0	0	0	0	0	0
-1	0	0	1	0	0	1	0	0	0
-1	0	0	1	0	0	1	1	0	0
0	1	0	1	0	0	0	1	0	-1
0	0	1	1	0	0	1	1	0	0
1	0	0	1	0	0	0	1	0	0
-1	0	0	1	0	0	1	1	0	0
1	0	0	1	0	0	1	1	0	0
1	0	0	1	0	0	0	1	0	1
0	0	0	1	0	0	1	0	0	-1
0	0	0	1	1	0	0	0	0	-1
1	0	0	1	0	0	0	1	0	0
0	0	0	1	1	0	1	1	1	-1
-1	0	0	1	0	0	0	0	0	0
1	0	0	1	0	0	1	0	0	1
0	0	0	1	1	1	0	1	0	1
0	0	1	1	0	0	1	-1	0	0
-1	0	0	1	1	0	1	1	0	0
0	1	0	1	0	0	1	1	0	0
-1	1	1	1	1	0	1	0	0	1
-1	0	0	0	0	0	0	1	0	0
1	0	0	1	0	0	1	1	0	1
0	0	0	1	0	0	0	1	0	-1
0	0	0	0	0	0	0	0	0	0
1	0	0	1	0	0	0	1	0	0
1	0	0	1	0	0	1	1	0	0
1	0	1	1	0	0	0	0	0	-1
0	0	0	1	0	0	0	0	0	1
-1	1	0	0	0	1	0	1	0	0
0	0	0	1	0	0	0	0	0	-1
-1	0	0	1	0	0	1	1	0	0
0	0	1	1	0	0	1	0	0	0
-1	0	1	1	0	0	1	0	0	1
1	0	0	1	0	0	1	1	0	0
0	0	0	1	0	1	1	1	0	1
0	0	0	1	0	0	1	1	0	0
1	1	-1	1	0	0	0	1	0	0
0	0	0	1	0	0	0	1	0	0
1	0	0	1	0	1	0	1	0	-1
0	0	0	1	0	0	1	0	0	-1
1	1	0	1	1	0	0	1	0	1
0	0	1	1	0	0	0	1	0	0
0	0	1	1	0	0	0	0	0	0
0	0	0	1	0	0	1	1	0	0
1	1	0	1	0	1	0	1	0	1
0	1	0	1	0	0	0	1	-1	0
1	0	1	1	0	0	0	0	0	1
1	1	0	1	0	0	0	1	0	1
0	0	0	1	0	0	0	1	0	-1
1	0	0	1	0	0	0	1	0	1
0	0	1	1	0	0	1	0	0	0
0	0	0	1	0	0	1	1	0	-1
1	0	1	1	-1	0	0	1	0	0
0	1	0	1	0	0	0	1	0	0
-1	0	0	1	0	0	0	1	1	1
1	0	0	1	0	0	0	0	0	1
1	0	0	1	1	0	1	0	0	1
0	0	0	1	0	0	0	1	0	0
1	0	1	1	0	0	1	1	0	0
0	0	0	1	0	0	0	1	1	0
0	0	0	1	0	0	0	1	0	0
0	1	0	1	0	0	0	1	0	0
1	1	0	1	0	1	1	0	0	0
1	0	0	1	0	0	0	0	0	0
1	0	0	1	0	1	1	0	0	-1
0	0	0	1	0	0	1	1	0	0
-1	0	0	1	0	0	1	0	0	1
0	0	0	1	0	0	0	0	0	1
0	0	0	1	0	0	1	0	0	0
1	0	0	1	0	0	0	1	0	0
-1	0	0	1	0	0	1	1	0	1
0	0	1	1	0	0	1	1	0	-1
0	0	0	1	0	0	0	1	0	0
0	0	0	1	0	0	0	1	0	-1
0	0	1	1	0	1	0	0	0	-1
1	0	0	1	0	0	1	1	0	0
0	0	0	1	0	0	0	1	0	-1
1	1	1	1	1	1	1	1	0	1
1	1	0	1	0	0	0	1	0	-1
1	1	0	1	1	0	0	0	1	0
0	0	0	1	0	0	1	1	0	0
1	0	0	1	1	0	0	1	0	0
1	1	0	1	0	0	0	1	0	0
0	0	0	1	0	0	1	1	0	0
-1	0	0	1	0	0	0	0	0	0
1	1	1	1	0	0	0	0	0	1
1	0	1	1	0	0	1	1	0	0
0	0	0	1	0	0	0	0	0	0
0	0	0	1	0	0	0	1	0	0
1	0	0	1	0	0	0	1	0	0
0	0	0	1	1	0	0	1	0	0
1	0	0	1	0	0	1	1	0	0
1	0	0	1	0	0	0	1	0	1
0	1	0	1	0	0	0	0	0	-1
1	0	1	1	0	0	1	1	0	0
0	0	0	1	0	0	0	1	0	0
0	0	0	1	0	0	0	1	0	1
0	0	0	1	0	0	1	1	0	0
0	0	1	1	-1	1	0	1	0	0
0	0	0	1	0	0	1	1	0	0
0	0	1	1	0	0	0	0	0	0
1	0	0	1	0	0	0	0	0	0
1	0	0	1	0	0	0	1	1	0
0	1	0	1	0	0	1	1	0	-1
0	1	0	1	0	0	0	1	0	-1
1	0	0	1	0	0	1	1	0	-1
-1	0	1	1	0	0	0	1	0	0
1	0	0	1	0	1	0	0	0	0
1	0	1	1	0	0	0	0	0	0
0	0	0	1	0	0	1	1	0	0
0	0	1	1	1	0	1	0	0	0
0	0	0	1	0	0	0	1	0	0
0	0	0	1	0	0	0	1	0	0
0	0	0	1	0	0	0	0	0	0
0	0	0	1	0	0	0	0	0	0
0	0	1	1	0	0	0	1	0	0
1	1	0	1	0	0	0	1	0	0
0	0	0	1	0	1	1	1	0	1
1	0	0	1	1	0	1	1	0	0
0	0	0	1	1	0	1	1	0	0
-1	1	0	1	1	0	0	1	0	1
0	0	0	1	0	0	1	1	0	0
-1	0	1	1	0	0	0	0	0	0
1	1	0	1	0	0	0	1	0	0
1	0	0	1	0	0	0	1	0	0
1	1	0	1	1	0	0	1	0	0
-1	0	0	1	0	0	0	1	0	0
1	1	0	1	0	0	0	1	0	0
-1	0	0	1	0	0	0	1	0	1
0	0	0	1	0	0	0	1	0	0
-1	0	0	1	0	0	1	0	0	0
0	0	0	1	0	0	0	0	0	1
0	0	0	1	0	0	0	0	0	0
0	0	1	1	0	0	1	1	-1	0
0	0	1	1	0	0	0	1	0	0
1	0	0	1	0	0	0	1	0	0
0	0	1	1	0	0	1	1	0	1
0	0	0	1	0	0	0	0	0	0
0	0	0	1	0	0	1	1	0	1
0	0	0	1	0	0	1	1	0	0
-1	0	1	1	0	0	0	1	0	0
0	0	0	1	-1	0	0	1	0	1
0	0	0	1	0	0	1	1	0	0
0	0	0	1	0	0	0	1	0	0
-1	0	0	1	0	0	1	0	0	0
0	0	0	1	0	0	0	0	0	-1
0	0	1	1	0	0	1	1	0	-1
1	1	0	1	0	0	0	1	0	-1
0	0	0	1	0	0	0	0	0	-1
-1	1	0	1	0	0	1	1	0	1
0	0	0	1	0	0	0	1	0	1
1	0	0	1	0	0	0	1	0	0
0	0	1	1	0	0	1	1	0	0
0	1	0	1	1	1	1	1	0	0
0	0	0	1	0	0	0	0	0	0
0	0	0	1	0	0	1	0	0	0
0	0	0	1	0	0	0	1	0	0
0	0	1	1	0	0	1	1	0	1
0	1	1	1	0	0	0	1	0	-1
0	0	0	1	0	0	1	1	0	-1
0	0	0	1	0	0	0	1	0	0
0	0	0	1	0	0	1	1	0	-1
0	0	1	1	0	0	0	1	0	0
1	0	1	1	0	1	1	1	1	1
0	0	0	1	-1	0	0	1	0	1
1	0	0	1	0	0	1	1	0	0
0	0	1	1	0	0	1	0	0	0
-1	0	0	1	0	0	1	1	0	0
0	0	-1	1	0	0	0	0	0	0
0	0	0	1	0	0	0	0	0	0
1	0	1	1	0	0	0	0	0	-1
1	0	1	1	0	0	1	1	0	0
1	0	0	1	0	0	1	1	0	0
-1	1	1	1	1	1	1	1	1	1
0	0	0	1	0	0	0	1	0	0
0	0	1	1	0	0	1	1	0	0
0	0	0	1	0	0	0	0	0	0
0	0	0	1	0	0	1	1	0	1
0	0	0	1	0	0	0	0	0	0
0	1	0	0	0	0	0	0	0	0
-1	0	0	1	0	0	1	0	0	0
1	0	0	1	0	0	0	0	0	1
0	0	0	1	0	0	1	1	0	0
0	0	0	1	0	0	0	1	0	1
1	0	0	1	0	0	0	1	0	0
1	0	1	1	0	0	1	1	0	0
-1	0	1	1	0	0	0	1	0	0
0	0	0	1	0	0	0	1	0	1
0	0	0	1	0	0	1	1	0	-1
-1	0	0	1	0	0	1	0	0	0
0	0	1	1	0	1	1	1	0	-1
0	0	0	1	0	0	0	1	0	0
-1	1	0	1	0	0	0	0	0	0
-1	0	0	1	0	0	0	0	0	0
0	0	0	1	0	0	0	1	0	1
0	0	0	1	0	0	1	0	0	-1
0	0	0	1	0	0	0	1	0	0
0	0	1	1	0	0	0	0	1	0
1	0	0	1	0	0	1	1	0	1
0	1	0	1	0	1	0	1	0	-1
-1	0	0	1	0	0	1	1	0	0
0	1	0	1	0	0	0	1	0	1
0	0	0	1	0	0	0	1	1	-1
0	0	1	1	-1	0	0	1	0	0
1	0	0	1	0	0	1	1	0	0
0	0	0	1	0	0	0	1	0	0
0	0	0	1	0	1	1	1	0	-1
1	0	0	1	0	1	1	1	0	0
1	1	-1	1	1	1	1	1	1	1
-1	1	0	1	0	0	0	1	0	0
0	0	0	1	0	0	1	1	0	0
0	1	0	1	0	0	1	1	0	0
1	0	0	0	0	0	0	0	0	0
0	-1	0	1	0	0	0	0	0	0
-1	0	1	1	0	0	1	1	0	0
0	1	0	1	0	1	1	0	0	0
1	0	1	1	0	0	0	1	0	0
